# Supplementary material for: Rapid changes in morphogen concentration control self-organized patterning in human embryonic stem cells
Source: eLife. 2019 Mar 4;8:e40526. doi: 10.7554/eLife.40526 (PMC6398983; doi:10.7554/eLife.40526)
Supplement: Figure 1—source data 1. — Requires the github repository – idse/stemcells. [file elife-40526-fig1-data1.zip]

Archive with 63 entries (46 files):
- figure1/
- figure1/BMP_SB/
- figure1/BMP_SB/positions.mat
- __MACOSX/
- __MACOSX/figure1/
- __MACOSX/figure1/BMP_SB/
- __MACOSX/figure1/BMP_SB/._positions.mat
- figure1/BMP_SB/analyze_LiveAndor.m
- __MACOSX/figure1/BMP_SB/._analyze_LiveAndor.m
- figure1/BMP_SB/BMPwoSB_12hr.txt
- __MACOSX/figure1/BMP_SB/._BMPwoSB_12hr.txt
- __MACOSX/figure1/._BMP_SB
- figure1/160614_BMPdilutions/
- figure1/160614_BMPdilutions/positions.mat
- __MACOSX/figure1/160614_BMPdilutions/
- __MACOSX/figure1/160614_BMPdilutions/._positions.mat
- figure1/160614_BMPdilutions/analyze_LiveAndor.m
- __MACOSX/figure1/160614_BMPdilutions/._analyze_LiveAndor.m
- figure1/160614_BMPdilutions/Smad4BMPLDN.txt
- __MACOSX/figure1/160614_BMPdilutions/._Smad4BMPLDN.txt
- __MACOSX/figure1/._160614_BMPdilutions
- figure1/161118_NogginABmpComparison/
- figure1/161118_NogginABmpComparison/161118_NogginABmpComparison.txt
- __MACOSX/figure1/161118_NogginABmpComparison/
- __MACOSX/figure1/161118_NogginABmpComparison/._161118_NogginABmpComparison.txt
- figure1/161118_NogginABmpComparison/positions.mat
- __MACOSX/figure1/161118_NogginABmpComparison/._positions.mat
- figure1/161118_NogginABmpComparison/analyze_LiveAndor.m
- __MACOSX/figure1/161118_NogginABmpComparison/._analyze_LiveAndor.m
- __MACOSX/figure1/._161118_NogginABmpComparison
- figure1/160901_smad2/
- figure1/160901_smad2/positions.mat
- __MACOSX/figure1/160901_smad2/
- __MACOSX/figure1/160901_smad2/._positions.mat
- figure1/160901_smad2/analyze_SnapshotsAndor.m
- __MACOSX/figure1/160901_smad2/._analyze_SnapshotsAndor.m
- __MACOSX/figure1/._160901_smad2
- figure1/170731_pSmad1/
- figure1/170731_pSmad1/positions.mat
- __MACOSX/figure1/170731_pSmad1/
- __MACOSX/figure1/170731_pSmad1/._positions.mat
- figure1/170731_pSmad1/analyze_SnapshotsAndor.m
- __MACOSX/figure1/170731_pSmad1/._analyze_SnapshotsAndor.m
- __MACOSX/figure1/._170731_pSmad1
- figure1/170719_ActivinVsBMP4/
- figure1/170719_ActivinVsBMP4/positions.mat
- __MACOSX/figure1/170719_ActivinVsBMP4/
- __MACOSX/figure1/170719_ActivinVsBMP4/._positions.mat
- figure1/170719_ActivinVsBMP4/analyze_LiveAndor_distributions.m
- __MACOSX/figure1/170719_ActivinVsBMP4/._analyze_LiveAndor_distributions.m
- figure1/170719_ActivinVsBMP4/ActivinVsBmp4.txt
- __MACOSX/figure1/170719_ActivinVsBMP4/._ActivinVsBmp4.txt
- __MACOSX/figure1/._170719_ActivinVsBMP4
- figure1/170104_ADilutions2/
- figure1/170104_ADilutions2/positions.mat
- __MACOSX/figure1/170104_ADilutions2/
- __MACOSX/figure1/170104_ADilutions2/._positions.mat
- figure1/170104_ADilutions2/170104_ADilutions2.txt
- __MACOSX/figure1/170104_ADilutions2/._170104_ADilutions2.txt
- figure1/170104_ADilutions2/analyze_LiveAndor.m
- __MACOSX/figure1/170104_ADilutions2/._analyze_LiveAndor.m
- __MACOSX/figure1/._170104_ADilutions2
- __MACOSX/._figure1
