# Supplementary material for: Rapid changes in morphogen concentration control self-organized patterning in human embryonic stem cells
Source: eLife. 2019 Mar 4;8:e40526. doi: 10.7554/eLife.40526 (PMC6398983; doi:10.7554/eLife.40526)
Supplement: Figure 1—source data 1. — Requires the github repository – idse/stemcells. [file elife-40526-fig1-data1.zip › figure1/BMP_SB/BMPwoSB_12hr.txt]

Name : AN_gfpS4_BMPwoSB_12hr	09/01/2017	10:00:51 AM	

Type : 16 bit grey/pseudo
Intensity : 1.000000 lux
x : 1024 * 0.325000 : um
y : 1024 * 0.325000 : um
Wavelength : 2
Z : 5
XY : 40
Time : 48


[Environment]
User=D5WCD22
Configuration=SD Confocal
[Environment End]
[Created]
Date=07/01/2017
Time=4:42:26 PM
[Created End]
[Protocol Description]
Protocol - Protocol1
	6D View Compatible - Yes
	Image - Protocol1
		Camera Binning - Use Current
		Wait Allocation - Off
		Camera Selection - Use Current
		Scan - an
		Events
		Repeat T - 48 times (15 min)
			Auto Focus Activate - Every time
			Repeat - XY
				XY Positions - (40)
					XY 1 - (49590,-4110,6393.53 (IXBX Z Motor (ZDC) 12))
					XY 2 - (49827,-4198,6382.92 (IXBX Z Motor (ZDC) 11))
					XY 3 - (50347,-4114,6374.94 (IXBX Z Motor (ZDC) 11))
					XY 4 - (49820,-4218,6385.33 (IXBX Z Motor (ZDC) 11))
					XY 5 - (48832,-4183,6397.93 (IXBX Z Motor (ZDC) 13))
					XY 6 - (40441,-4171,6401.93 (IXBX Z Motor (ZDC) 12))
					XY 7 - (40026,-4113,6399.52 (IXBX Z Motor (ZDC) 12))
					XY 8 - (39491,-4191,6396.11 (IXBX Z Motor (ZDC) 12))
					XY 9 - (38423,-4238,6395.52 (IXBX Z Motor (ZDC) 12))
					XY 10 - (37723,-4254,6389.1 (IXBX Z Motor (ZDC) 12))
					XY 11 - (24756,-4198,6342.71 (IXBX Z Motor (ZDC) 12))
					XY 12 - (24185,-4117,6343.71 (IXBX Z Motor (ZDC) 12))
					XY 13 - (23575,-4117,6343.71 (IXBX Z Motor (ZDC) 12))
					XY 14 - (22774,-4117,6341.71 (IXBX Z Motor (ZDC) 11))
					XY 15 - (22356,-4199,6341.71 (IXBX Z Motor (ZDC) 11))
					XY 16 - (13051,-4104,6313.31 (IXBX Z Motor (ZDC) 11))
					XY 17 - (12608,-4104,6311.91 (IXBX Z Motor (ZDC) 11))
					XY 18 - (11491,-4104,6304.71 (IXBX Z Motor (ZDC) 11))
					XY 19 - (11313,-4228,6298.71 (IXBX Z Motor (ZDC) 11))
					XY 20 - (10739,-4228,6294.71 (IXBX Z Motor (ZDC) 11))
					XY 21 - (10740,4023,6283.71 (IXBX Z Motor (ZDC) 11))
					XY 22 - (11513,4143,6294.11 (IXBX Z Motor (ZDC) 11))
					XY 23 - (12531,4143,6305.91 (IXBX Z Motor (ZDC) 11))
					XY 24 - (13502,4143,6311.7 (IXBX Z Motor (ZDC) 11))
					XY 25 - (14261,4143,6318.89 (IXBX Z Motor (ZDC) 11))
					XY 26 - (21932,4128,6336.29 (IXBX Z Motor (ZDC) 11))
					XY 27 - (22399,4128,6338.49 (IXBX Z Motor (ZDC) 11))
					XY 28 - (22977,4128,6338.49 (IXBX Z Motor (ZDC) 11))
					XY 29 - (23395,4138,6338.49 (IXBX Z Motor (ZDC) 11))
					XY 30 - (23840,4073,6338.47 (IXBX Z Motor (ZDC) 12))
					XY 31 - (35614,4133,6368.68 (IXBX Z Motor (ZDC) 12))
					XY 32 - (36223,4138,6377.27 (IXBX Z Motor (ZDC) 11))
					XY 33 - (36621,4193,6378.09 (IXBX Z Motor (ZDC) 10))
					XY 34 - (37142,4283,6383.89 (IXBX Z Motor (ZDC) 10))
					XY 35 - (38360,4443,6390.28 (IXBX Z Motor (ZDC) 10))
					XY 36 - (46993,4532,6391.49 (IXBX Z Motor (ZDC) 11))
					XY 37 - (48003,4457,6392.27 (IXBX Z Motor (ZDC) 11))
					XY 38 - (48543,4235,6394.35 (IXBX Z Motor (ZDC) 12))
					XY 39 - (49063,4235,6389.68 (IXBX Z Motor (ZDC) 11))
					XY 40 - (49388,4183,6387.68 (IXBX Z Motor (ZDC) 11))
				Auto Focus - IXBX Z Motor (ZDC)
				Repeat - Channel (Confocal 561,Confocal 488)
					Channel Description
						Channel - Confocal 561
							Camera EM Gain - 180
							Camera Binning X - CURRENT
							Camera Binning Y - CURRENT
							Camera Exposure Time (s) - 0.3
							Camera Exposure Units - 1
							DSD Imaging Mode - 3
							LUT - Red
							Map Min - 543
							Map Max - 2527
							Trigger - Pre : X,X,X,X,X,X,X,X, :: Post : X,X,X,X,X,X,X,X,
							IXBX Analyzer - Current
							IXBX Condenser - Current
							IXBX DIC - Current
							IXBX Fluo Filter 1 - 8
							IXBX Fluo Filter 2 - Current
							IXBX Fluo Filter 3 - Current
							IXBX Fluo Shutter 1 - Current
							IXBX Polarizer - Current
							IXBX Port - 1
							IXBX Trans Filter 1 - Current
							IXBX Trans Shutter 1 - Current
							IXBX Z Motor (ZDC) - Current
							Sutter Shutter Shutter 1 - Current
							Sutter Shutter Shutter 2 - Current
							Sutter Wheel Wheel 1 - Current
							Sutter Wheel Wheel 2 - Current
							Sutter Wheel Wheel 3 - Current
							CSU Aperture - 18.5
							CSU Camera Port - Current
							CSU Lens 1 - Current
							CSU Lens 2 - Current
							CSU NIR Shutter - Current
							CSU PB Mirror - Current
							CSU PB Shutter - Current
							CSU Port - 0
							CSU Shutter - Current
							Dichroic - 488
							Emmision - Current
							Excitation - 607
							NDFilter - Current
							AOTF Channel 1 Intensity - -1
							AOTF Channel 2 Intensity - -1
							AOTF Channel 3 Intensity - -1
							AOTF Channel 4 Intensity - -1
							AOTF Channel 5 Intensity - 23
							AOTF Channel 6 Intensity - -1
							AOTF Laser 1 Enabled - 1
							AOTF Laser 1 External Control - 0
							AOTF Laser 2 Enabled - 1
							AOTF Laser 2 External Control - 0
							AOTF Laser 3 Enabled - 1
							AOTF Laser 3 External Control - Current
							AOTF Laser 4 Enabled - 1
							AOTF Laser 4 External Control - Current
							AOTF Laser 5 Enabled - 1
							AOTF Laser 5 External Control - Current
							AOTF Laser 6 Enabled - 1
							AOTF Laser 6 External Control - 0
							AOTF MPD - Current
							AOTF Position - 561
							AOTF Shutter - Open-Closed
						Channel - Confocal 488
							Camera EM Gain - 180
							Camera Binning X - CURRENT
							Camera Binning Y - CURRENT
							Camera Exposure Time (s) - 0.7
							Camera Exposure Units - 1
							DSD Imaging Mode - 3
							LUT - Green
							Map Min - 527
							Map Max - 1951
							Trigger - Pre : X,X,X,X,X,X,X,X, :: Post : X,X,X,X,X,X,X,X,
							IXBX Analyzer - Current
							IXBX Condenser - Current
							IXBX DIC - Current
							IXBX Fluo Filter 1 - 8
							IXBX Fluo Filter 2 - Current
							IXBX Fluo Filter 3 - Current
							IXBX Fluo Shutter 1 - Current
							IXBX Polarizer - Current
							IXBX Port - 1
							IXBX Trans Filter 1 - Current
							IXBX Trans Shutter 1 - Closed
							IXBX Z Motor (ZDC) - Current
							Sutter Shutter Shutter 1 - Current
							Sutter Shutter Shutter 2 - Current
							Sutter Wheel Wheel 1 - Current
							Sutter Wheel Wheel 2 - Current
							Sutter Wheel Wheel 3 - Current
							CSU Aperture - 18.5
							CSU Camera Port - Current
							CSU Lens 1 - Current
							CSU Lens 2 - Current
							CSU NIR Shutter - Current
							CSU PB Mirror - Current
							CSU PB Shutter - Current
							CSU Port - 0
							CSU Shutter - Current
							Dichroic - 488
							Emmision - Current
							Excitation - 525
							NDFilter - Current
							AOTF Channel 1 Intensity - -1
							AOTF Channel 2 Intensity - -1
							AOTF Channel 3 Intensity - 30
							AOTF Channel 4 Intensity - -1
							AOTF Channel 5 Intensity - -1
							AOTF Channel 6 Intensity - -1
							AOTF Laser 1 Enabled - 1
							AOTF Laser 1 External Control - 0
							AOTF Laser 2 Enabled - 1
							AOTF Laser 2 External Control - 0
							AOTF Laser 3 Enabled - 1
							AOTF Laser 3 External Control - Current
							AOTF Laser 4 Enabled - 1
							AOTF Laser 4 External Control - Current
							AOTF Laser 5 Enabled - 1
							AOTF Laser 5 External Control - Current
							AOTF Laser 6 Enabled - 1
							AOTF Laser 6 External Control - 0
							AOTF MPD - Current
							AOTF Position - 488
							AOTF Shutter - Open-Closed
					Repeat Z - 12 um in 5 planes (centre)
						Snap - Frame
					End - Z
				End - Channel
			End - XY
		End - T

[Protocol Description End]
[XYZScan]
ScanName=an
FileVersion=2
Centre=False
Channel=
WellPattern=
Density=0
Calibration=
XYFields=40	49590,-4110,6393.53	49827,-4198,6382.92	50347,-4114,6374.94	49820,-4218,6385.33	48832,-4183,6397.93	40441,-4171,6401.93	40026,-4113,6399.52	39491,-4191,6396.11	38423,-4238,6395.52	37723,-4254,6389.1	24756,-4198,6342.71	24185,-4117,6343.71	23575,-4117,6343.71	22774,-4117,6341.71	22356,-4199,6341.71	13051,-4104,6313.31	12608,-4104,6311.91	11491,-4104,6304.71	11313,-4228,6298.71	10739,-4228,6294.71	10740,4023,6283.71	11513,4143,6294.11	12531,4143,6305.91	13502,4143,6311.7	14261,4143,6318.89	21932,4128,6336.29	22399,4128,6338.49	22977,4128,6338.49	23395,4138,6338.49	23840,4073,6338.47	35614,4133,6368.68	36223,4138,6377.27	36621,4193,6378.09	37142,4283,6383.89	38360,4443,6390.28	46993,4532,6391.49	48003,4457,6392.27	48543,4235,6394.35	49063,4235,6389.68	49388,4183,6387.68
ZScan=
Montage=
Plates=
MontageOffsets=
MF Scan Present=True
[XYZScan End]
[Region Info (Fields) Field]
Width=332.800000
Height=332.800000
[Region Info (Fields) Field End]
[Region Info (Fields)]
40	5	RegionData6.0	07/01/2017	4:42:25 PM	
Class Name	Class Colour	Position X	Position Y	Position Z	
Fields	32768	49590.000000	-4110.000000
6393.530000
Fields	32768	49827.000000	-4198.000000
6382.920000
Fields	32768	50347.000000	-4114.000000
6374.940000
Fields	32768	49820.000000	-4218.000000
6385.330000
Fields	32768	48832.000000	-4183.000000
6397.930000
Fields	32768	40441.000000	-4171.000000
6401.930000
Fields	32768	40026.000000	-4113.000000
6399.520000
Fields	32768	39491.000000	-4191.000000
6396.110000
Fields	32768	38423.000000	-4238.000000
6395.520000
Fields	32768	37723.000000	-4254.000000
6389.100000
Fields	32768	24756.000000	-4198.000000
6342.710000
Fields	32768	24185.000000	-4117.000000
6343.710000
Fields	32768	23575.000000	-4117.000000
6343.710000
Fields	32768	22774.000000	-4117.000000
6341.710000
Fields	32768	22356.000000	-4199.000000
6341.710000
Fields	32768	13051.000000	-4104.000000
6313.310000
Fields	32768	12608.000000	-4104.000000
6311.910000
Fields	32768	11491.000000	-4104.000000
6304.710000
Fields	32768	11313.000000	-4228.000000
6298.710000
Fields	32768	10739.000000	-4228.000000
6294.710000
Fields	32768	10740.000000	4023.000000
6283.710000
Fields	32768	11513.000000	4143.000000
6294.110000
Fields	32768	12531.000000	4143.000000
6305.910000
Fields	32768	13502.000000	4143.000000
6311.700000
Fields	32768	14261.000000	4143.000000
6318.890000
Fields	32768	21932.000000	4128.000000
6336.290000
Fields	32768	22399.000000	4128.000000
6338.490000
Fields	32768	22977.000000	4128.000000
6338.490000
Fields	32768	23395.000000	4138.000000
6338.490000
Fields	32768	23840.000000	4073.000000
6338.470000
Fields	32768	35614.000000	4133.000000
6368.680000
Fields	32768	36223.000000	4138.000000
6377.270000
Fields	32768	36621.000000	4193.000000
6378.090000
Fields	32768	37142.000000	4283.000000
6383.890000
Fields	32768	38360.000000	4443.000000
6390.280000
Fields	32768	46993.000000	4532.000000
6391.490000
Fields	32768	48003.000000	4457.000000
6392.270000
Fields	32768	48543.000000	4235.000000
6394.350000
Fields	32768	49063.000000	4235.000000
6389.680000
Fields	32768	49388.000000	4183.000000
6387.680000

[Region Info (Fields) End]
[Grab Parameters]
Camera=iXon Ultra
Window Left=0
Window Top=0
Window Right=1023
Window Bottom=1023
Window Width=1024
Window Height=1024
BinningX=1
BinningY=1
Image Width=1024
Image Height=1024
Exposure=300.0 ms
Rotation=3
FlipV=0
FlipH=0
TimeStamps=Hardware
[Grab Parameters End]
[Tab Device Info]
Camera=DU888_BV 9462
ControllerCard=USB
DriverVersion=2.98.33001.0
CofVersion=0
VxDVersion=0.0
SoftwareTrigger=Supported
BitDepth=16
FPGA_Version=205.205
Ocx_Version=5.4.14.10
Ocx_Time=03:23:20 Jun 03 2015
Ocx_File=C:\PROGRA~2\ANDORB~1\COMMON~1\KIDAND~1.OCX

[Tab Device Info End]
[Tab Exposure]
Window=1024 : 1024
Shutter=Open
Binning=1 x 1
Temperature - Actual =-70
Display Control - Fastest=Checked
Display Control - Display Rate=1
Gains - Pre-Amp-Gain=Gain 2
EM Gain - Enabled=Checked
Gains - EMGain=180
Exposure Time - Frame Transfer=Unchecked
Exposure Time - unit=ms
Exposure Time - exposure value=300.0
Exposure Time - Readout in ms=42.224
Experiment Control - FLZ=Unchecked
Experiment Control - Trig Mode=Free Run
Use Frame averaging=Unchecked
Frames to be averaged=2
Fastest Grab=Unchecked
Available memory=4095
[Tab Exposure End]
[Tab Temperature/Shutter]
Temperature Setting=-70
Actual Temperature=-70
Cooling=Steady
Fan=Full
TTL High Open=Checked
Shutter Open Transfer Time=60
Shutter Close Transfer Time=80
[Tab Temperature/Shutter End]
[Tab Speed/Amplifer]
Horizontal Readout=30.000
Vertical Readout time=[2.200]
ADC Channel=0
Vertical Clock Voltage=Normal
Output Amplifier=EM Port
Baseline Clamp=Checked
[Tab Speed/Amplifer End]
[Tab Image Orientation]
Flip=None
Rotation in Degrees=180
[Tab Image Orientation End]
[Image Info]
Window Left=0
Window Top=0
Window Right=1023
Window Bottom=1023
Window Width=1024
Window Height=1024
Window BinningX=1
Window BinningY=1
[Image Info End]
[First Frame]
SavedTime=1/8/2017 1:23:11 PM.76
[First Frame End]
