# Supplementary material for: Rapid changes in morphogen concentration control self-organized patterning in human embryonic stem cells
Source: eLife. 2019 Mar 4;8:e40526. doi: 10.7554/eLife.40526 (PMC6398983; doi:10.7554/eLife.40526)
Supplement: Figure 1—source data 1. — Requires the github repository – idse/stemcells. [file elife-40526-fig1-data1.zip › figure1/160614_BMPdilutions/Smad4BMPLDN.txt]

Name : smad4_bmp_ldn	14/06/2016	2:14:35 PM	

Type : 16 bit grey/pseudo
Intensity : 1.000000 lux
x : 1024 * 0.325000 : um
y : 1024 * 0.325000 : um
Wavelength : 2
Z : 5
XY : 32
Time : 144


[Environment]
User=D5WCD22
Configuration=SD Confocal
[Environment End]
[Created]
Date=13/06/2016
Time=6:24:05 PM
[Created End]
[Protocol Description]
Protocol - Protocol1
	6D View Compatible - Yes
	Image - Protocol1
		Camera Binning - Use Current
		Wait Allocation - Off
		Camera Selection - Use Current
		Scan - LastSession\XYScan
		Events
		Repeat T - 144 times (10 min)
			Auto Focus Activate - Every time
			Repeat - XY
				XY Positions - (32)
					XY 1 - (69923,-5539,6365.01 (IXBX Z Motor (ZDC) 11))
					XY 2 - (72053,-4611,6381.61 (IXBX Z Motor (ZDC) 12))
					XY 3 - (71641,-3727,6377.39 (IXBX Z Motor (ZDC) 12))
					XY 4 - (68654,-3923,6404.21 (IXBX Z Motor (ZDC) 11))
					XY 5 - (60683,-4051,6406.21 (IXBX Z Motor (ZDC) 11))
					XY 6 - (59351,-3015,6421.39 (IXBX Z Motor (ZDC) 12))
					XY 7 - (57527,-2154,6420.19 (IXBX Z Motor (ZDC) 11))
					XY 8 - (55008,-2194,6395.57 (IXBX Z Motor (ZDC) 12))
					XY 9 - (46954,-2219,6368.31 (IXBX Z Motor (ZDC) 12))
					XY 10 - (46339,-2331,6363.71 (IXBX Z Motor (ZDC) 11))
					XY 11 - (44531,-2331,6377.51 (IXBX Z Motor (ZDC) 11))
					XY 12 - (42697,-2543,6390.9 (IXBX Z Motor (ZDC) 12))
					XY 13 - (35993,-6607,6315.84 (IXBX Z Motor (ZDC) 12))
					XY 14 - (35751,-7796,6320.3 (IXBX Z Motor (ZDC) 13))
					XY 15 - (34620,-7758,6323.13 (IXBX Z Motor (ZDC) 13))
					XY 16 - (34353,-8334,6318.72 (IXBX Z Motor (ZDC) 12))
					XY 17 - (34409,1840,6333.11 (IXBX Z Motor (ZDC) 12))
					XY 18 - (34088,2312,6332.31 (IXBX Z Motor (ZDC) 12))
					XY 19 - (35008,1637,6336.1 (IXBX Z Motor (ZDC) 12))
					XY 20 - (35787,1845,6333.68 (IXBX Z Motor (ZDC) 13))
					XY 21 - (41112,1813,6390.27 (IXBX Z Motor (ZDC) 11))
					XY 22 - (42271,1891,6397.47 (IXBX Z Motor (ZDC) 12))
					XY 23 - (44378,1592,6384.06 (IXBX Z Motor (ZDC) 12))
					XY 24 - (45099,1544,6366.46 (IXBX Z Motor (ZDC) 11))
					XY 25 - (54185,2093,6403.65 (IXBX Z Motor (ZDC) 11))
					XY 26 - (55419,2067,6422.05 (IXBX Z Motor (ZDC) 12))
					XY 27 - (56841,1584,6428.05 (IXBX Z Motor (ZDC) 11))
					XY 28 - (59294,1478,6421.25 (IXBX Z Motor (ZDC) 12))
					XY 29 - (66573,1398,6431.44 (IXBX Z Motor (ZDC) 12))
					XY 30 - (67917,1595,6417.85 (IXBX Z Motor (ZDC) 11))
					XY 31 - (67824,2622,6420.85 (IXBX Z Motor (ZDC) 12))
					XY 32 - (66212,2854,6435.05 (IXBX Z Motor (ZDC) 12))
				Auto Focus - IXBX Z Motor (ZDC)
				Repeat - Channel (Confocal 488,Confocal 561)
					Channel Description
						Channel - Confocal 488
							Camera EM Gain - 240
							Camera Binning X - CURRENT
							Camera Binning Y - CURRENT
							Camera Exposure Time (s) - 1
							Camera Exposure Units - 1
							DSD Imaging Mode - 3
							LUT - Green
							Map Min - 479
							Map Max - 1151
							Trigger - Pre : X,X,X,X,X,X,X,X, :: Post : X,X,X,X,X,X,X,X,
							IXBX Analyzer - Current
							IXBX Condenser - Current
							IXBX DIC - Current
							IXBX Fluo Filter 1 - 8
							IXBX Fluo Filter 2 - Current
							IXBX Fluo Filter 3 - Current
							IXBX Fluo Shutter 1 - Current
							IXBX Polarizer - Current
							IXBX Port - 1
							IXBX Trans Filter 1 - Current
							IXBX Trans Shutter 1 - Closed
							IXBX Z Motor (ZDC) - Current
							Sutter Shutter Shutter 1 - Current
							Sutter Shutter Shutter 2 - Current
							Sutter Wheel Wheel 1 - Current
							Sutter Wheel Wheel 2 - Current
							Sutter Wheel Wheel 3 - Current
							CSU Aperture - 18.5
							CSU Camera Port - Current
							CSU Lens 1 - Current
							CSU Lens 2 - Current
							CSU NIR Shutter - Current
							CSU PB Mirror - Current
							CSU PB Shutter - Current
							CSU Port - 0
							CSU Shutter - Current
							Dichroic - 488
							Emmision - Current
							Excitation - 525
							NDFilter - Current
							AOTF Channel 1 Intensity - -1
							AOTF Channel 2 Intensity - -1
							AOTF Channel 3 Intensity - 20
							AOTF Channel 4 Intensity - -1
							AOTF Channel 5 Intensity - -1
							AOTF Channel 6 Intensity - -1
							AOTF Laser 1 Enabled - 1
							AOTF Laser 1 External Control - 0
							AOTF Laser 2 Enabled - 1
							AOTF Laser 2 External Control - 0
							AOTF Laser 3 Enabled - 1
							AOTF Laser 3 External Control - Current
							AOTF Laser 4 Enabled - 1
							AOTF Laser 4 External Control - Current
							AOTF Laser 5 Enabled - 1
							AOTF Laser 5 External Control - Current
							AOTF Laser 6 Enabled - 1
							AOTF Laser 6 External Control - 0
							AOTF MPD - Current
							AOTF Position - 488
							AOTF Shutter - Open-Closed
						Channel - Confocal 561
							Camera EM Gain - 240
							Camera Binning X - CURRENT
							Camera Binning Y - CURRENT
							Camera Exposure Time (s) - 0.4
							Camera Exposure Units - 1
							DSD Imaging Mode - 3
							LUT - Red
							Map Min - 447
							Map Max - 1215
							Trigger - Pre : X,X,X,X,X,X,X,X, :: Post : X,X,X,X,X,X,X,X,
							IXBX Analyzer - Current
							IXBX Condenser - Current
							IXBX DIC - Current
							IXBX Fluo Filter 1 - 8
							IXBX Fluo Filter 2 - Current
							IXBX Fluo Filter 3 - Current
							IXBX Fluo Shutter 1 - Current
							IXBX Polarizer - Current
							IXBX Port - 1
							IXBX Trans Filter 1 - Current
							IXBX Trans Shutter 1 - Current
							IXBX Z Motor (ZDC) - Current
							Sutter Shutter Shutter 1 - Current
							Sutter Shutter Shutter 2 - Current
							Sutter Wheel Wheel 1 - Current
							Sutter Wheel Wheel 2 - Current
							Sutter Wheel Wheel 3 - Current
							CSU Aperture - 18.5
							CSU Camera Port - Current
							CSU Lens 1 - Current
							CSU Lens 2 - Current
							CSU NIR Shutter - Current
							CSU PB Mirror - Current
							CSU PB Shutter - Current
							CSU Port - 0
							CSU Shutter - Current
							Dichroic - 488
							Emmision - Current
							Excitation - 607
							NDFilter - Current
							AOTF Channel 1 Intensity - -1
							AOTF Channel 2 Intensity - -1
							AOTF Channel 3 Intensity - -1
							AOTF Channel 4 Intensity - -1
							AOTF Channel 5 Intensity - 20
							AOTF Channel 6 Intensity - -1
							AOTF Laser 1 Enabled - 1
							AOTF Laser 1 External Control - 0
							AOTF Laser 2 Enabled - 1
							AOTF Laser 2 External Control - 0
							AOTF Laser 3 Enabled - 1
							AOTF Laser 3 External Control - Current
							AOTF Laser 4 Enabled - 1
							AOTF Laser 4 External Control - Current
							AOTF Laser 5 Enabled - 1
							AOTF Laser 5 External Control - Current
							AOTF Laser 6 Enabled - 1
							AOTF Laser 6 External Control - 0
							AOTF MPD - Current
							AOTF Position - 561
							AOTF Shutter - Open-Closed
					Repeat Z - 6 um in 5 planes (centre)
						Snap - Frame
					End - Z
				End - Channel
			End - XY
		End - T

[Protocol Description End]
[XYZScan]
ScanName=LastSession\XYScan
FileVersion=2
Centre=False
Channel=
WellPattern=
Density=0
Calibration=
XYFields=32	69923,-5539,6365.01	72053,-4611,6381.61	71641,-3727,6377.39	68654,-3923,6404.21	60683,-4051,6406.21	59351,-3015,6421.39	57527,-2154,6420.19	55008,-2194,6395.57	46954,-2219,6368.31	46339,-2331,6363.71	44531,-2331,6377.51	42697,-2543,6390.9	35993,-6607,6317.3	35751,-7796,6320.3	32688,-362,6091.19	33035,-1053,6095.99	32809,4068,6110.58	33843,4503,6132.38	35080,5013,6146.19	36497,7655,6167.19	43310,6829,6245.96	43728,5971,6244.53	43744,4453,6281.16	47336,7220,6283.37	57886,6142,6371.96	59457,6142,6378.77	61101,6386,6382.16	61503,6679,6381.95	68654,6745,6442.13	71535,6719,6436.94	71823,5733,6426.92	72181,4175,6419.12
ZScan=
Montage=
Plates=
MontageOffsets=
MF Scan Present=True
[XYZScan End]
[Region Info (Fields) Field]
Width=332.800000
Height=332.800000
[Region Info (Fields) Field End]
[Region Info (Fields)]
32	5	RegionData6.0	13/06/2016	6:24:04 PM	
Class Name	Class Colour	Position X	Position Y	Position Z	
Fields	32768	69923.000000	-5539.000000
6365.010000
Fields	32768	72053.000000	-4611.000000
6381.610000
Fields	32768	71641.000000	-3727.000000
6377.390000
Fields	32768	68654.000000	-3923.000000
6404.210000
Fields	32768	60683.000000	-4051.000000
6406.210000
Fields	32768	59351.000000	-3015.000000
6421.390000
Fields	32768	57527.000000	-2154.000000
6420.190000
Fields	32768	55008.000000	-2194.000000
6395.570000
Fields	32768	46954.000000	-2219.000000
6368.310000
Fields	32768	46339.000000	-2331.000000
6363.710000
Fields	32768	44531.000000	-2331.000000
6377.510000
Fields	32768	42697.000000	-2543.000000
6390.900000
Fields	32768	35993.000000	-6607.000000
6315.840000
Fields	32768	35751.000000	-7796.000000
6320.300000
Fields	32768	34620.000000	-7758.000000
6323.130000
Fields	32768	34353.000000	-8334.000000
6318.720000
Fields	32768	34409.000000	1840.000000
6333.110000
Fields	32768	34088.000000	2312.000000
6332.310000
Fields	32768	35008.000000	1637.000000
6336.100000
Fields	32768	35787.000000	1845.000000
6333.680000
Fields	32768	41112.000000	1813.000000
6390.270000
Fields	32768	42271.000000	1891.000000
6397.470000
Fields	32768	44378.000000	1592.000000
6384.060000
Fields	32768	45099.000000	1544.000000
6366.460000
Fields	32768	54185.000000	2093.000000
6403.650000
Fields	32768	55419.000000	2067.000000
6422.050000
Fields	32768	56841.000000	1584.000000
6428.050000
Fields	32768	59294.000000	1478.000000
6421.250000
Fields	32768	66573.000000	1398.000000
6431.440000
Fields	32768	67917.000000	1595.000000
6417.850000
Fields	32768	67824.000000	2622.000000
6420.850000
Fields	32768	66212.000000	2854.000000
6435.050000

[Region Info (Fields) End]
[Grab Parameters]
Camera=iXon Ultra
Window Left=0
Window Top=0
Window Right=1023
Window Bottom=1023
Window Width=1024
Window Height=1024
BinningX=1
BinningY=1
Image Width=1024
Image Height=1024
Exposure=1000.0 ms
Rotation=3
FlipV=0
FlipH=0
TimeStamps=Hardware
[Grab Parameters End]
[Tab Device Info]
Camera=DU888_BV 9462
ControllerCard=USB
DriverVersion=2.98.33001.0
CofVersion=0
VxDVersion=0.0
SoftwareTrigger=Supported
BitDepth=16
FPGA_Version=205.205
Ocx_Version=5.4.14.10
Ocx_Time=03:23:20 Jun 03 2015
Ocx_File=C:\PROGRA~2\ANDORB~1\COMMON~1\KIDAND~1.OCX

[Tab Device Info End]
[Tab Exposure]
Window=1024 : 1024
Shutter=Open
Binning=1x1
Temperature - Actual =-70
Display Control - Fastest=Checked
Display Control - Display Rate=1
Gains - Pre-Amp-Gain=Gain 2
EM Gain - Enabled=Checked
Gains - EMGain=240
Exposure Time - Frame Transfer=Checked
Exposure Time - unit=ms
Exposure Time - exposure value=1000.0
Exposure Time - Readout in ms=42.230
Experiment Control - FLZ=Unchecked
Experiment Control - Trig Mode=Free Run
Use Frame averaging=Unchecked
Frames to be averaged=2
Fastest Grab=Unchecked
Available memory=4095
[Tab Exposure End]
[Tab Temperature/Shutter]
Temperature Setting=-70
Actual Temperature=-70
Cooling=Steady
Fan=Full
TTL High Open=Checked
Shutter Open Transfer Time=60
Shutter Close Transfer Time=80
[Tab Temperature/Shutter End]
[Tab Speed/Amplifer]
Horizontal Readout=30.000
Vertical Readout time=[2.200]
ADC Channel=0
Vertical Clock Voltage=Normal
Output Amplifier=EM Port
Baseline Clamp=Checked
[Tab Speed/Amplifer End]
[Tab Image Orientation]
Flip=None
Rotation in Degrees=180
[Tab Image Orientation End]
[Image Info]
Window Left=0
Window Top=0
Window Right=1023
Window Bottom=1023
Window Width=1024
Window Height=1024
Window BinningX=1
Window BinningY=1
[Image Info End]
[First Frame]
SavedTime=6/13/2016 6:24:12 PM.804
[First Frame End]
[Event Markers]
Marker 1=Auto Focus Failed
Location 1=Wavelength(0(0)) Z(0(6408.43)) XY(7(8)) Time(50(0)) 
Marker 2=Auto Focus Failed
Location 2=Wavelength(0(0)) Z(0(6387.09)) XY(21(22)) Time(85(0)) 
[Event Markers End]
