# Supplementary material for: Rapid changes in morphogen concentration control self-organized patterning in human embryonic stem cells
Source: eLife. 2019 Mar 4;8:e40526. doi: 10.7554/eLife.40526 (PMC6398983; doi:10.7554/eLife.40526)
Supplement: Figure 1—source data 1. — Requires the github repository – idse/stemcells. [file elife-40526-fig1-data1.zip › figure1/161118_NogginABmpComparison/161118_NogginABmpComparison.txt]

Name : 161118_NogginABmpComparison	18/11/2016	5:15:13 PM	

Type : 16 bit grey/pseudo
Intensity : 1.000000 lux
x : 1024 * 0.617284 : um
y : 1024 * 0.617284 : um
Wavelength : 2
Z : 5
XY : 32
Time : 96


[Environment]
User=D5WCD22
Configuration=SD Confocal
[Environment End]
[Created]
Date=17/11/2016
Time=3:41:45 PM
[Created End]
[Protocol Description]
Protocol - Protocol1
	6D View Compatible - Yes
	Image - Protocol1
		Camera Binning - Use Current
		Wait Allocation - Off
		Camera Selection - Use Current
		Scan - LastSession\XYScan
		Events
		Repeat T - 96 times (10 min)
			Auto Focus Activate - Every time
			Repeat - XY
				XY Positions - (32)
					XY 1 - (52782,-6675,6399.6 (IXBX Z Motor (ZDC) 12))
					XY 2 - (50376,-6481,6410.98 (IXBX Z Motor (ZDC) 12))
					XY 3 - (48028,-6180,6402.38 (IXBX Z Motor (ZDC) 13))
					XY 4 - (46274,-6362,6391.78 (IXBX Z Motor (ZDC) 13))
					XY 5 - (40115,-6628,6415.36 (IXBX Z Motor (ZDC) 13))
					XY 6 - (38087,-6773,6399.76 (IXBX Z Motor (ZDC) 12))
					XY 7 - (34225,-7252,6416.56 (IXBX Z Motor (ZDC) 12))
					XY 8 - (33060,-6909,6413.56 (IXBX Z Motor (ZDC) 12))
					XY 9 - (27191,-5422,6400.56 (IXBX Z Motor (ZDC) 11))
					XY 10 - (24111,-5311,6392.56 (IXBX Z Motor (ZDC) 11))
					XY 11 - (22773,-5311,6381.96 (IXBX Z Motor (ZDC) 12))
					XY 12 - (22067,-5234,6381.76 (IXBX Z Motor (ZDC) 13))
					XY 13 - (13924,-5072,6343.56 (IXBX Z Motor (ZDC) 12))
					XY 14 - (11106,-5517,6365.35 (IXBX Z Motor (ZDC) 12))
					XY 15 - (9475,-5594,6365.14 (IXBX Z Motor (ZDC) 10))
					XY 16 - (7234,-5334,6347.93 (IXBX Z Motor (ZDC) 11))
					XY 17 - (7234,3656,6344.32 (IXBX Z Motor (ZDC) 13))
					XY 18 - (8380,2114,6355.75 (IXBX Z Motor (ZDC) 11))
					XY 19 - (10773,2118,6365.75 (IXBX Z Motor (ZDC) 12))
					XY 20 - (11891,1907,6361.95 (IXBX Z Motor (ZDC) 12))
					XY 21 - (20474,2195,6392.1 (IXBX Z Motor (ZDC) 14))
					XY 22 - (21217,2112,6381.5 (IXBX Z Motor (ZDC) 11))
					XY 23 - (24796,1284,6397.9 (IXBX Z Motor (ZDC) 13))
					XY 24 - (27905,2728,6393.09 (IXBX Z Motor (ZDC) 12))
					XY 25 - (34357,4585,6403.48 (IXBX Z Motor (ZDC) 11))
					XY 26 - (35649,4728,6403.88 (IXBX Z Motor (ZDC) 12))
					XY 27 - (36949,4768,6389.47 (IXBX Z Motor (ZDC) 12))
					XY 28 - (38598,4961,6387.86 (IXBX Z Motor (ZDC) 11))
					XY 29 - (46234,4666,6376.46 (IXBX Z Motor (ZDC) 12))
					XY 30 - (47222,4955,6384.65 (IXBX Z Motor (ZDC) 12))
					XY 31 - (49201,4589,6390.25 (IXBX Z Motor (ZDC) 10))
					XY 32 - (51085,5002,6389.25 (IXBX Z Motor (ZDC) 11))
				Auto Focus - IXBX Z Motor (ZDC)
				Repeat - Channel (Confocal 488,Confocal 561)
					Channel Description
						Channel - Confocal 488
							Camera EM Gain - 240
							Camera Binning X - CURRENT
							Camera Binning Y - CURRENT
							Camera Exposure Time (s) - 1
							Camera Exposure Units - 1
							DSD Imaging Mode - 3
							LUT - Green
							Map Min - 799
							Map Max - 5983
							Trigger - Pre : X,X,X,X,X,X,X,X, :: Post : X,X,X,X,X,X,X,X,
							IXBX Analyzer - Current
							IXBX Condenser - Current
							IXBX DIC - Current
							IXBX Fluo Filter 1 - 8
							IXBX Fluo Filter 2 - Current
							IXBX Fluo Filter 3 - Current
							IXBX Fluo Shutter 1 - Current
							IXBX Polarizer - Current
							IXBX Port - 1
							IXBX Trans Filter 1 - Current
							IXBX Trans Shutter 1 - Closed
							IXBX Z Motor (ZDC) - Current
							Sutter Shutter Shutter 1 - Current
							Sutter Shutter Shutter 2 - Current
							Sutter Wheel Wheel 1 - Current
							Sutter Wheel Wheel 2 - Current
							Sutter Wheel Wheel 3 - Current
							CSU Aperture - 18.5
							CSU Camera Port - Current
							CSU Lens 1 - Current
							CSU Lens 2 - Current
							CSU NIR Shutter - Current
							CSU PB Mirror - Current
							CSU PB Shutter - Current
							CSU Port - 0
							CSU Shutter - Current
							Dichroic - 488
							Emmision - Current
							Excitation - 525
							NDFilter - Current
							AOTF Channel 1 Intensity - -1
							AOTF Channel 2 Intensity - -1
							AOTF Channel 3 Intensity - 20
							AOTF Channel 4 Intensity - -1
							AOTF Channel 5 Intensity - -1
							AOTF Channel 6 Intensity - -1
							AOTF Laser 1 Enabled - 1
							AOTF Laser 1 External Control - 0
							AOTF Laser 2 Enabled - 1
							AOTF Laser 2 External Control - 0
							AOTF Laser 3 Enabled - 1
							AOTF Laser 3 External Control - Current
							AOTF Laser 4 Enabled - 1
							AOTF Laser 4 External Control - Current
							AOTF Laser 5 Enabled - 1
							AOTF Laser 5 External Control - Current
							AOTF Laser 6 Enabled - 1
							AOTF Laser 6 External Control - 0
							AOTF MPD - Current
							AOTF Position - 488
							AOTF Shutter - Open-Closed
						Channel - Confocal 561
							Camera EM Gain - 240
							Camera Binning X - CURRENT
							Camera Binning Y - CURRENT
							Camera Exposure Time (s) - 0.4
							Camera Exposure Units - 1
							DSD Imaging Mode - 3
							LUT - Red
							Map Min - 1711
							Map Max - 3951
							Trigger - Pre : X,X,X,X,X,X,X,X, :: Post : X,X,X,X,X,X,X,X,
							IXBX Analyzer - Current
							IXBX Condenser - Current
							IXBX DIC - Current
							IXBX Fluo Filter 1 - 8
							IXBX Fluo Filter 2 - Current
							IXBX Fluo Filter 3 - Current
							IXBX Fluo Shutter 1 - Current
							IXBX Polarizer - Current
							IXBX Port - 1
							IXBX Trans Filter 1 - Current
							IXBX Trans Shutter 1 - Current
							IXBX Z Motor (ZDC) - Current
							Sutter Shutter Shutter 1 - Current
							Sutter Shutter Shutter 2 - Current
							Sutter Wheel Wheel 1 - Current
							Sutter Wheel Wheel 2 - Current
							Sutter Wheel Wheel 3 - Current
							CSU Aperture - 18.5
							CSU Camera Port - Current
							CSU Lens 1 - Current
							CSU Lens 2 - Current
							CSU NIR Shutter - Current
							CSU PB Mirror - Current
							CSU PB Shutter - Current
							CSU Port - 0
							CSU Shutter - Current
							Dichroic - 488
							Emmision - Current
							Excitation - 607
							NDFilter - Current
							AOTF Channel 1 Intensity - -1
							AOTF Channel 2 Intensity - -1
							AOTF Channel 3 Intensity - -1
							AOTF Channel 4 Intensity - -1
							AOTF Channel 5 Intensity - 20
							AOTF Channel 6 Intensity - -1
							AOTF Laser 1 Enabled - 1
							AOTF Laser 1 External Control - 0
							AOTF Laser 2 Enabled - 1
							AOTF Laser 2 External Control - 0
							AOTF Laser 3 Enabled - 1
							AOTF Laser 3 External Control - Current
							AOTF Laser 4 Enabled - 1
							AOTF Laser 4 External Control - Current
							AOTF Laser 5 Enabled - 1
							AOTF Laser 5 External Control - Current
							AOTF Laser 6 Enabled - 1
							AOTF Laser 6 External Control - 0
							AOTF MPD - Current
							AOTF Position - 561
							AOTF Shutter - Open-Closed
					Repeat Z - 6 um in 5 planes (centre)
						Snap - Frame
					End - Z
				End - Channel
			End - XY
		End - T

[Protocol Description End]
[XYZScan]
ScanName=LastSession\XYScan
FileVersion=2
Centre=False
Channel=
WellPattern=
Density=0
Calibration=
XYFields=
ZScan=
Montage=
Plates=
MontageOffsets=
MF Scan Present=True
[XYZScan End]
[Region Info (Fields) Field]
Width=632.098765
Height=632.098765
[Region Info (Fields) Field End]
[Region Info (Fields)]
32	5	RegionData6.0	17/11/2016	3:41:45 PM	
Class Name	Class Colour	Position X	Position Y	Position Z	
Fields	32768	52782.000000	-6675.000000
6399.600000
Fields	32768	50376.000000	-6481.000000
6410.980000
Fields	32768	48028.000000	-6180.000000
6402.380000
Fields	32768	46274.000000	-6362.000000
6391.780000
Fields	32768	40115.000000	-6628.000000
6415.360000
Fields	32768	38087.000000	-6773.000000
6399.760000
Fields	32768	34225.000000	-7252.000000
6416.560000
Fields	32768	33060.000000	-6909.000000
6413.560000
Fields	32768	27191.000000	-5422.000000
6400.560000
Fields	32768	24111.000000	-5311.000000
6392.560000
Fields	32768	22773.000000	-5311.000000
6381.960000
Fields	32768	22067.000000	-5234.000000
6381.760000
Fields	32768	13924.000000	-5072.000000
6343.560000
Fields	32768	11106.000000	-5517.000000
6365.350000
Fields	32768	9475.000000	-5594.000000
6365.140000
Fields	32768	7234.000000	-5334.000000
6347.930000
Fields	32768	7234.000000	3656.000000
6344.320000
Fields	32768	8380.000000	2114.000000
6355.750000
Fields	32768	10773.000000	2118.000000
6365.750000
Fields	32768	11891.000000	1907.000000
6361.950000
Fields	32768	20474.000000	2195.000000
6392.100000
Fields	32768	21217.000000	2112.000000
6381.500000
Fields	32768	24796.000000	1284.000000
6397.900000
Fields	32768	27905.000000	2728.000000
6393.090000
Fields	32768	34357.000000	4585.000000
6403.480000
Fields	32768	35649.000000	4728.000000
6403.880000
Fields	32768	36949.000000	4768.000000
6389.470000
Fields	32768	38598.000000	4961.000000
6387.860000
Fields	32768	46234.000000	4666.000000
6376.460000
Fields	32768	47222.000000	4955.000000
6384.650000
Fields	32768	49201.000000	4589.000000
6390.250000
Fields	32768	51085.000000	5002.000000
6389.250000

[Region Info (Fields) End]
[Grab Parameters]
Camera=iXon Ultra
Window Left=0
Window Top=0
Window Right=1023
Window Bottom=1023
Window Width=1024
Window Height=1024
BinningX=1
BinningY=1
Image Width=1024
Image Height=1024
Exposure=1000.0 ms
Rotation=3
FlipV=0
FlipH=0
TimeStamps=Hardware
[Grab Parameters End]
[Tab Device Info]
Camera=DU888_BV 9462
ControllerCard=USB
DriverVersion=2.98.33001.0
CofVersion=0
VxDVersion=0.0
SoftwareTrigger=Supported
BitDepth=16
FPGA_Version=205.205
Ocx_Version=5.4.14.10
Ocx_Time=03:23:20 Jun 03 2015
Ocx_File=C:\PROGRA~2\ANDORB~1\COMMON~1\KIDAND~1.OCX

[Tab Device Info End]
[Tab Exposure]
Window=1024 : 1024
Shutter=Open
Binning=1 x 1
Temperature - Actual =-70
Display Control - Fastest=Checked
Display Control - Display Rate=1
Gains - Pre-Amp-Gain=Gain 2
EM Gain - Enabled=Checked
Gains - EMGain=240
Exposure Time - Frame Transfer=Unchecked
Exposure Time - unit=ms
Exposure Time - exposure value=1000.0
Exposure Time - Readout in ms=42.224
Experiment Control - FLZ=Unchecked
Experiment Control - Trig Mode=Free Run
Use Frame averaging=Unchecked
Frames to be averaged=2
Fastest Grab=Unchecked
Available memory=4095
[Tab Exposure End]
[Tab Temperature/Shutter]
Temperature Setting=-70
Actual Temperature=-70
Cooling=Working
Fan=Full
TTL High Open=Checked
Shutter Open Transfer Time=60
Shutter Close Transfer Time=80
[Tab Temperature/Shutter End]
[Tab Speed/Amplifer]
Horizontal Readout=30.000
Vertical Readout time=[2.200]
ADC Channel=0
Vertical Clock Voltage=Normal
Output Amplifier=EM Port
Baseline Clamp=Checked
[Tab Speed/Amplifer End]
[Tab Image Orientation]
Flip=None
Rotation in Degrees=180
[Tab Image Orientation End]
[Image Info]
Window Left=0
Window Top=0
Window Right=1023
Window Bottom=1023
Window Width=1024
Window Height=1024
Window BinningX=1
Window BinningY=1
[Image Info End]
[First Frame]
SavedTime=11/17/2016 3:41:52 PM.210
[First Frame End]
[Event Markers]
Marker 1=Auto Focus Failed
Location 1=Wavelength(0(0)) Z(0(6396.36)) XY(0(1)) Time(80(48023656)) 
Marker 2=Auto Focus Failed
Location 2=Wavelength(0(0)) Z(0(6398.52)) XY(0(1)) Time(86(51623872)) 
Marker 3=Auto Focus Failed
Location 3=Wavelength(0(0)) Z(0(6398.52)) XY(0(1)) Time(87(52224008)) 
Marker 4=Auto Focus Failed
Location 4=Wavelength(0(0)) Z(0(6398.52)) XY(0(1)) Time(88(52824084)) 
Marker 5=Auto Focus Failed
Location 5=Wavelength(0(0)) Z(0(6398.52)) XY(0(1)) Time(89(53424136)) 
Marker 6=Auto Focus Failed
Location 6=Wavelength(0(0)) Z(0(6398.52)) XY(0(1)) Time(90(54023728)) 
Marker 7=Auto Focus Failed
Location 7=Wavelength(0(0)) Z(0(6397.22)) XY(0(1)) Time(92(55224324)) 
Marker 8=Auto Focus Failed
Location 8=Wavelength(0(0)) Z(0(6397.22)) XY(0(1)) Time(93(55824184)) 
Marker 9=Auto Focus Failed
Location 9=Wavelength(0(0)) Z(0(6309.22)) XY(0(1)) Time(95(57024464)) 
[Event Markers End]
