# Supplementary material for: Rapid changes in morphogen concentration control self-organized patterning in human embryonic stem cells
Source: eLife. 2019 Mar 4;8:e40526. doi: 10.7554/eLife.40526 (PMC6398983; doi:10.7554/eLife.40526)
Supplement: Figure 1—source data 1. — Requires the github repository – idse/stemcells. [file elife-40526-fig1-data1.zip › figure1/160901_smad2/analyze_SnapshotsAndor.m]

clear all; close all;

addpath(genpath('/Users/idse/repos/Warmflash/stemcells')); 

dataDir = '/Users/idse/data_tmp/00_adaptivePaper/0_Smad12/160901_smad2';
MIPdir = fullfile(dataDir,'MIP');

meta = MetadataAndor(dataDir);
filenameFormat = meta.filename;

% manual metadata
%-------------------

meta.posPerCondition = 7;
meta.nWells = 7;
meta.nPositions = meta.nWells*meta.posPerCondition;

nucChannel = 1;
S4Channel = 2;

meta.channelLabel = {'DAPI','Smad4','H2B', 'Smad2'};

%% extract prefixes for different conditions

% convention is conditionName_p0000.tif etc
% this extracts all the unique condition names in the dataDir

listing = dir(fullfile(dataDir,'*tif'));

conditions = {};
for i = 1:numel(listing)
    
    filename = listing(i).name;
    [~, barefname] = fileparts(filename);
    s = strsplit(barefname,'_p');
    conditions = [conditions s{1}];
end

meta.conditions = sort(unique(conditions));

%% extract nuclear and cytoplasmic levels

% IS IT ACTUALLY LOADING THE WHOLE STACK OR DOES IT THINK THIS IS FLAT?

S2Channel = 4;
opts = struct(  'cytoplasmicLevels',    true,... %'tMax', 25,...
                    'dataChannels',     [S4Channel S2Channel],...
                    'fgChannel',        S4Channel,...
                    'segmentationDir',  fullfile(dataDir,'MIP'),...
                    'MIPidxDir',        fullfile(dataDir,'MIP'),...
                    'nucShrinkage',     2,...
                    'cytoSize',         5,...
                    'bgMargin',         4);
%%
positions(meta.nPositions) = DynamicPositionAndor();
pi = 1;
for wi = 1:meta.nWells
    for wpi = 1:meta.posPerCondition
        meta.filename = [meta.conditions{wi} '_p%.4d.tif'];
        positions(pi) = DynamicPositionAndor(meta, wpi+1);
        positions(pi).extractData(dataDir, nucChannel, opts);
        pi = pi + 1;
    end
end

%save(fullfile(dataDir,'positions'), 'positions');

%% finding the right options for extract data

wi = 1;
pi = 1;
meta.filename = [conditions{wi} '_p%.4d.tif'];
P = DynamicPositionAndor(meta, pi+1);
time = 1;
opts.tMax = time;

% try out the nuclear cleanup settings on some frame:
% bla = nuclearCleanup(seg(:,:,time), opts.cleanupOptions);
% imshow(bla)

debugInfo = P.extractData(dataDir, nucChannel, opts);

bgmask = debugInfo.bgmask;
nucmask = debugInfo.nucmask;
cytmask = false(size(nucmask));
cytmask(cat(1,debugInfo.cytCC.PixelIdxList{:}))=true;

bg = P.cellData(time).background
nucl = P.cellData(time).nucLevelAvg
cytl = P.cellData(time).cytLevelAvg
(nucl-bg)/(cytl - bg)

im = P.loadImage(dataDir, S4Channel, time);
MIP = max(im,[],3);
A = imadjust(mat2gray(MIP));
s = 0.4;
imshow(cat(3, A + 0*bgmask, A + s*nucmask, A + s*cytmask));

%%
load(fullfile(dataDir,'positions'));

%% plot smad2 vs time

figure,

ratioWellMeans = {};
ratioWellErr = {};
ratioWell = {};

channels = 1:2;
normalize = true;
tocyt = true;

if tocyt
    ylabelstr = 'nuclear : cytoplasmic intensity';
else
    ylabelstr = 'nuclear intensity';
end    
if normalize
    ylabelstr = ['normalized ' ylabelstr];
    prefix = 'normalized ';
else
    prefix = [];
end

for ci = channels
    
    pi = 1;
    ratioWellMeans{ci} = zeros([1 meta.nWells]);

    for wi = 1:meta.nWells

        ratioWell{ci,wi} = zeros([1 meta.posPerCondition]);
        
        % for getting std over cell levels
        allnuc = [];
        allcyt = [];
        
        for wpi = 1:meta.posPerCondition
            
            nucl = positions(pi).cellData.nucLevelAvg(ci);
            cytl = positions(pi).cellData.cytLevelAvg(ci);
            bg = positions(pi).cellData.background(ci);
            
            allnuc = cat(1, allnuc, positions(pi).cellData.nucLevel(:,ci) - bg);
            allcyt = cat(1, allcyt, positions(pi).cellData.cytLevel(:,ci) - bg);
            
            ratio = (nucl-bg);%/(cytl - bg);
            if tocyt
                ratio = ratio/(cytl - bg);
            end

            ratioWell{ci,wi}(wpi) = ratio;

            pi = pi + 1;
        end

        if tocyt
            allnuc = allnuc./allcyt;
        end
        
        ratioWellMeans{ci}(wi) = mean(ratioWell{ci,wi});
        
        ratioWellErr{ci}(wi) = std(allnuc)/sqrt(numel(allnuc)-1);
        ratioWellMeans2{ci}(wi) = mean(allnuc);
    end
end

clf
hold on
colors = lines(2);
lw = 3;
labels = meta.channelLabel(opts.dataChannels);
times = [0 -1 1 10.5 2 4 8];

for ci = channels
    [~,order] = sort(times);
    ordertimes = times(order);
    
    rwm = ratioWellMeans2{ci}(order);
    rwmerror = ratioWellErr{ci}(order);
    
    baseline = ratioWellMeans{ci}(times == -1);
    amplitude = max(rwm) - baseline;
    
    if normalize
        rwm = (rwm - baseline)./amplitude;
        rwmerror = rwmerror/amplitude;
    end
    
    errorbar(ordertimes(2:end), rwm(2:end), rwmerror(2:end),'-', 'Color',colors(ci,:), 'LineWidth',lw);
    
    %plot(ordertimes(2:end), rwm(2:end), '-', 'Color',colors(ci,:), 'LineWidth',lw);
end

legend(labels(channels));
% 
% for ci = channels
%     for wi = 1:meta.nWells
%         for wpi = 1:meta.posPerCondition
%             rw = ratioWell{ci,wi};
%             
%             baseline = ratioWellMeans{ci}(times == -1);
%             amplitude = max(ratioWellMeans{ci}) - baseline;
%             
%             if normalize
%                 rw = (rw - baseline)./amplitude;
%             end
%             plot(times(wi), rw, '.', 'MarkerSize',10,...
%                 'Color',colors(ci,:), 'LineWidth',lw);
%         end
%     end
% end

if normalize
    ylim([-0.2 1.1]);
end
fs = 28;
xlabel('time (hrs)', 'FontSize',fs,'FontWeight','Bold');
ylabel(['Nuc:Cyt intensity'], 'FontSize',fs, 'FontWeight','Bold');
set(gcf,'color','w');
set(gca, 'LineWidth', lw);
set(gca,'FontSize', fs)
set(gca,'FontWeight', 'bold')
xlim([-1 12]);
hold off
axis square

saveas(gcf, fullfile(dataDir,[ylabelstr '.png']));
saveas(gcf, fullfile(dataDir,[ylabelstr '.fig']));


%% distributions at each time

channels = 1:2;

for ci = channels
    
    pi = 1;

    for wi = 1:meta.nWells

        ratioWell{ci,wi} = [];

        for wpi = 1:meta.posPerCondition

            nucl = positions(pi).cellData.nucLevel(:,ci);
            cytl = positions(pi).cellData.cytLevel(:,ci);
            bg = positions(pi).cellData.background(ci);
            ratio = (nucl-bg)./(cytl - bg);

            ratioWell{ci,wi} = cat(1,ratioWell{ci,wi}, ratio);

            pi = pi + 1;
        end
    end
end

%%
ci = 2;
%x = 0.2:0.1:2.5;   % Smad4
x = 0.2:0.2:8;      % Smad2
colors = jet(meta.nWells);
lw = 2;
clf 
hold on
for wi = 1:meta.nWells
    n = hist(ratioWell{ci,order(wi)}, x);
    n = n./sum(n);
    plot(x,n,'Color',colors(wi,:),'LineWidth',lw)   
end
hold on
legend(meta.conditions(order))
xlim([x(1) x(end)]);

fs = 15;
xlabel(['nuclear : cytoplasmic ' labels{ci}], 'FontSize',fs,'FontWeight','Bold');
ylabel('frequency', 'FontSize',fs, 'FontWeight','Bold');
set(gcf,'color','w');
set(gca, 'LineWidth', 2);
set(gca,'FontSize', fs)
set(gca,'FontWeight', 'bold')

export_fig(fullfile(dataDir,'Smad2distributions.pdf'),'-native -m2');
