# Supplementary material for: Rapid changes in morphogen concentration control self-organized patterning in human embryonic stem cells
Source: eLife. 2019 Mar 4;8:e40526. doi: 10.7554/eLife.40526 (PMC6398983; doi:10.7554/eLife.40526)
Supplement: Figure 1—source data 1. — Requires the github repository – idse/stemcells. [file elife-40526-fig1-data1.zip › figure1/170731_pSmad1/analyze_SnapshotsAndor.m]

clear all; close all;

addpath(genpath('/Users/idse/repos/Warmflash/stemcells')); 

dataDir = '/Users/idse/data_tmp/00_adaptivePaper/0_Smad12/170731_pSmad1';
MIPdir = fullfile(dataDir,'MIP');

meta = MetadataAndor(dataDir);
filenameFormat = meta.filename;

% manual metadata
%-------------------

meta.posPerCondition = 4;
meta.nWells = 10;
meta.nPositions = meta.nWells*meta.posPerCondition;

nucChannel = 2;
%S4Channel = 1;
S2Channel = 1;

meta.channelLabel = {'H2B', 'pSmad1'};

%% extract prefixes for different conditions

% convention is conditionName_p0000.tif etc
% this extracts all the unique condition names in the dataDir

listing = dir(fullfile(dataDir,'*tif'));

conditions = {};
for i = 1:numel(listing)
    
    filename = listing(i).name;
    [~, barefname] = fileparts(filename);
    s = strsplit(barefname,'_p');
    conditions = [conditions s{1}];
end

meta.conditions = sort(unique(conditions));

%% extract nuclear and cytoplasmic levels

opts = struct(  'cytoplasmicLevels',    true,... %'tMax', 25,...
                    'dataChannels',     1:2,...
                    'fgChannel',        S2Channel,...
                    'segmentationDir',  fullfile(dataDir,'MIP'),...
                    'MIPidxDir',        fullfile(dataDir,'MIP'),...
                    'nucShrinkage',     3,...
                    'cytoSize',         5,...
                    'bgMargin',         4);

opts.cleanupOptions = struct('separateFused', true,'clearMinSolidity',0.8,...
    'clearBorder',true, 'minAreaStd', 1, 'minSolidity',0, 'minArea',1000,...
    'openSize',7);

%% finding the right options for extract data

wi = 3;
pi = 3;
meta.filename = [meta.conditions{wi} '_p%.4d.tif'];
P = DynamicPositionAndor(meta, pi+1);
time = 1;
opts.tMax = time;

% try out the nuclear cleanup settings on some frame:
% bla = nuclearCleanup(seg(:,:,time), opts.cleanupOptions);
% imshow(bla)

debugInfo = P.extractData(dataDir, nucChannel, opts);

bgmask = debugInfo.bgmask;
nucmask = debugInfo.nucmask;
cytmask = false(size(nucmask));
cytmask(cat(1,debugInfo.cytCC.PixelIdxList{:}))=true;

bg = P.cellData(time).background
nucl = P.cellData(time).nucLevelAvg
cytl = P.cellData(time).cytLevelAvg
(nucl-bg)./(cytl - bg)

im = P.loadImage(dataDir, nucChannel, time);
MIP = max(im,[],3);
A = imadjust(mat2gray(MIP));
s = 0.4;
imshow(cat(3, A, A + s*nucmask, A + s*cytmask));

%%
positions(meta.nPositions) = DynamicPositionAndor();
pi = 1;

for wi = 1:meta.nWells
    for wpi = 1:meta.posPerCondition
        meta.filename = [meta.conditions{wi} '_p%.4d.tif'];
        positions(pi) = DynamicPositionAndor(meta, wpi+1);
        positions(pi).extractData(dataDir, nucChannel, opts);
        pi = pi + 1;
    end
end

save(fullfile(dataDir,'positions'), 'positions');

%%
load(fullfile(dataDir,'positions'));

%% plot smad2 & smad4 vs time
% BELOW IS A MESS, DONT USE AS BASIS FOR OTHER SETS

ratioWellMeans = {};
ratioWellStd = {};
ratioWell = {};

channels = [1];
normalize = false;

tocyt = false;
offset = 0; % for dealing with two timeseries
prefix = 'pSmad1';

if tocyt
    ylabelstr = [prefix ' nuclear : cytoplasmic intensity'];
else
    ylabelstr = [prefix ' nuclear intensity'];
end    
if normalize
    ylabelstr = ['normalized ' ylabelstr];
end

for ci = channels
    
    pi = 1;
    ratioWellMeans{ci} = zeros([1 meta.nWells]);
    ratioWellStd{ci} = zeros([1 meta.nWells]);

    for wi = 1:meta.nWells

        ratioWell{ci,wi} = zeros([1 meta.posPerCondition]);

        % for getting std over cell levels
        allnuc = [];
        allcyt = [];
        
        for wpi = 1:meta.posPerCondition

            nucl = positions(pi).cellData.nucLevelAvg(ci);
            cytl = positions(pi).cellData.cytLevelAvg(ci);
            bg = positions(pi).cellData.background(ci);
            
            allnuc = cat(1, allnuc, positions(pi).cellData.nucLevel(:,ci) - bg);
            allcyt = cat(1, allcyt, positions(pi).cellData.cytLevel(:,ci) - bg);
            
            ratio = (nucl-bg);
            if tocyt
                ratio = ratio/(cytl - bg);
            end

            ratioWell{ci,wi}(wpi) = ratio;

            pi = pi + 1;
        end

        ratioWellMeans{ci}(wi) = mean(ratioWell{ci,wi});
        ratioWellStd{ci}(wi) = std(ratioWell{ci,wi});
        numel(allnuc)
        ratioWellErr{ci}(wi) = std(allnuc)/sqrt(numel(allnuc)-1);
        ratioWellMeans2{ci}(wi) = mean(allnuc);
    end
end

%%
figure,
hold on
colors = lines(3);
lw = 3;
labels = meta.channelLabel(channels);
times = [1 12 2 24 4 6 9 0 12 24];
ordertimes = [0 1 2 4 6 12];
idx = [8 1 3 5 6 2];
normalize = true;

for ci = channels

    rwm = ratioWellMeans2{ci}(idx);

    baseline = min(rwm);%ratioWellMeans{ci}(idx(ordertimes==-1));
    amplitude = max(rwm) - baseline;

    if normalize
        rwm = (rwm - baseline)./amplitude;
    end
    errorbar(ordertimes, rwm, ratioWellErr{ci}(idx)/amplitude, '-', 'Color',colors(ci,:), 'LineWidth',lw);
    plot(ordertimes, rwm, '-', 'Color',colors(ci,:), 'LineWidth',lw);
end

% %baseline
% bidx = [8 9];
% bordertimes = [0 12];
% 
% for ci = channels
% 
%     rwm = ratioWellMeans{ci}(bidx);
% 
%     baseline = ratioWellMeans{ci}(times == -1);
%     amplitude = max(rwm) - baseline;
% 
%     if normalize
%         rwm = (rwm - baseline)./amplitude;
%     end
%     plot(bordertimes, rwm, '--', 'Color',colors(ci,:), 'LineWidth',lw);
% end
%legend([labels 'baseline']);

% % plot the values
% for ci = channels
%     for wi = idx
%         for wpi = 1:meta.posPerCondition
%             rw = ratioWell{ci,wi};
%             baseline = ratioWellMeans{ci}(idx(ordertimes==-1));
%             amplitude = max(ratioWellMeans{ci}) - baseline;
%             
%             if normalize
%                 rw = (rw - baseline)./amplitude;
%             end
%             plot(times(wi), rw, 'o', 'MarkerSize',10,...
%                 'Color',colors(ci,:), 'LineWidth',lw);
%         end
%     end
% end
%

% % baseline values
% for ci = channels
%     for wi = bidx(2:end)%1:meta.nWells-2
%         for wpi = 1:meta.posPerCondition
%             rw = ratioWell{ci,wi};
%             
%             idx = [false([1 offset]) times==-1];
%             baseline = ratioWellMeans{ci}(idx);
%             amplitude = max(ratioWellMeans{ci}) - baseline;
%             
%             if normalize
%                 rw = (rw - baseline)./amplitude;
%             end
%             plot(times(wi), rw, 'o', 'MarkerSize',10,...
%                 'Color',colors(ci,:), 'LineWidth',lw);
%         end
%     end
% end

fs = 28;
xlabel('time (hrs)', 'FontSize',fs,'FontWeight','Bold');
ylabel('pSMAD1 (N:C)', 'FontSize',fs, 'FontWeight','Bold');
%title('pSmad1');
set(gcf,'color','w');
set(gca, 'LineWidth', lw);
set(gca,'FontSize', fs)
set(gca,'FontWeight', 'bold')
ylim([-0.1 1.2]);
if tocyt
    ylim([0.5 7.5]);
end
axis square

xlim([0 12]);
hold off

saveas(gcf, fullfile(dataDir,[ylabelstr '.png']));
saveas(gcf, fullfile(dataDir,[ylabelstr '.fig']));

%% contrast siCtrl vs siSmad4

figure,

channels = [1 3];
normalize = false;

tocyt = false;

ci = channels(1);
prefix = meta.channelLabel{ci};

if tocyt
    ylabelstr = [prefix ' nuclear : cytoplasmic intensity'];
else
    ylabelstr = [prefix ' nuclear intensity'];
end    

clf
hold on
colors = {'b','g','r'};
lw = 2;
labels = meta.channelLabel(channels);
times = [1 2 4 8 -1 0];
[~,order] = sort(times);
ordertimes = times(order);

for offset = [0 6]

    [~,order] = sort(times);
    order = order + offset;
    
    rwm = ratioWellMeans{ci}(order);

    baseline = ratioWellMeans{ci}(times == -1);
    amplitude = max(rwm) - baseline;

    if normalize
        rwm = (rwm - baseline)./amplitude;
    end
    plot(ordertimes(2:end), rwm(2:end), '-', 'Color',colors{ci}, 'LineWidth',lw);
end

legend(prefixes);

% plot the values
for offset = [0 6]
    
    [~,order] = sort(times);
    order = order + offset;
    
    for wi = (offset + 1):(offset + meta.nWells/2)
        for wpi = 1:meta.posPerCondition
            rw = ratioWell{ci,wi};
            
            idx = [false([1 offset]) times==-1];
            baseline = ratioWellMeans{ci}(idx);
            amplitude = max(ratioWellMeans{ci}) - baseline;
            
            if normalize
                rw = (rw - baseline)./amplitude;
            end
            plot(times(wi-offset), rw, '.', 'MarkerSize',10,...
                'Color',colors{ci}, 'LineWidth',lw);
        end
    end
end

fs = 15;
xlabel('time (hours)', 'FontSize',fs,'FontWeight','Bold');
ylabel(ylabelstr, 'FontSize',fs, 'FontWeight','Bold');
set(gcf,'color','w');
set(gca, 'LineWidth', 2);
set(gca,'FontSize', fs)
set(gca,'FontWeight', 'bold')
if tocyt
    ylim([0.5 7.5]);
end

hold off

saveas(gcf, fullfile(dataDir,[ylabelstr '.png']));
saveas(gcf, fullfile(dataDir,[ylabelstr '.fig']));


%% distributions at each time

channels = 1:2;

for ci = channels
    
    pi = 1;

    for wi = 1:meta.nWells

        ratioWell{ci,wi} = [];

        for wpi = 1:meta.posPerCondition

            nucl = positions(pi).cellData.nucLevel(:,ci);
            cytl = positions(pi).cellData.cytLevel(:,ci);
            bg = positions(pi).cellData.background(ci);
            ratio = (nucl-bg)./(cytl - bg);

            ratioWell{ci,wi} = cat(1,ratioWell{ci,wi}, ratio);

            pi = pi + 1;
        end
    end
end

%%
ci = 2;
%x = 0.2:0.1:2.5;   % Smad4
x = 0.2:0.2:8;      % Smad2
colors = jet(meta.nWells);
lw = 2;
clf 
hold on
for wi = 1:meta.nWells
    n = hist(ratioWell{ci,order(wi)}, x);
    n = n./sum(n);
    plot(x,n,'Color',colors(wi,:),'LineWidth',lw)   
end
hold on
legend(meta.conditions(order))
xlim([x(1) x(end)]);

fs = 15;
xlabel(['nuclear : cytoplasmic ' labels{ci}], 'FontSize',fs,'FontWeight','Bold');
ylabel('frequency', 'FontSize',fs, 'FontWeight','Bold');
set(gcf,'color','w');
set(gca, 'LineWidth', 2);
set(gca,'FontSize', fs)
set(gca,'FontWeight', 'bold')

export_fig(fullfile(dataDir,'Smad2distributions.pdf'),'-native -m2');
