# Supplementary material for: Rapid changes in morphogen concentration control self-organized patterning in human embryonic stem cells
Source: eLife. 2019 Mar 4;8:e40526. doi: 10.7554/eLife.40526 (PMC6398983; doi:10.7554/eLife.40526)
Supplement: Figure 1—source data 1. — Requires the github repository – idse/stemcells. [file elife-40526-fig1-data1.zip › figure1/170719_ActivinVsBMP4/analyze_LiveAndor_distributions.m]

clear all; close all;

%addpath(genpath('~/Documents/Stemcells')); 

addpath(genpath('/Users/idse/repos/Warmflash/stemcells')); 

dataDir = '/Users/idse/data_tmp/00_adaptivePaper/0_ActivinBMP/170719_ActivinVsBmp4';

meta = MetadataAndor(dataDir);

% manual metadata
%-------------------

% TODO : modify MetadataAndor to contain all info below

treatmentTime = 3;

meta.nWells = 4;
meta.posPerCondition = 10;
% Check with Kari about these conditions
meta.conditions = {'A50','A50','B50','B50'};

% SET THIS TO TRUE IF MAKING AN '8-well' LOOP THROUGH A 4-WELL
loop4well = true;

nucChannel = 2;
S4Channel = 1;
tmax = meta.nTime;

% visualize positions
%---------------------

% meta.displayPositions;

% TODO: create merged cellData for montage
% movies of distribution over time

           
%% save stitched previews of the MIPs

stitchedPreviews(dataDir, meta); 

%% extract nuclear and cytoplasmic levels

% externally I will have all indices starting at 1
% the Andor offset to start at 0 will be internal

opts = struct(...
                    'dataChannels',     [S4Channel nucChannel],...
                    'fgChannel',        S4Channel,...
                    'cytoplasmicLevels',true,... 
                    'segmentationDir',  fullfile(dataDir,'MIP'),...
                    'MIPidxDir',        fullfile(dataDir,'MIP'),...
                    'tMax',             5,...
                    'nucShrinkage',     3,...
                    'cytoSize',         8,...
                    'bgMargin',         10,...
                    'NCRcutoff',        [3 Inf]);

opts.cleanupOptions = struct('separateFused', true,...
    'clearBorder',true, 'minAreaStd', 1, 'minSolidity',0, 'minArea',500);


%% check that the options are set right

pi = 1;
P = DynamicPositionAndor(meta, pi);
time = 1;
opts.tMax = time;

% try out the nuclear cleanup settings on some frame:
% bla = nuclearCleanup(seg(:,:,time), opts.cleanupOptions);
% imshow(bla)

debugInfo = P.extractData(dataDir, nucChannel, opts);

bgmask = debugInfo.bgmask;
nucmask = debugInfo.nucmask;
cytmask = false(size(nucmask));
cytmask(cat(1,debugInfo.cytCC.PixelIdxList{:}))=true;

bg = P.cellData(time).background
nucl = P.cellData(time).nucLevelAvg
cytl = P.cellData(time).cytLevelAvg
(nucl-bg)./(cytl - bg)

im = P.loadImage(dataDir, S4Channel, time);
MIP = max(im,[],3);
A = imadjust(mat2gray(MIP));
s = 0.4;
imshow(cat(3, A + 0*bgmask, A + s*nucmask, A + s*cytmask));

opts.tMax = tmax;

%% run the analysis on all time points

tic
positions(meta.nPositions) = DynamicPositionAndor();

for pi = 1:meta.nPositions

    positions(pi) = DynamicPositionAndor(meta, pi);
    positions(pi).extractData(dataDir, nucChannel, opts);
    positions(pi).makeTimeTraces();
    save(fullfile(dataDir,'positions'), 'positions');
end
toc

%% load results if above block was run previously

load(fullfile(dataDir,'positions'));
%{
positions_before = load(fullfile(dataDir,'positions_before'));
positions_before = positions_before.positions;
 
for pi = 1:meta.nPositions
    positions(pi).cellData = cat(2, positions_before(pi).cellData,...
                                            positions(pi).cellData);
    positions(pi).ncells = cat(2, positions_before(pi).ncells,...
                                            positions(pi).ncells);
	positions(pi).nTime = positions_before(pi).nTime + positions(pi).nTime;
    positions(pi).makeTimeTraces;
end
 
save(fullfile(dataDir,'positions'), 'positions');
%}

%tmax = 188

%% plots with distributions and error bars

cellDataComb = cat(1,positions.cellData);
nucLevelComb = {};
cytLevelComb = {};
Ravg = [];
Rstd = [];

tmax = 90;
dt = 10;
t = ((1:tmax) - treatmentTime)*dt;
posPerCondition = meta.posPerCondition;

lw = 3;
colors = lines(2);
h = [];
R = {};

clf 
hold on
i = 1;
for wellnr = [3 1]
    
for ti  = 1:meta.nTime-1
    
    nucLevelCombti = [];
    cytLevelCombti = [];
    areaCombti = [];
    
    if loop4well
        flipwell = 9-wellnr;
        conditionPositions = [(posPerCondition/2)*(wellnr-1)+1:(posPerCondition/2)*wellnr...
                              (posPerCondition/2)*(flipwell-1)+1:(posPerCondition/2)*flipwell];
    else
        conditionPositions = posPerCondition*(wellnr-1)+1:posPerCondition*wellnr;
    end
    
    % ADDED TO REMOVE UNWANTED POSITION
    if wellnr == 1
        conditionPositions(9) = [];
    elseif wellnr ==3 
        conditionPositions(7) = [];
    end
    
    for pi = conditionPositions
        
        nucbgsub = cellDataComb(pi,ti).nucLevel - cellDataComb(pi,ti).background;
        nucLevelCombti = cat(1, nucLevelCombti, nucbgsub);
        
        cytbgsub = cellDataComb(pi,ti).cytLevel - cellDataComb(pi,ti).background;
        cytLevelCombti = cat(1, cytLevelCombti, cytbgsub);
        
        areaCombti = cat(1, areaCombti, cellDataComb(pi,ti).area);
    end
    
    nucLevelComb{ti} = nucLevelCombti(:,S4Channel);
    cytLevelComb{ti} = cytLevelCombti(:,S4Channel);
    areaComb{ti} = areaCombti;
    
    good = any(~isnan(nucLevelComb{ti}) & ~isnan(cytLevelComb{ti}),2);
    
    %R(ti,:) = mean(nucLevelComb{ti}(good,:)./cytLevelComb{ti}(good,:), 1);
    R{ti} = (areaComb{ti}(good).*nucLevelComb{ti}(good,:)./cytLevelComb{ti}(good,:))/mean(areaComb{ti}(good));
    %R{ti} = R{ti}(R{ti} < 3);
    Ravg(ti,:) = mean(R{ti});
    Rstd(ti,:) = std(R{ti});
    Ncells(ti,:) = size(R{ti},1);
    Rstderr(ti,:) = std(R{ti})/sqrt(size(R{ti},1)-1);
end

errorbar(t/60, Ravg(:,1), Rstderr(:,1), 'Color',colors(i,:))
h(i) = plot(t/60, Ravg(:,1),'LineWidth',lw, 'Color',colors(i,:));
%h(i) = plot(t/60, Ravg(:,1),'LineWidth',lw, 'Color','k');
xlim([min(t)/60 12]);
ylim([0.5 1.3]);
i = i+1;
end
hold off
axis square

fs = 26;
xlabel('time (hrs)', 'FontSize',fs,'FontWeight','Bold')
ylabel('SMAD4 (N:C)', 'FontSize',fs,'FontWeight','Bold');

legend(h, {'BMP4','Activin'}, 'Position',[-0.1 -0.22 1 1]);%'Location','SouthEast'
%title('Smad4 signaling');

set(gcf,'color','w');
set(gca, 'LineWidth', lw);
set(gca,'FontSize', fs)
set(gca,'FontWeight', 'bold')

%saveas(gcf, fullfile(dataDir, 'AforFRAP.png'));

saveas(gcf, fullfile(dataDir, 'AvsBwErrorbars.png'));

%%
edges = linspace(0, 2.5, 20);
times = [3 9 21 33 45 57];
times = [3 9 39];
i = 1;

figure,
for ti = times
    n = histcounts(R{ti}(:,1), edges);
    N = sum(n);
    n = n/sum(n);
    [x,y] = histForBarlikePlot(edges(1:end-1), n');
    plot(x,y,'LineWidth',lw,'Color','k')
    i = i+1;
    fs = 26;
    box off
    xlim([0 2])
    ylim([0 0.28]);
    titlestr = ['Smad4 signaling (' num2str(t(ti)/60,2) ' hrs)'];
    title(titlestr);
    axis square;
    ylabel('frequency');
    xlabel('intensity (a.u.)');
    set(gcf,'color','w');
    set(gca, 'LineWidth', lw);
    set(gca,'FontSize', fs)
    set(gca,'FontWeight', 'bold')
    text(1.5, 0.25, ['N=' num2str(N)],'FontSize', fs);
    saveas(gcf, fullfile(dataDir, ['BMP4' titlestr '.png']))
end

%% make a video (and figure) of the time traces

nWells = meta.nWells;
posPerCondition = meta.posPerCondition;

s = strsplit(meta.timeInterval,' ');
dt = str2double(s{1});
unit = s{2};
t = ((1:tmax) - treatmentTime)*dt;
axislim = [t(1), t(end)+50, 0.4, 1.3];

frame = {};
cd(dataDir);
saveResult = true; % CHECK
minNCells = 10; % minimal number of cells
fgc = 'k';
bgc = 'w';
graphbgc = 1*[1 1 1]; 
graphfgc = 'r';
%w, k, 0.5, w

colors = hsv(posPerCondition); %0.5*[1 0 0]
baseline = zeros([1 nWells]); % store baseline avg of each well

for wellnr = 3%[1 3]%:nWells
    
    if loop4well
        flipwell = 9-wellnr;
        conditionPositions = [(posPerCondition/2)*(wellnr-1)+1:(posPerCondition/2)*wellnr...
                              (posPerCondition/2)*(flipwell-1)+1:(posPerCondition/2)*flipwell];
    else
        conditionPositions = posPerCondition*(wellnr-1)+1:posPerCondition*wellnr;
    end
    
    % ADDED TO REMOVE UNWANTED POSITION
    if wellnr == 1
        conditionPositions(9) = [];
    elseif wellnr ==3 
        conditionPositions(7) = [];
    end
    
    ttraceCat = cat(1,positions.timeTraces);
    ttraceCat = ttraceCat(conditionPositions);

    % weigh by number of cells, tends to make little difference
    W = cat(1,positions.ncells); 
    W = W(conditionPositions,:)';
    %W = ones(size(W)); % don't weigh
    W = bsxfun(@rdivide, posPerCondition*W, sum(W,2));
    
    ci = S4Channel;
    nucTrace = cat(2,ttraceCat.nucLevelAvg);
    nucTrace = nucTrace(:,ci:numel(opts.dataChannels):end);
    cytTrace = cat(2,ttraceCat.cytLevelAvg);
    cytTrace = cytTrace(:,ci:numel(opts.dataChannels):end);
    bgTrace = cat(2,ttraceCat.background);
    bgTrace = bgTrace(:,ci:numel(opts.dataChannels):end);
    
    nucMean = nanmean(nucTrace(1:tmax,:).*W,2);
    cytMean = nanmean(cytTrace(1:tmax,:).*W,2);
    bgMean = nanmean(bgTrace(1:tmax,:).*W,2);
    
    ratioMean = (nucMean - bgMean)./(cytMean - bgMean);
    %meanRatio = nanmean(ratio,1); % makes little difference
    baseline(wellnr) = mean(ratioMean(t < treatmentTime));

    clf
    hold on
    ratio = zeros([numel(conditionPositions) tmax]);
    for i = 1:numel(conditionPositions)

        pi = conditionPositions(i);

        nucTrace = positions(pi).timeTraces.nucLevelAvg;
        bgTrace = positions(pi).timeTraces.background;
        cytTrace = positions(pi).timeTraces.cytLevelAvg;

        Ravg = (nucTrace - bgTrace)./(cytTrace - bgTrace);
        ratio(pi,:) = Ravg(1:tmax)';
        ratio(pi, positions(pi).ncells < minNCells) = NaN;
        plot(t,ratio(pi,:),'Color', colors(i,:))
    end

    plot(t, ratioMean, graphfgc,'LineWidth',2)
    %plot(t, meanRatio, 'g','LineWidth',2)

    legend({'1','2','3','4','5','6','7','8','9','10','mean'});

    fs = 24;
    xlabel(['time (' unit ')'], 'FontSize',fs,'FontWeight','Bold','Color',fgc)
    ylabel('nuclear : cytoplasmic Smad4', 'FontSize',fs,'FontWeight','Bold','Color',fgc);

    axis(axislim);
    set(gcf,'color',bgc);
    set(gca, 'LineWidth', 2);
    set(gca,'FontSize', fs)
    set(gca,'FontWeight', 'bold')
    set(gca,'XColor',fgc);
    set(gca,'YColor',fgc);
    set(gca,'Color',graphbgc);

    if saveResult
        export_fig(['timeTrace_well' num2str(wellnr) '.png'],'-native -m2');
        %export_fig(['timeTrace_well' num2str(wellnr) '.png'],'-native -m2');
    end
end

%% make a combined plot of several conditions

figure,
s = strsplit(meta.timeInterval,' ');
dt = str2double(s{1});
unit = s{2};
t = ((1:tmax) - treatmentTime)*dt;
% ADDED TO MAKE HOURS INSTEAD OF MINUTES
t = t/60

posPerCondition = meta.posPerCondition;

frame = {};
cd(dataDir);
saveResult = true;
minNCells = 10; % minimal number of cells

wellsWanted = [1 3];
%wellsWanted = 5:8;
colors = lines(numel(wellsWanted));

clf 
hold on

for wellidx = 1:numel(wellsWanted)
    
    wellnr = wellsWanted(wellidx);

%     if wellnr == 2
%         conditionPositions = 4*(wellnr-1)+1;
%     else
%         conditionPositions = 4*(wellnr-1)+1:4*wellnr;
%     end
    if loop4well
        flipwell = 9-wellnr;
        conditionPositions = [(posPerCondition/2)*(wellnr-1)+1:(posPerCondition/2)*wellnr...
                              (posPerCondition/2)*(flipwell-1)+1:(posPerCondition/2)*flipwell];
    else
        conditionPositions = posPerCondition*(wellnr-1)+1:posPerCondition*wellnr;
    end
    
%      if wellnr == 1
%          conditionPositions(7) = [];
%      else
%          conditionPositions(7) = [];
%          conditionPositions(4) = [];
%      end
    if wellnr == 1
        conditionPositions(9) = [];
    elseif wellnr ==3 
        conditionPositions(7) = [];
    end
    
    ttraceCat = cat(1,positions.timeTraces);
    ttraceCat = ttraceCat(conditionPositions);
    
    % weigh by number of cells
    W = cat(1,positions.ncells); 
    W = W(conditionPositions,:)';
    %W = ones(size(W)); % don't weigh
    W = bsxfun(@rdivide, posPerCondition*W, sum(W,2));

    ci = S4Channel;
    nucTrace = cat(2,ttraceCat.nucLevelAvg);
    nucTrace = nucTrace(:,ci:numel(opts.dataChannels):end);
    cytTrace = cat(2,ttraceCat.cytLevelAvg);
    cytTrace = cytTrace(:,ci:numel(opts.dataChannels):end);
    bgTrace = cat(2,ttraceCat.background);
    bgTrace = bgTrace(:,ci:numel(opts.dataChannels):end);
    
    nucMean = nanmean(nucTrace(1:tmax,:).*W,2);
    cytMean = nanmean(cytTrace(1:tmax,:).*W,2);
    bgMean = nanmean(bgTrace(1:tmax,:).*W,2);
    
    ratioMean = (nucMean - bgMean)./(cytMean - bgMean);
    
%     bad = any(cat(1,positions(conditionPositions).ncells) < minNCells,1);
%     ratioMean(bad) = NaN;

    %ratioMean = ratioMean -  baseline(wellnr) + mean(baseline);
    plot(t, ratioMean,'LineWidth',2,'Color',colors(wellidx,:))
    ylim([0.5, 1.2]);

    %plot(t, bgMean,'LineWidth',2,'Color',colors(wellidx,:))
    %plot(t, nucMean,'LineWidth',2,'Color',colors(wellidx,:))
    %plot(t, cytMean,'LineWidth',2,'Color',colors(wellidx,:))
    xlim([t(1), 12]);%t(end)+50]);

    g0 = [0 1 0];
    if max(ratioMean) > 1
        g0 = g0/max(ratioMean);
    end

    fs = 24;
    xlabel(['time (hours)'], 'FontSize',fs,'FontWeight','Bold')
    ylabel('nuclear : cytoplasmic Smad4', 'FontSize',fs,'FontWeight','Bold');
    
    set(gcf,'color','w');
    set(gca, 'LineWidth', 2);
    set(gca,'FontSize', fs)
    set(gca,'FontWeight', 'bold')
end
hold off
%title('washing protocols for A10 pulses');
set(gca,'FontSize', 16)
legend(meta.conditions(wellsWanted));
if saveResult
%    saveas(gcf,['timeTrace_multipleConditions_wells' num2str(wellsWanted(1)) '-' num2str(wellsWanted(end)) '.png']);
%    saveas(gcf,['timeTrace_multipleConditions_wells' num2str(wellsWanted(1)) '-' num2str(wellsWanted(end)) '.fig']);
    saveas(gcf,['timeTrace_multipleConditions_' '.png']);
    saveas(gcf,['timeTrace_multipleConditions_' '.fig']);
end

%% combine ratio statistics of positions in each well

pi = 1;
ti = 1;
wellsWanted = 1:meta.nWells;
cellDataWells = cell([numel(wellsWanted) meta.nTime]);

for wellidx = 1:numel(wellsWanted)
    
    wellnr = wellsWanted(wellidx);
    conditionPositions = meta.posPerCondition*(wellnr-1)+1:meta.posPerCondition*wellnr;
    
    for i = 1:numel(conditionPositions)

        for ti = 1:meta.nTime
            pi = conditionPositions(i);    
            CD = positions(pi).cellData(ti);
            ratio = (CD.nucLevel - CD.background)./(CD.cytLevel - CD.background); 
            cellDataWells{wellidx, ti} = cat(1,cellDataWells{wellidx,ti}, ratio);
        end
    end
end

%% time evolution of distribution in some well

wi = 1;

rmin = 0;
rmax = 3;
bins = linspace(rmin,rmax,50);
clf 
tidx = 1:4:80;
colors = hsv(numel(tidx));
hold on
for ti = 1:numel(tidx)
    n=histc(cellDataWells{wi,tidx(ti)}, bins);
    plot(bins,n,'Color',colors(ti,:));
end
hold off
xlim([rmin rmax]);

%% compare late time distribution in different wells

figure,
ti = 1;

rmin = 0;
rmax = 3;
bins = linspace(rmin,rmax,50);

colors = [0 0 1; 0 0.5 0; 1 0 0; 1 0 0; 0 0.5 0; 0 0 1];
clf 
hold on

for wi = 1:meta.nWells

    n=histc(cellDataWells{wi,ti}, bins);
    n = n./sum(n);
    n = cumsum(n);
    plot(bins,n,'Color', colors(wi,:));
end
hold off
xlim([rmin rmax]);
ylim([0 1]);

legend(meta.conditions);

%% integrals

treatmentTime = 10;
t = ((1:tmax) - treatmentTime)*dt;

lateT = treatmentTime + 420/dt;

F = ratioMean - min(ratioMean);
I = cumsum(F*dt);

Ipulse = I;
Ipulse(lateT:end) = Ipulse(lateT);
Ibase = mean(F(lateT:end))*t;

thr = t/60;
plot(thr,I)
hold on
plot(thr,Ibase,'r')
plot(thr,Ipulse,'g')
hold off
xlim([thr(1) thr(end)]);
xlabel('time (hours)');

legend({'adaptive response','pulse','baseline'},'Location','SouthEast');
title('integrated signal');
