# Supplementary material for: Rapid changes in morphogen concentration control self-organized patterning in human embryonic stem cells
Source: eLife. 2019 Mar 4;8:e40526. doi: 10.7554/eLife.40526 (PMC6398983; doi:10.7554/eLife.40526)
Supplement: Figure 1—source data 1. — Requires the github repository – idse/stemcells. [file elife-40526-fig1-data1.zip › figure1/170719_ActivinVsBMP4/ActivinVsBmp4.txt]

Name : ActivinVsBmp41	19/07/2017	3:32:23 PM	

Type : 16 bit grey/pseudo
Intensity : 1.000000 lux
x : 1024 * 0.325000 : um
y : 1024 * 0.325000 : um
Wavelength : 2
Z : 3
XY : 40
Time : 91


[Environment]
User=D5WCD22
Configuration=SD Confocal
Version=Andor iQ 3.4.1 
[Environment End]
[Created]
Date=18/07/2017
Time=7:33:20 PM
[Created End]
[Protocol Description]
Protocol - Protocol1
	6D View Compatible - Yes
	Image - ActivinVsBmp4
		Camera Binning - Use Current
		Wait Allocation - Off
		Camera Selection - Use Current
		Scan - 160210_kB
		Events
		Repeat T - 144 times (10 min)
			Auto Focus Activate - Every time
			Repeat - XY
				XY Positions - (40)
					XY 1 - (47319,-4894,6357.45 (IXBX Z Motor (ZDC) 14))
					XY 2 - (46258,-6369,6361.24 (IXBX Z Motor (ZDC) 14))
					XY 3 - (44244,-5459,6382.23 (IXBX Z Motor (ZDC) 12))
					XY 4 - (42711,-6718,6395.82 (IXBX Z Motor (ZDC) 15))
					XY 5 - (41162,-4558,6391.61 (IXBX Z Motor (ZDC) 13))
					XY 6 - (34775,-7161,6400.8 (IXBX Z Motor (ZDC) 13))
					XY 7 - (32735,-7603,6398.4 (IXBX Z Motor (ZDC) 13))
					XY 8 - (30729,-7561,6393.39 (IXBX Z Motor (ZDC) 14))
					XY 9 - (28874,-7337,6391.59 (IXBX Z Motor (ZDC) 13))
					XY 10 - (27073,-5863,6388.99 (IXBX Z Motor (ZDC) 14))
					XY 11 - (22103,-5802,6375.38 (IXBX Z Motor (ZDC) 13))
					XY 12 - (19789,-5179,6378.98 (IXBX Z Motor (ZDC) 12))
					XY 13 - (18159,-5179,6379.77 (IXBX Z Motor (ZDC) 10))
					XY 14 - (17267,-6703,6384.37 (IXBX Z Motor (ZDC) 11))
					XY 15 - (15478,-6325,6370.36 (IXBX Z Motor (ZDC) 12))
					XY 16 - (9988,-6152,6348.75 (IXBX Z Motor (ZDC) 12))
					XY 17 - (8012,-6200,6334.95 (IXBX Z Motor (ZDC) 12))
					XY 18 - (6362,-6316,6317.54 (IXBX Z Motor (ZDC) 12))
					XY 19 - (5013,-6394,6297.53 (IXBX Z Motor (ZDC) 14))
					XY 20 - (3216,-4484,6307.12 (IXBX Z Motor (ZDC) 14))
					XY 21 - (3254,-838,6303.31 (IXBX Z Motor (ZDC) 13))
					XY 22 - (3660,650,6297.71 (IXBX Z Motor (ZDC) 13))
					XY 23 - (6136,2113,6311.51 (IXBX Z Motor (ZDC) 14))
					XY 24 - (7212,3187,6321.11 (IXBX Z Motor (ZDC) 13))
					XY 25 - (9234,2569,6336.7 (IXBX Z Motor (ZDC) 13))
					XY 26 - (15025,2556,6361.29 (IXBX Z Motor (ZDC) 13))
					XY 27 - (16350,2607,6369.28 (IXBX Z Motor (ZDC) 13))
					XY 28 - (18080,3656,6375.07 (IXBX Z Motor (ZDC) 13))
					XY 29 - (18848,4061,6375.26 (IXBX Z Motor (ZDC) 13))
					XY 30 - (20882,4202,6366.66 (IXBX Z Motor (ZDC) 13))
					XY 31 - (28195,4352,6376.46 (IXBX Z Motor (ZDC) 13))
					XY 32 - (29095,2050,6378.25 (IXBX Z Motor (ZDC) 13))
					XY 33 - (29955,4705,6377.25 (IXBX Z Motor (ZDC) 12))
					XY 34 - (32202,4970,6380.05 (IXBX Z Motor (ZDC) 14))
					XY 35 - (34473,2895,6385.44 (IXBX Z Motor (ZDC) 13))
					XY 36 - (40173,2893,6378.64 (IXBX Z Motor (ZDC) 13))
					XY 37 - (41826,2899,6380.64 (IXBX Z Motor (ZDC) 13))
					XY 38 - (42865,2724,6378.64 (IXBX Z Motor (ZDC) 13))
					XY 39 - (44553,3043,6372.84 (IXBX Z Motor (ZDC) 14))
					XY 40 - (46024,-2992,6358.44 (IXBX Z Motor (ZDC) 13))
				Auto Focus - IXBX Z Motor (ZDC)
				Repeat - Channel (Confocal 488,Confocal 561)
					Channel Description
						Channel - Confocal 488
							Camera EM Gain - 240
							Camera Binning X - CURRENT
							Camera Binning Y - CURRENT
							Camera Exposure Time (s) - 0.9
							Camera Exposure Units - 1
							DSD Imaging Mode - 3
							LUT - Green
							Map Min - 607
							Map Max - 2095
							Trigger - Pre : X,X,X,X,X,X,X,X, :: Post : X,X,X,X,X,X,X,X,
							IXBX AFMirror - Current
							IXBX Analyzer - Current
							IXBX Condenser - Current
							IXBX DIC - Current
							IXBX Fluo Filter 1 - 8
							IXBX Fluo Filter 2 - Current
							IXBX Fluo Filter 3 - Current
							IXBX Fluo Shutter 1 - Current
							IXBX Polarizer - Current
							IXBX Port - 1
							IXBX Trans Filter 1 - Current
							IXBX Trans Shutter 1 - Closed
							IXBX Z Motor (ZDC) - Current
							Sutter Shutter Shutter 1 - Current
							Sutter Shutter Shutter 2 - Current
							Sutter Wheel Wheel 1 - Current
							Sutter Wheel Wheel 2 - Current
							Sutter Wheel Wheel 3 - Current
							CSU Aperture - 18.5
							CSU Camera Port - Current
							CSU Lens 1 - Current
							CSU Lens 2 - Current
							CSU NIR Shutter - Current
							CSU PB Mirror - Current
							CSU PB Shutter - Current
							CSU Port - 0
							CSU Shutter - Current
							Dichroic - 488
							Emmision - Current
							Excitation - 525
							NDFilter - Current
							AOTF Channel 1 Intensity - -1
							AOTF Channel 2 Intensity - -1
							AOTF Channel 3 Intensity - 20
							AOTF Channel 4 Intensity - -1
							AOTF Channel 5 Intensity - -1
							AOTF Channel 6 Intensity - -1
							AOTF Laser 1 Enabled - 0
							AOTF Laser 1 External Control - 0
							AOTF Laser 2 Enabled - 1
							AOTF Laser 2 External Control - 0
							AOTF Laser 3 Enabled - 1
							AOTF Laser 3 External Control - Current
							AOTF Laser 4 Enabled - 0
							AOTF Laser 4 External Control - Current
							AOTF Laser 5 Enabled - 1
							AOTF Laser 5 External Control - Current
							AOTF Laser 6 Enabled - 0
							AOTF Laser 6 External Control - 0
							AOTF MPD - Current
							AOTF Position - 488
							AOTF Shutter - Open-Closed
						Channel - Confocal 561
							Camera EM Gain - 240
							Camera Binning X - CURRENT
							Camera Binning Y - CURRENT
							Camera Exposure Time (s) - 0.5
							Camera Exposure Units - 1
							DSD Imaging Mode - 3
							LUT - Red
							Map Min - 463
							Map Max - 1151
							Trigger - Pre : X,X,X,X,X,X,X,X, :: Post : X,X,X,X,X,X,X,X,
							IXBX AFMirror - Current
							IXBX Analyzer - Current
							IXBX Condenser - Current
							IXBX DIC - Current
							IXBX Fluo Filter 1 - 8
							IXBX Fluo Filter 2 - Current
							IXBX Fluo Filter 3 - Current
							IXBX Fluo Shutter 1 - Current
							IXBX Polarizer - Current
							IXBX Port - 1
							IXBX Trans Filter 1 - Current
							IXBX Trans Shutter 1 - Current
							IXBX Z Motor (ZDC) - Current
							Sutter Shutter Shutter 1 - Current
							Sutter Shutter Shutter 2 - Current
							Sutter Wheel Wheel 1 - Current
							Sutter Wheel Wheel 2 - Current
							Sutter Wheel Wheel 3 - Current
							CSU Aperture - 18.5
							CSU Camera Port - Current
							CSU Lens 1 - Current
							CSU Lens 2 - Current
							CSU NIR Shutter - Current
							CSU PB Mirror - Current
							CSU PB Shutter - Current
							CSU Port - 0
							CSU Shutter - Current
							Dichroic - 488
							Emmision - Current
							Excitation - 607
							NDFilter - Current
							AOTF Channel 1 Intensity - -1
							AOTF Channel 2 Intensity - -1
							AOTF Channel 3 Intensity - -1
							AOTF Channel 4 Intensity - -1
							AOTF Channel 5 Intensity - 20
							AOTF Channel 6 Intensity - -1
							AOTF Laser 1 Enabled - 0
							AOTF Laser 1 External Control - 0
							AOTF Laser 2 Enabled - 1
							AOTF Laser 2 External Control - 0
							AOTF Laser 3 Enabled - 1
							AOTF Laser 3 External Control - Current
							AOTF Laser 4 Enabled - 0
							AOTF Laser 4 External Control - Current
							AOTF Laser 5 Enabled - 1
							AOTF Laser 5 External Control - Current
							AOTF Laser 6 Enabled - 0
							AOTF Laser 6 External Control - 0
							AOTF MPD - Current
							AOTF Position - 561
							AOTF Shutter - Open-Closed
					Repeat Z - 4 um in 3 planes (centre)
						Snap - Frame
					End - Z
				End - Channel
			End - XY
		End - T

[Protocol Description End]
[XYZScan]
ScanName=160210_kB
FileVersion=2
Centre=False
Channel=
WellPattern=
Density=0
Calibration=
XYFields=32	57615,-5000,6379.28	58070,-7520,6380.69	55593,-6922,6368.08	53029,-7086,6384.86	45493,-7318,6379.06	44144,-7495,6396.06	42623,-7285,6392.65	40743,-7542,6388.64	32859,-5611,6355.84	32170,-5878,6351.03	30292,-4733,6351.43	26945,-7245,6334.02	20422,-8037,6313.61	19131,-7588,6310.81	17748,-8297,6300.01	15034,-6239,6268.4	15108,3315,6280.8	16125,4293,6296.8	17677,2374,6307.2	20008,4032,6319.79	26379,4201,6337.38	29039,4104,6340.38	30915,4987,6356.18	32157,4425,6351.18	39659,2303,6372.18	41200,3822,6383.78	43214,4353,6391.56	45780,4146,6372.96	52179,5353,6384.15	54650,4624,6360.35	56729,3576,6370.14	58886,-1056,6375.34
ZScan=
Montage=
Plates=
MontageOffsets=
MF Scan Present=True
[XYZScan End]
[Region Info (Fields) Field]
Width=332.800000
Height=332.800000
[Region Info (Fields) Field End]
[Region Info (Fields)]
40	5	RegionData6.0	18/07/2017	7:33:20 PM	
Class Name	Class Colour	Position X	Position Y	Position Z	
Fields	32768	47319.000000	-4894.000000
6357.450000
Fields	32768	46258.000000	-6369.000000
6361.240000
Fields	32768	44244.000000	-5459.000000
6382.230000
Fields	32768	42711.000000	-6718.000000
6395.820000
Fields	32768	41162.000000	-4558.000000
6391.610000
Fields	32768	34775.000000	-7161.000000
6400.800000
Fields	32768	32735.000000	-7603.000000
6398.400000
Fields	32768	30729.000000	-7561.000000
6393.390000
Fields	32768	28874.000000	-7337.000000
6391.590000
Fields	32768	27073.000000	-5863.000000
6388.990000
Fields	32768	22103.000000	-5802.000000
6375.380000
Fields	32768	19789.000000	-5179.000000
6378.980000
Fields	32768	18159.000000	-5179.000000
6379.770000
Fields	32768	17267.000000	-6703.000000
6384.370000
Fields	32768	15478.000000	-6325.000000
6370.360000
Fields	32768	9988.000000	-6152.000000
6348.750000
Fields	32768	8012.000000	-6200.000000
6334.950000
Fields	32768	6362.000000	-6316.000000
6317.540000
Fields	32768	5013.000000	-6394.000000
6297.530000
Fields	32768	3216.000000	-4484.000000
6307.120000
Fields	32768	3254.000000	-838.000000
6303.310000
Fields	32768	3660.000000	650.000000
6297.710000
Fields	32768	6136.000000	2113.000000
6311.510000
Fields	32768	7212.000000	3187.000000
6321.110000
Fields	32768	9234.000000	2569.000000
6336.700000
Fields	32768	15025.000000	2556.000000
6361.290000
Fields	32768	16350.000000	2607.000000
6369.280000
Fields	32768	18080.000000	3656.000000
6375.070000
Fields	32768	18848.000000	4061.000000
6375.260000
Fields	32768	20882.000000	4202.000000
6366.660000
Fields	32768	28195.000000	4352.000000
6376.460000
Fields	32768	29095.000000	2050.000000
6378.250000
Fields	32768	29955.000000	4705.000000
6377.250000
Fields	32768	32202.000000	4970.000000
6380.050000
Fields	32768	34473.000000	2895.000000
6385.440000
Fields	32768	40173.000000	2893.000000
6378.640000
Fields	32768	41826.000000	2899.000000
6380.640000
Fields	32768	42865.000000	2724.000000
6378.640000
Fields	32768	44553.000000	3043.000000
6372.840000
Fields	32768	46024.000000	-2992.000000
6358.440000

[Region Info (Fields) End]
[Grab Parameters]
Camera=iXon Ultra
Window Left=0
Window Top=0
Window Right=1023
Window Bottom=1023
Window Width=1024
Window Height=1024
BinningX=1
BinningY=1
Image Width=1024
Image Height=1024
Exposure=900.0 ms
Rotation=3
FlipV=0
FlipH=0
TimeStamps=Hardware
[Grab Parameters End]
[Tab Device Info]
Camera=DU888_BV 9462
ControllerCard=USB
DriverVersion=2.100.33036.0
CofVersion=0
VxDVersion=0.0
SoftwareTrigger=Supported
BitDepth=16
FPGA_Version=205.205
Ocx_Version=5.4.15.3
Ocx_Time=07:16:02 Jan 22 2016
Ocx_File=C:\PROGRA~2\ANDORB~1\COMMON~1\KIDAND~1.OCX

[Tab Device Info End]
[Tab Exposure]
Window=1024 : 1024
Shutter=Open
Binning=1 x 1
Temperature - Actual =-60
Display Control - Fastest=Checked
Display Control - Display Rate=1
Gains - Pre-Amp-Gain=Gain 2
EM Gain - Enabled=Checked
Gains - EMGain=240
Exposure Time - Frame Transfer=Unchecked
Exposure Time - unit=ms
Exposure Time - exposure value=900.0
Exposure Time - Readout in ms=42.209
Experiment Control - FLZ=Unchecked
Experiment Control - Trig Mode=Free Run
Use Frame averaging=Unchecked
Frames to be averaged=2
Fastest Grab=Unchecked
Available memory=4095
[Tab Exposure End]
[Tab Temperature/Shutter]
Temperature Setting=-60
Actual Temperature=-60
Cooling=Steady
Fan=Full
TTL High Open=Checked
Shutter Open Transfer Time=60
Shutter Close Transfer Time=80
[Tab Temperature/Shutter End]
[Tab Speed/Amplifer]
Horizontal Readout=30.000
Vertical Readout time=[2.200]
ADC Channel=0
Vertical Clock Voltage=Normal
Output Amplifier=EM Port
Baseline Clamp=Checked
[Tab Speed/Amplifer End]
[Tab Image Orientation]
Flip=None
Rotation in Degrees=180
[Tab Image Orientation End]
[Image Info]
Window Left=0
Window Top=0
Window Right=1023
Window Bottom=1023
Window Width=1024
Window Height=1024
Window BinningX=1
Window BinningY=1
[Image Info End]
[First Frame]
SavedTime=7/19/2017 11:15:53 AM.680
[First Frame End]
