# Supplementary material for: Rapid changes in morphogen concentration control self-organized patterning in human embryonic stem cells
Source: eLife. 2019 Mar 4;8:e40526. doi: 10.7554/eLife.40526 (PMC6398983; doi:10.7554/eLife.40526)
Supplement: Figure 1—source data 1. — Requires the github repository – idse/stemcells. [file elife-40526-fig1-data1.zip › figure1/170104_ADilutions2/170104_ADilutions2.txt]

Name : ADilutions2	04/01/2017	11:00:37 AM	

Type : 16 bit grey/pseudo
Intensity : 1.000000 lux
x : 1024 * 0.325000 : um
y : 1024 * 0.325000 : um
Wavelength : 2
Z : 5
XY : 24
Time : 96


[Environment]
User=D5WCD22
Configuration=SD Confocal
[Environment End]
[Created]
Date=03/01/2017
Time=2:46:08 PM
[Created End]
[Protocol Description]
Protocol - Protocol1
	6D View Compatible - Yes
	Image - Protocol1
		Camera Binning - Use Current
		Wait Allocation - Off
		Camera Selection - Use Current
		Scan - LastSession\XYScan
		Events
		Repeat T - 96 times (10 min)
			Auto Focus Activate - Every time
			Repeat - XY
				XY Positions - (24)
					XY 1 - (52197,-6204,6391.77 (IXBX Z Motor (ZDC) 12))
					XY 2 - (49096,-6549,6388.77 (IXBX Z Motor (ZDC) 10))
					XY 3 - (46651,-6698,6373.56 (IXBX Z Motor (ZDC) 11))
					XY 4 - (38675,-6721,6393.56 (IXBX Z Motor (ZDC) 11))
					XY 5 - (37355,-6721,6400.56 (IXBX Z Motor (ZDC) 11))
					XY 6 - (33322,-6721,6403.96 (IXBX Z Motor (ZDC) 12))
					XY 7 - (26733,-6818,6401.96 (IXBX Z Motor (ZDC) 11))
					XY 8 - (24738,-6818,6393.76 (IXBX Z Motor (ZDC) 11))
					XY 9 - (23238,-6830,6379.96 (IXBX Z Motor (ZDC) 11))
					XY 10 - (13271,-6823,6333.76 (IXBX Z Motor (ZDC) 11))
					XY 11 - (11973,-6721,6342.96 (IXBX Z Motor (ZDC) 11))
					XY 12 - (9961,-6721,6337.35 (IXBX Z Motor (ZDC) 11))
					XY 13 - (9321,4233,6333.35 (IXBX Z Motor (ZDC) 11))
					XY 14 - (11397,4155,6344.35 (IXBX Z Motor (ZDC) 12))
					XY 15 - (13404,3671,6328.94 (IXBX Z Motor (ZDC) 11))
					XY 16 - (20882,3323,6377.73 (IXBX Z Motor (ZDC) 11))
					XY 17 - (22923,3323,6369.52 (IXBX Z Motor (ZDC) 12))
					XY 18 - (25740,3323,6387.92 (IXBX Z Motor (ZDC) 12))
					XY 19 - (34355,3579,6398.52 (IXBX Z Motor (ZDC) 11))
					XY 20 - (36789,3925,6400.92 (IXBX Z Motor (ZDC) 11))
					XY 21 - (38044,3925,6387.17 (IXBX Z Motor (ZDC) 10))
					XY 22 - (45568,4304,6383.77 (IXBX Z Motor (ZDC) 10))
					XY 23 - (47489,4354,6367.36 (IXBX Z Motor (ZDC) 10))
					XY 24 - (50578,4370,6380.56 (IXBX Z Motor (ZDC) 10))
				Auto Focus - IXBX Z Motor (ZDC)
				Repeat - Channel (Confocal 488,Confocal 561)
					Channel Description
						Channel - Confocal 488
							Camera EM Gain - 240
							Camera Binning X - CURRENT
							Camera Binning Y - CURRENT
							Camera Exposure Time (s) - 1
							Camera Exposure Units - 1
							DSD Imaging Mode - 3
							LUT - Green
							Map Min - 799
							Map Max - 5983
							Trigger - Pre : X,X,X,X,X,X,X,X, :: Post : X,X,X,X,X,X,X,X,
							IXBX Analyzer - Current
							IXBX Condenser - Current
							IXBX DIC - Current
							IXBX Fluo Filter 1 - 8
							IXBX Fluo Filter 2 - Current
							IXBX Fluo Filter 3 - Current
							IXBX Fluo Shutter 1 - Current
							IXBX Polarizer - Current
							IXBX Port - 1
							IXBX Trans Filter 1 - Current
							IXBX Trans Shutter 1 - Closed
							IXBX Z Motor (ZDC) - Current
							Sutter Shutter Shutter 1 - Current
							Sutter Shutter Shutter 2 - Current
							Sutter Wheel Wheel 1 - Current
							Sutter Wheel Wheel 2 - Current
							Sutter Wheel Wheel 3 - Current
							CSU Aperture - 18.5
							CSU Camera Port - Current
							CSU Lens 1 - Current
							CSU Lens 2 - Current
							CSU NIR Shutter - Current
							CSU PB Mirror - Current
							CSU PB Shutter - Current
							CSU Port - 0
							CSU Shutter - Current
							Dichroic - 488
							Emmision - Current
							Excitation - 525
							NDFilter - Current
							AOTF Channel 1 Intensity - -1
							AOTF Channel 2 Intensity - -1
							AOTF Channel 3 Intensity - 20
							AOTF Channel 4 Intensity - -1
							AOTF Channel 5 Intensity - -1
							AOTF Channel 6 Intensity - -1
							AOTF Laser 1 Enabled - 1
							AOTF Laser 1 External Control - 0
							AOTF Laser 2 Enabled - 1
							AOTF Laser 2 External Control - 0
							AOTF Laser 3 Enabled - 1
							AOTF Laser 3 External Control - Current
							AOTF Laser 4 Enabled - 1
							AOTF Laser 4 External Control - Current
							AOTF Laser 5 Enabled - 1
							AOTF Laser 5 External Control - Current
							AOTF Laser 6 Enabled - 1
							AOTF Laser 6 External Control - 0
							AOTF MPD - Current
							AOTF Position - 488
							AOTF Shutter - Open-Closed
						Channel - Confocal 561
							Camera EM Gain - 240
							Camera Binning X - CURRENT
							Camera Binning Y - CURRENT
							Camera Exposure Time (s) - 0.4
							Camera Exposure Units - 1
							DSD Imaging Mode - 3
							LUT - Red
							Map Min - 1711
							Map Max - 3951
							Trigger - Pre : X,X,X,X,X,X,X,X, :: Post : X,X,X,X,X,X,X,X,
							IXBX Analyzer - Current
							IXBX Condenser - Current
							IXBX DIC - Current
							IXBX Fluo Filter 1 - 8
							IXBX Fluo Filter 2 - Current
							IXBX Fluo Filter 3 - Current
							IXBX Fluo Shutter 1 - Current
							IXBX Polarizer - Current
							IXBX Port - 1
							IXBX Trans Filter 1 - Current
							IXBX Trans Shutter 1 - Current
							IXBX Z Motor (ZDC) - Current
							Sutter Shutter Shutter 1 - Current
							Sutter Shutter Shutter 2 - Current
							Sutter Wheel Wheel 1 - Current
							Sutter Wheel Wheel 2 - Current
							Sutter Wheel Wheel 3 - Current
							CSU Aperture - 18.5
							CSU Camera Port - Current
							CSU Lens 1 - Current
							CSU Lens 2 - Current
							CSU NIR Shutter - Current
							CSU PB Mirror - Current
							CSU PB Shutter - Current
							CSU Port - 0
							CSU Shutter - Current
							Dichroic - 488
							Emmision - Current
							Excitation - 607
							NDFilter - Current
							AOTF Channel 1 Intensity - -1
							AOTF Channel 2 Intensity - -1
							AOTF Channel 3 Intensity - -1
							AOTF Channel 4 Intensity - -1
							AOTF Channel 5 Intensity - 20
							AOTF Channel 6 Intensity - -1
							AOTF Laser 1 Enabled - 1
							AOTF Laser 1 External Control - 0
							AOTF Laser 2 Enabled - 1
							AOTF Laser 2 External Control - 0
							AOTF Laser 3 Enabled - 1
							AOTF Laser 3 External Control - Current
							AOTF Laser 4 Enabled - 1
							AOTF Laser 4 External Control - Current
							AOTF Laser 5 Enabled - 1
							AOTF Laser 5 External Control - Current
							AOTF Laser 6 Enabled - 1
							AOTF Laser 6 External Control - 0
							AOTF MPD - Current
							AOTF Position - 561
							AOTF Shutter - Open-Closed
					Repeat Z - 6 um in 5 planes (centre)
						Snap - Frame
					End - Z
				End - Channel
			End - XY
		End - T

[Protocol Description End]
[XYZScan]
ScanName=LastSession\XYScan
FileVersion=2
Centre=False
Channel=
WellPattern=
Density=0
Calibration=
XYFields=72	42899.7,-8158.3,6358.72	43200,-8158.3,6358.72	43500.3,-8158.3,6358.72	42899.7,-7858,6358.72	43200,-7858,6358.72	43500.3,-7858,6358.72	42899.7,-7557.7,6358.72	43200,-7557.7,6358.72	43500.3,-7557.7,6358.72	30638.7,-8158.3,6358.72	30939,-8158.3,6358.72	31239.3,-8158.3,6358.72	30638.7,-7858,6358.72	30939,-7858,6358.72	31239.3,-7858,6358.72	30638.7,-7557.7,6358.72	30939,-7557.7,6358.72	31239.3,-7557.7,6358.72	17598.7,-8158.3,6381.12	17899,-8158.3,6381.12	18199.3,-8158.3,6381.12	17598.7,-7858,6381.12	17899,-7858,6381.12	18199.3,-7858,6381.12	17598.7,-7557.7,6381.12	17899,-7557.7,6381.12	18199.3,-7557.7,6381.12	6043.7,-8158.3,6326.12	6344,-8158.3,6326.12	6644.3,-8158.3,6326.12	6043.7,-7858,6326.12	6344,-7858,6326.12	6644.3,-7858,6326.12	6043.7,-7557.7,6326.12	6344,-7557.7,6326.12	6644.3,-7557.7,6326.12	6048.7,3562.7,6297.92	6349,3562.7,6297.92	6649.3,3562.7,6297.92	6048.7,3863,6297.92	6349,3863,6297.92	6649.3,3863,6297.92	6048.7,4163.3,6297.92	6349,4163.3,6297.92	6649.3,4163.3,6297.92	17688.7,3562.7,6350.12	17989,3562.7,6350.12	18289.3,3562.7,6350.12	17688.7,3863,6350.12	17989,3863,6350.12	18289.3,3863,6350.12	17688.7,4163.3,6350.12	17989,4163.3,6350.12	18289.3,4163.3,6350.12	30680.7,3562.7,6339.12	30981,3562.7,6339.12	31281.3,3562.7,6339.12	30680.7,3863,6339.12	30981,3863,6339.12	31281.3,3863,6339.12	30680.7,4163.3,6339.12	30981,4163.3,6339.12	31281.3,4163.3,6339.12	42598.7,3562.7,6339.12	42899,3562.7,6339.12	43199.3,3562.7,6339.12	42598.7,3863,6339.12	42899,3863,6339.12	43199.3,3863,6339.12	42598.7,4163.3,6339.12	42899,4163.3,6339.12	43199.3,4163.3,6339.12
ZScan=
Montage=
Plates=
MontageOffsets=
MF Scan Present=True
[XYZScan End]
[Region Info (Fields) Field]
Width=332.800000
Height=332.800000
[Region Info (Fields) Field End]
[Region Info (Fields)]
24	5	RegionData6.0	03/01/2017	2:46:08 PM	
Class Name	Class Colour	Position X	Position Y	Position Z	
Fields	32768	52197.000000	-6204.000000
6391.770000
Fields	32768	49096.000000	-6549.000000
6388.770000
Fields	32768	46651.000000	-6698.000000
6373.560000
Fields	32768	38675.000000	-6721.000000
6393.560000
Fields	32768	37355.000000	-6721.000000
6400.560000
Fields	32768	33322.000000	-6721.000000
6403.960000
Fields	32768	26733.000000	-6818.000000
6401.960000
Fields	32768	24738.000000	-6818.000000
6393.760000
Fields	32768	23238.000000	-6830.000000
6379.960000
Fields	32768	13271.000000	-6823.000000
6333.760000
Fields	32768	11973.000000	-6721.000000
6342.960000
Fields	32768	9961.000000	-6721.000000
6337.350000
Fields	32768	9321.000000	4233.000000
6333.350000
Fields	32768	11397.000000	4155.000000
6344.350000
Fields	32768	13404.000000	3671.000000
6328.940000
Fields	32768	20882.000000	3323.000000
6377.730000
Fields	32768	22923.000000	3323.000000
6369.520000
Fields	32768	25740.000000	3323.000000
6387.920000
Fields	32768	34355.000000	3579.000000
6398.520000
Fields	32768	36789.000000	3925.000000
6400.920000
Fields	32768	38044.000000	3925.000000
6387.170000
Fields	32768	45568.000000	4304.000000
6383.770000
Fields	32768	47489.000000	4354.000000
6367.360000
Fields	32768	50578.000000	4370.000000
6380.560000

[Region Info (Fields) End]
[Grab Parameters]
Camera=iXon Ultra
Window Left=0
Window Top=0
Window Right=1023
Window Bottom=1023
Window Width=1024
Window Height=1024
BinningX=1
BinningY=1
Image Width=1024
Image Height=1024
Exposure=1000.0 ms
Rotation=3
FlipV=0
FlipH=0
TimeStamps=Hardware
[Grab Parameters End]
[Tab Device Info]
Camera=DU888_BV 9462
ControllerCard=USB
DriverVersion=2.98.33001.0
CofVersion=0
VxDVersion=0.0
SoftwareTrigger=Supported
BitDepth=16
FPGA_Version=205.205
Ocx_Version=5.4.14.10
Ocx_Time=03:23:20 Jun 03 2015
Ocx_File=C:\PROGRA~2\ANDORB~1\COMMON~1\KIDAND~1.OCX

[Tab Device Info End]
[Tab Exposure]
Window=1024 : 1024
Shutter=Open
Binning=1 x 1
Temperature - Actual =-70
Display Control - Fastest=Checked
Display Control - Display Rate=1
Gains - Pre-Amp-Gain=Gain 2
EM Gain - Enabled=Checked
Gains - EMGain=240
Exposure Time - Frame Transfer=Unchecked
Exposure Time - unit=ms
Exposure Time - exposure value=1000.0
Exposure Time - Readout in ms=42.224
Experiment Control - FLZ=Unchecked
Experiment Control - Trig Mode=Free Run
Use Frame averaging=Unchecked
Frames to be averaged=2
Fastest Grab=Unchecked
Available memory=4095
[Tab Exposure End]
[Tab Temperature/Shutter]
Temperature Setting=-70
Actual Temperature=-70
Cooling=Steady
Fan=Full
TTL High Open=Checked
Shutter Open Transfer Time=60
Shutter Close Transfer Time=80
[Tab Temperature/Shutter End]
[Tab Speed/Amplifer]
Horizontal Readout=30.000
Vertical Readout time=[2.200]
ADC Channel=0
Vertical Clock Voltage=Normal
Output Amplifier=EM Port
Baseline Clamp=Checked
[Tab Speed/Amplifer End]
[Tab Image Orientation]
Flip=None
Rotation in Degrees=180
[Tab Image Orientation End]
[Image Info]
Window Left=0
Window Top=0
Window Right=1023
Window Bottom=1023
Window Width=1024
Window Height=1024
Window BinningX=1
Window BinningY=1
[Image Info End]
[First Frame]
SavedTime=1/3/2017 2:46:15 PM.696
[First Frame End]
[Event Markers]
Marker 1=Auto Focus Failed
Location 1=Wavelength(0(0)) Z(0(6330.35)) XY(12(13)) Time(0(184477.890625)) 
Marker 2=Auto Focus Failed
Location 2=Wavelength(0(0)) Z(0(6330.35)) XY(12(13)) Time(1(783841.6875)) 
Marker 3=Auto Focus Failed
Location 3=Wavelength(0(0)) Z(0(6330.35)) XY(12(13)) Time(2(1381075)) 
Marker 4=Auto Focus Failed
Location 4=Wavelength(0(0)) Z(0(6330.35)) XY(12(13)) Time(3(1979810.25)) 
Marker 5=Auto Focus Failed
Location 5=Wavelength(0(0)) Z(0(6330.35)) XY(12(13)) Time(4(2580067.75)) 
Marker 6=Auto Focus Failed
Location 6=Wavelength(0(0)) Z(0(6328.61)) XY(12(13)) Time(6(3782318.75)) 
Marker 7=Auto Focus Failed
Location 7=Wavelength(0(0)) Z(0(6329.13)) XY(12(13)) Time(9(5580858.5)) 
Marker 8=Auto Focus Failed
Location 8=Wavelength(0(0)) Z(0(6240.13)) XY(12(13)) Time(11(6782937.5)) 
Marker 9=Auto Focus Failed
Location 9=Wavelength(0(0)) Z(0(6386.6)) XY(0(1)) Time(12(7220387)) 
Marker 10=Auto Focus Failed
Location 10=Wavelength(0(0)) Z(0(6240.13)) XY(12(13)) Time(12(7404889)) 
Marker 11=Auto Focus Failed
Location 11=Wavelength(0(0)) Z(0(6240.13)) XY(12(13)) Time(13(7982876)) 
Marker 12=Auto Focus Failed
Location 12=Wavelength(0(0)) Z(0(6240.13)) XY(12(13)) Time(14(8584059)) 
Marker 13=Auto Focus Failed
Location 13=Wavelength(0(0)) Z(0(6386.19)) XY(0(1)) Time(16(9620438)) 
Marker 14=Auto Focus Failed
Location 14=Wavelength(0(0)) Z(0(6327.76)) XY(12(13)) Time(16(9805870)) 
Marker 15=Auto Focus Failed
Location 15=Wavelength(0(0)) Z(0(6328.13)) XY(12(13)) Time(18(10983439)) 
Marker 16=Auto Focus Failed
Location 16=Wavelength(0(0)) Z(0(6329.93)) XY(12(13)) Time(20(12185811)) 
Marker 17=Auto Focus Failed
Location 17=Wavelength(0(0)) Z(0(6327.53)) XY(12(13)) Time(24(14584531)) 
Marker 18=Auto Focus Failed
Location 18=Wavelength(0(0)) Z(0(6328.59)) XY(12(13)) Time(27(16381928)) 
Marker 19=Auto Focus Failed
Location 19=Wavelength(0(0)) Z(0(6328.11)) XY(12(13)) Time(29(17583558)) 
Marker 20=Auto Focus Failed
Location 20=Wavelength(0(0)) Z(0(6328.11)) XY(12(13)) Time(30(18182008)) 
Marker 21=Auto Focus Failed
Location 21=Wavelength(0(0)) Z(0(6328.11)) XY(12(13)) Time(31(18784330)) 
Marker 22=Auto Focus Failed
Location 22=Wavelength(0(0)) Z(0(6328.84)) XY(12(13)) Time(37(22388012)) 
Marker 23=Auto Focus Failed
Location 23=Wavelength(0(0)) Z(0(6238.89)) XY(12(13)) Time(40(24185744)) 
Marker 24=Auto Focus Failed
Location 24=Wavelength(0(0)) Z(0(6238.89)) XY(12(13)) Time(41(24786976)) 
Marker 25=Auto Focus Failed
Location 25=Wavelength(0(0)) Z(0(6327.64)) XY(12(13)) Time(44(26584930)) 
Marker 26=Auto Focus Failed
Location 26=Wavelength(0(0)) Z(0(6328.77)) XY(12(13)) Time(50(30185782)) 
Marker 27=Auto Focus Failed
Location 27=Wavelength(0(0)) Z(0(6328.03)) XY(12(13)) Time(52(31387416)) 
Marker 28=Auto Focus Failed
Location 28=Wavelength(0(0)) Z(0(6328.03)) XY(12(13)) Time(53(31988328)) 
Marker 29=Auto Focus Failed
Location 29=Wavelength(0(0)) Z(0(6385.6)) XY(0(1)) Time(58(34821700)) 
Marker 30=Auto Focus Failed
Location 30=Wavelength(0(0)) Z(0(6328.67)) XY(12(13)) Time(66(39785616)) 
Marker 31=Auto Focus Failed
Location 31=Wavelength(0(0)) Z(0(6328.52)) XY(12(13)) Time(71(42787252)) 
Marker 32=Auto Focus Failed
Location 32=Wavelength(0(0)) Z(0(6328.52)) XY(12(13)) Time(72(43384844)) 
Marker 33=Auto Focus Failed
Location 33=Wavelength(0(0)) Z(0(6327.77)) XY(12(13)) Time(77(46385416)) 
Marker 34=Auto Focus Failed
Location 34=Wavelength(0(0)) Z(0(6327.89)) XY(12(13)) Time(81(48785660)) 
Marker 35=Auto Focus Failed
Location 35=Wavelength(0(0)) Z(0(6327.64)) XY(12(13)) Time(84(50586304)) 
Marker 36=Auto Focus Failed
Location 36=Wavelength(0(0)) Z(0(6239.21)) XY(12(13)) Time(93(55986052)) 
Marker 37=Auto Focus Failed
Location 37=Wavelength(0(0)) Z(0(6239.21)) XY(12(13)) Time(94(56585908)) 
Marker 38=Auto Focus Failed
Location 38=Wavelength(0(0)) Z(0(6239.21)) XY(12(13)) Time(95(57184772)) 
[Event Markers End]
