# Supplementary material for: Rapid changes in morphogen concentration control self-organized patterning in human embryonic stem cells
Source: eLife. 2019 Mar 4;8:e40526. doi: 10.7554/eLife.40526 (PMC6398983; doi:10.7554/eLife.40526)
Supplement: Figure 2—source data 1. — Requires the github repository – idse/stemcells. [file elife-40526-fig2-data1.zip]

Archive with 31 entries (22 files):
- figure2/
- figure2/FRAP_overview_clean.m
- __MACOSX/
- __MACOSX/figure2/
- __MACOSX/figure2/._FRAP_overview_clean.m
- figure2/FRAPresults171217c.mat
- __MACOSX/figure2/._FRAPresults171217c.mat
- figure2/FRAPmetadata_clean.m
- __MACOSX/figure2/._FRAPmetadata_clean.m
- figure2/160903_ActBMP/
- figure2/160903_ActBMP/ActBMPpart2/
- figure2/160903_ActBMP/ActBMPpart2/positions.mat
- __MACOSX/figure2/160903_ActBMP/
- __MACOSX/figure2/160903_ActBMP/ActBMPpart2/
- __MACOSX/figure2/160903_ActBMP/ActBMPpart2/._positions.mat
- figure2/160903_ActBMP/ActBMPpart2/ActBMPpart2.txt
- __MACOSX/figure2/160903_ActBMP/ActBMPpart2/._ActBMPpart2.txt
- __MACOSX/figure2/160903_ActBMP/._ActBMPpart2
- figure2/160903_ActBMP/analyze_LiveAndor.m
- __MACOSX/figure2/160903_ActBMP/._analyze_LiveAndor.m
- figure2/160903_ActBMP/ActBMPpart1/
- figure2/160903_ActBMP/ActBMPpart1/positions.mat
- __MACOSX/figure2/160903_ActBMP/ActBMPpart1/
- __MACOSX/figure2/160903_ActBMP/ActBMPpart1/._positions.mat
- figure2/160903_ActBMP/ActBMPpart1/ActBMPpart1.txt
- __MACOSX/figure2/160903_ActBMP/ActBMPpart1/._ActBMPpart1.txt
- figure2/160903_ActBMP/ActBMPpart1/positions_before.mat
- __MACOSX/figure2/160903_ActBMP/ActBMPpart1/._positions_before.mat
- __MACOSX/figure2/160903_ActBMP/._ActBMPpart1
- __MACOSX/figure2/._160903_ActBMP
- __MACOSX/._figure2
