# Supplementary material for: Rapid changes in morphogen concentration control self-organized patterning in human embryonic stem cells
Source: eLife. 2019 Mar 4;8:e40526. doi: 10.7554/eLife.40526 (PMC6398983; doi:10.7554/eLife.40526)
Supplement: Figure 2—source data 1. — Requires the github repository – idse/stemcells. [file elife-40526-fig2-data1.zip › figure2/160903_ActBMP/ActBMPpart2/ActBMPpart2.txt]

Name : ActBMPpart2	03/09/2016	9:59:58 AM	

Type : 16 bit grey/pseudo
Intensity : 1.000000 lux
x : 1024 * 0.617284 : um
y : 1024 * 0.617284 : um
Wavelength : 2
Z : 5
XY : 32
Time : 120


[Environment]
User=D5WCD22
Configuration=SD Confocal
[Environment End]
[Created]
Date=02/09/2016
Time=1:31:43 PM
[Created End]
[Protocol Description]
Protocol - Protocol1
	6D View Compatible - Yes
	Image - Protocol1
		Camera Binning - Use Current
		Wait Allocation - Off
		Camera Selection - Use Current
		Scan - LastSession\XYScan
		Events
		Repeat T - 126 times (10 min)
			Auto Focus Activate - Every time
			Repeat - XY
				XY Positions - (32)
					XY 1 - (42490,-7834,6379.36 (IXBX Z Motor (ZDC) 14))
					XY 2 - (42899,-7111,6379.35 (IXBX Z Motor (ZDC) 14))
					XY 3 - (44414,-6022,6370.11 (IXBX Z Motor (ZDC) 14))
					XY 4 - (43095,-6993,6380.34 (IXBX Z Motor (ZDC) 14))
					XY 5 - (32231,-7689,6371.74 (IXBX Z Motor (ZDC) 13))
					XY 6 - (30891,-8351,6382.13 (IXBX Z Motor (ZDC) 14))
					XY 7 - (30898,-9122,6386.13 (IXBX Z Motor (ZDC) 15))
					XY 8 - (27403,-5493,6375.32 (IXBX Z Motor (ZDC) 14))
					XY 9 - (19521,-5505,6384.52 (IXBX Z Motor (ZDC) 14))
					XY 10 - (18956,-7390,6387.31 (IXBX Z Motor (ZDC) 14))
					XY 11 - (17458,-5988,6378.11 (IXBX Z Motor (ZDC) 13))
					XY 12 - (14862,-7023,6351.1 (IXBX Z Motor (ZDC) 14))
					XY 13 - (7665,-5325,6325.89 (IXBX Z Motor (ZDC) 14))
					XY 14 - (5885,-5223,6303.09 (IXBX Z Motor (ZDC) 14))
					XY 15 - (4285,-5120,6320.89 (IXBX Z Motor (ZDC) 13))
					XY 16 - (5491,-4151,6306.69 (IXBX Z Motor (ZDC) 14))
					XY 17 - (5491,2030,6290.48 (IXBX Z Motor (ZDC) 14))
					XY 18 - (7824,3706,6309.27 (IXBX Z Motor (ZDC) 14))
					XY 19 - (8187,4068,6313.86 (IXBX Z Motor (ZDC) 14))
					XY 20 - (9191,4142,6324.45 (IXBX Z Motor (ZDC) 14))
					XY 21 - (16456,3914,6349.22 (IXBX Z Motor (ZDC) 13))
					XY 22 - (18209,3977,6360.18 (IXBX Z Motor (ZDC) 14))
					XY 23 - (19534,3977,6362.38 (IXBX Z Motor (ZDC) 14))
					XY 24 - (21036,3938,6358.38 (IXBX Z Motor (ZDC) 13))
					XY 25 - (26592,3938,6364.18 (IXBX Z Motor (ZDC) 15))
					XY 26 - (28061,4264,6358.98 (IXBX Z Motor (ZDC) 14))
					XY 27 - (30858,4331,6358.97 (IXBX Z Motor (ZDC) 13))
					XY 28 - (33230,5157,6357.77 (IXBX Z Motor (ZDC) 14))
					XY 29 - (38760,5164,6338.97 (IXBX Z Motor (ZDC) 15))
					XY 30 - (42026,4544,6356.36 (IXBX Z Motor (ZDC) 16))
					XY 31 - (43476,4544,6355.96 (IXBX Z Motor (ZDC) 16))
					XY 32 - (44553,3248,6355.76 (IXBX Z Motor (ZDC) 15))
				Auto Focus - IXBX Z Motor (ZDC)
				Repeat - Channel (Confocal 488,Confocal 561)
					Channel Description
						Channel - Confocal 488
							Camera EM Gain - 240
							Camera Binning X - CURRENT
							Camera Binning Y - CURRENT
							Camera Exposure Time (s) - 1
							Camera Exposure Units - 1
							DSD Imaging Mode - 3
							LUT - Green
							Map Min - 527
							Map Max - 2447
							Trigger - Pre : X,X,X,X,X,X,X,X, :: Post : X,X,X,X,X,X,X,X,
							IXBX Analyzer - Current
							IXBX Condenser - Current
							IXBX DIC - Current
							IXBX Fluo Filter 1 - 8
							IXBX Fluo Filter 2 - Current
							IXBX Fluo Filter 3 - Current
							IXBX Fluo Shutter 1 - Current
							IXBX Polarizer - Current
							IXBX Port - 1
							IXBX Trans Filter 1 - Current
							IXBX Trans Shutter 1 - Closed
							IXBX Z Motor (ZDC) - Current
							Sutter Shutter Shutter 1 - Current
							Sutter Shutter Shutter 2 - Current
							Sutter Wheel Wheel 1 - Current
							Sutter Wheel Wheel 2 - Current
							Sutter Wheel Wheel 3 - Current
							CSU Aperture - 18.5
							CSU Camera Port - Current
							CSU Lens 1 - Current
							CSU Lens 2 - Current
							CSU NIR Shutter - Current
							CSU PB Mirror - Current
							CSU PB Shutter - Current
							CSU Port - 0
							CSU Shutter - Current
							Dichroic - 488
							Emmision - Current
							Excitation - 525
							NDFilter - Current
							AOTF Channel 1 Intensity - -1
							AOTF Channel 2 Intensity - -1
							AOTF Channel 3 Intensity - 20
							AOTF Channel 4 Intensity - -1
							AOTF Channel 5 Intensity - -1
							AOTF Channel 6 Intensity - -1
							AOTF Laser 1 Enabled - 1
							AOTF Laser 1 External Control - 0
							AOTF Laser 2 Enabled - 1
							AOTF Laser 2 External Control - 0
							AOTF Laser 3 Enabled - 1
							AOTF Laser 3 External Control - Current
							AOTF Laser 4 Enabled - 1
							AOTF Laser 4 External Control - Current
							AOTF Laser 5 Enabled - 1
							AOTF Laser 5 External Control - Current
							AOTF Laser 6 Enabled - 1
							AOTF Laser 6 External Control - 0
							AOTF MPD - Current
							AOTF Position - 488
							AOTF Shutter - Open-Closed
						Channel - Confocal 561
							Camera EM Gain - 240
							Camera Binning X - CURRENT
							Camera Binning Y - CURRENT
							Camera Exposure Time (s) - 0.4
							Camera Exposure Units - 1
							DSD Imaging Mode - 3
							LUT - Red
							Map Min - 495
							Map Max - 1183
							Trigger - Pre : X,X,X,X,X,X,X,X, :: Post : X,X,X,X,X,X,X,X,
							IXBX Analyzer - Current
							IXBX Condenser - Current
							IXBX DIC - Current
							IXBX Fluo Filter 1 - 8
							IXBX Fluo Filter 2 - Current
							IXBX Fluo Filter 3 - Current
							IXBX Fluo Shutter 1 - Current
							IXBX Polarizer - Current
							IXBX Port - 1
							IXBX Trans Filter 1 - Current
							IXBX Trans Shutter 1 - Current
							IXBX Z Motor (ZDC) - Current
							Sutter Shutter Shutter 1 - Current
							Sutter Shutter Shutter 2 - Current
							Sutter Wheel Wheel 1 - Current
							Sutter Wheel Wheel 2 - Current
							Sutter Wheel Wheel 3 - Current
							CSU Aperture - 18.5
							CSU Camera Port - Current
							CSU Lens 1 - Current
							CSU Lens 2 - Current
							CSU NIR Shutter - Current
							CSU PB Mirror - Current
							CSU PB Shutter - Current
							CSU Port - 0
							CSU Shutter - Current
							Dichroic - 488
							Emmision - Current
							Excitation - 607
							NDFilter - Current
							AOTF Channel 1 Intensity - -1
							AOTF Channel 2 Intensity - -1
							AOTF Channel 3 Intensity - -1
							AOTF Channel 4 Intensity - -1
							AOTF Channel 5 Intensity - 20
							AOTF Channel 6 Intensity - -1
							AOTF Laser 1 Enabled - 1
							AOTF Laser 1 External Control - 0
							AOTF Laser 2 Enabled - 1
							AOTF Laser 2 External Control - 0
							AOTF Laser 3 Enabled - 1
							AOTF Laser 3 External Control - Current
							AOTF Laser 4 Enabled - 1
							AOTF Laser 4 External Control - Current
							AOTF Laser 5 Enabled - 1
							AOTF Laser 5 External Control - Current
							AOTF Laser 6 Enabled - 1
							AOTF Laser 6 External Control - 0
							AOTF MPD - Current
							AOTF Position - 561
							AOTF Shutter - Open-Closed
					Repeat Z - 6 um in 5 planes (centre)
						Snap - Frame
					End - Z
				End - Channel
			End - XY
		End - T

[Protocol Description End]
[XYZScan]
ScanName=LastSession\XYScan
FileVersion=2
Centre=False
Channel=
WellPattern=
Density=0
Calibration=
XYFields=32	42490,-7834,6379.36	42899,-7111,6379.35	44414,-6022,6370.11	43095,-6993,6380.34	32231,-7689,6371.74	30891,-8351,6382.13	30898,-9122,6386.13	27403,-5493,6375.32	19521,-5505,6384.52	18956,-7390,6387.31	17458,-5988,6378.11	14862,-7023,6351.1	7665,-5325,6325.89	5885,-5223,6303.09	4285,-5120,6320.89	5491,-4151,6306.69	5491,2030,6290.48	7824,3706,6309.27	8187,4068,6313.86	9191,4142,6324.45	16456,3914,6349.22	18209,3977,6360.18	19534,3977,6362.38	21036,3938,6358.38	26592,3938,6364.18	28061,4264,6358.98	30858,4331,6358.97	33230,5157,6357.77	38760,5164,6338.97	42026,4544,6356.36	43476,4544,6355.96	44553,3248,6355.76
ZScan=
Montage=
Plates=
MontageOffsets=
MF Scan Present=True
[XYZScan End]
[Region Info (Fields) Field]
Width=632.098765
Height=632.098765
[Region Info (Fields) Field End]
[Region Info (Fields)]
32	5	RegionData6.0	02/09/2016	1:31:42 PM	
Class Name	Class Colour	Position X	Position Y	Position Z	
Fields	32768	42490.000000	-7834.000000
6379.360000
Fields	32768	42899.000000	-7111.000000
6379.350000
Fields	32768	44414.000000	-6022.000000
6370.110000
Fields	32768	43095.000000	-6993.000000
6380.340000
Fields	32768	32231.000000	-7689.000000
6371.740000
Fields	32768	30891.000000	-8351.000000
6382.130000
Fields	32768	30898.000000	-9122.000000
6386.130000
Fields	32768	27403.000000	-5493.000000
6375.320000
Fields	32768	19521.000000	-5505.000000
6384.520000
Fields	32768	18956.000000	-7390.000000
6387.310000
Fields	32768	17458.000000	-5988.000000
6378.110000
Fields	32768	14862.000000	-7023.000000
6351.100000
Fields	32768	7665.000000	-5325.000000
6325.890000
Fields	32768	5885.000000	-5223.000000
6303.090000
Fields	32768	4285.000000	-5120.000000
6320.890000
Fields	32768	5491.000000	-4151.000000
6306.690000
Fields	32768	5491.000000	2030.000000
6290.480000
Fields	32768	7824.000000	3706.000000
6309.270000
Fields	32768	8187.000000	4068.000000
6313.860000
Fields	32768	9191.000000	4142.000000
6324.450000
Fields	32768	16456.000000	3914.000000
6349.220000
Fields	32768	18209.000000	3977.000000
6360.180000
Fields	32768	19534.000000	3977.000000
6362.380000
Fields	32768	21036.000000	3938.000000
6358.380000
Fields	32768	26592.000000	3938.000000
6364.180000
Fields	32768	28061.000000	4264.000000
6358.980000
Fields	32768	30858.000000	4331.000000
6358.970000
Fields	32768	33230.000000	5157.000000
6357.770000
Fields	32768	38760.000000	5164.000000
6338.970000
Fields	32768	42026.000000	4544.000000
6356.360000
Fields	32768	43476.000000	4544.000000
6355.960000
Fields	32768	44553.000000	3248.000000
6355.760000

[Region Info (Fields) End]
[Grab Parameters]
Camera=iXon Ultra
Window Left=0
Window Top=0
Window Right=1023
Window Bottom=1023
Window Width=1024
Window Height=1024
BinningX=1
BinningY=1
Image Width=1024
Image Height=1024
Exposure=1000.0 ms
Rotation=3
FlipV=0
FlipH=0
TimeStamps=Hardware
[Grab Parameters End]
[Tab Device Info]
Camera=DU888_BV 9462
ControllerCard=USB
DriverVersion=2.98.33001.0
CofVersion=0
VxDVersion=0.0
SoftwareTrigger=Supported
BitDepth=16
FPGA_Version=205.205
Ocx_Version=5.4.14.10
Ocx_Time=03:23:20 Jun 03 2015
Ocx_File=C:\PROGRA~2\ANDORB~1\COMMON~1\KIDAND~1.OCX

[Tab Device Info End]
[Tab Exposure]
Window=1024 : 1024
Shutter=Open
Binning=1 x 1
Temperature - Actual =-70
Display Control - Fastest=Checked
Display Control - Display Rate=1
Gains - Pre-Amp-Gain=Gain 2
EM Gain - Enabled=Checked
Gains - EMGain=240
Exposure Time - Frame Transfer=Unchecked
Exposure Time - unit=ms
Exposure Time - exposure value=1000.0
Exposure Time - Readout in ms=42.224
Experiment Control - FLZ=Unchecked
Experiment Control - Trig Mode=Free Run
Use Frame averaging=Unchecked
Frames to be averaged=2
Fastest Grab=Unchecked
Available memory=4095
[Tab Exposure End]
[Tab Temperature/Shutter]
Temperature Setting=-70
Actual Temperature=-70
Cooling=Working
Fan=Full
TTL High Open=Checked
Shutter Open Transfer Time=60
Shutter Close Transfer Time=80
[Tab Temperature/Shutter End]
[Tab Speed/Amplifer]
Horizontal Readout=30.000
Vertical Readout time=[2.200]
ADC Channel=0
Vertical Clock Voltage=Normal
Output Amplifier=EM Port
Baseline Clamp=Checked
[Tab Speed/Amplifer End]
[Tab Image Orientation]
Flip=None
Rotation in Degrees=180
[Tab Image Orientation End]
[Image Info]
Window Left=0
Window Top=0
Window Right=1023
Window Bottom=1023
Window Width=1024
Window Height=1024
Window BinningX=1
Window BinningY=1
[Image Info End]
[First Frame]
SavedTime=9/2/2016 1:31:53 PM.885
[First Frame End]
