# Supplementary material for: Rapid changes in morphogen concentration control self-organized patterning in human embryonic stem cells
Source: eLife. 2019 Mar 4;8:e40526. doi: 10.7554/eLife.40526 (PMC6398983; doi:10.7554/eLife.40526)
Supplement: Figure 3—source data 1. — Requires the github repository – idse/stemcells. [file elife-40526-fig3-data1.zip]

Archive with 171 entries (158 files):
- figure3/
- figure3/1701_qpcrActivinResponse/
- figure3/1701_qpcrActivinResponse/170201 A Time Series ATP5O FoxA2 Lhx1 Mesp1_data.txt
- __MACOSX/
- __MACOSX/figure3/
- __MACOSX/figure3/1701_qpcrActivinResponse/
- __MACOSX/figure3/1701_qpcrActivinResponse/._170201 A Time Series ATP5O FoxA2 Lhx1 Mesp1_data.txt
- figure3/1701_qpcrActivinResponse/170115 A New TimeSeries Mixl1 Pai1 Snai1 Skil_dataManThresh.txt
- __MACOSX/figure3/1701_qpcrActivinResponse/._170115 A New TimeSeries Mixl1 Pai1 Snai1 Skil_dataManThresh.txt
- figure3/1701_qpcrActivinResponse/170125_ATimeSerieATP5OFoxA2_data.txt
- __MACOSX/figure3/1701_qpcrActivinResponse/._170125_ATimeSerieATP5OFoxA2_data.txt
- figure3/1701_qpcrActivinResponse/170115 A New TimeSeries Mixl1 Pai1 Snai1Skil B_data.txt
- __MACOSX/figure3/1701_qpcrActivinResponse/._170115 A New TimeSeries Mixl1 Pai1 Snai1Skil B_data.txt
- figure3/1701_qpcrActivinResponse/170115 A New TimeSeries Mixl1 Pai1 Snai1 Skil_data.txt
- __MACOSX/figure3/1701_qpcrActivinResponse/._170115 A New TimeSeries Mixl1 Pai1 Snai1 Skil_data.txt
- figure3/1701_qpcrActivinResponse/170115 A New TimeSeries ATP5 Oct4 Nanog Sox2_data.txt
- __MACOSX/figure3/1701_qpcrActivinResponse/._170115 A New TimeSeries ATP5 Oct4 Nanog Sox2_data.txt
- figure3/1701_qpcrActivinResponse/170115 A New TimeSeries ATP5O Oct4 Nanog Sox2 B_data.txt
- __MACOSX/figure3/1701_qpcrActivinResponse/._170115 A New TimeSeries ATP5O Oct4 Nanog Sox2 B_data.txt
- figure3/1701_qpcrActivinResponse/data_ATP5OFoxA2LHX1Mesp1CerGSCSox17BRA.mat
- __MACOSX/figure3/1701_qpcrActivinResponse/._data_ATP5OFoxA2LHX1Mesp1CerGSCSox17BRA.mat
- figure3/1701_qpcrActivinResponse/data_ATP5OLefty1Nodal1Smad7.mat
- __MACOSX/figure3/1701_qpcrActivinResponse/._data_ATP5OLefty1Nodal1Smad7.mat
- figure3/1701_qpcrActivinResponse/data_ATP5OLHX1EOMESFOXA2 2.mat
- __MACOSX/figure3/1701_qpcrActivinResponse/._data_ATP5OLHX1EOMESFOXA2 2.mat
- figure3/1701_qpcrActivinResponse/170115 A New TimeSeries ATP5 Oct4 Nanog Sox2_dataManThresh.txt
- __MACOSX/figure3/1701_qpcrActivinResponse/._170115 A New TimeSeries ATP5 Oct4 Nanog Sox2_dataManThresh.txt
- figure3/1701_qpcrActivinResponse/170115 A New TimeSeries ATP5 Oct4 Nanog Sox2_dataX.txt
- __MACOSX/figure3/1701_qpcrActivinResponse/._170115 A New TimeSeries ATP5 Oct4 Nanog Sox2_dataX.txt
- figure3/1701_qpcrActivinResponse/170106_KB new time series ATP5O Lefty Nodal Smad7_data.txt
- __MACOSX/figure3/1701_qpcrActivinResponse/._170106_KB new time series ATP5O Lefty Nodal Smad7_data.txt
- figure3/1701_qpcrActivinResponse/qPCRcombinedPlot.m
- __MACOSX/figure3/1701_qpcrActivinResponse/._qPCRcombinedPlot.m
- figure3/1701_qpcrActivinResponse/data_ATP5OOCT4NANOGSOX2.mat
- __MACOSX/figure3/1701_qpcrActivinResponse/._data_ATP5OOCT4NANOGSOX2.mat
- figure3/1701_qpcrActivinResponse/Lefty Nodal Smad7.fig
- __MACOSX/figure3/1701_qpcrActivinResponse/._Lefty Nodal Smad7.fig
- figure3/1701_qpcrActivinResponse/170202 A Timeseries ATP5O LHX1 EOMES FOXA2 2_data.txt
- __MACOSX/figure3/1701_qpcrActivinResponse/._170202 A Timeseries ATP5O LHX1 EOMES FOXA2 2_data.txt
- figure3/1701_qpcrActivinResponse/analyze_qpcr_APSmarkers.m
- __MACOSX/figure3/1701_qpcrActivinResponse/._analyze_qpcr_APSmarkers.m
- figure3/1701_qpcrActivinResponse/170115 A New TimeSeries ATP5 Oct4 Nanog Sox2_dataManThreshX.txt
- __MACOSX/figure3/1701_qpcrActivinResponse/._170115 A New TimeSeries ATP5 Oct4 Nanog Sox2_dataManThreshX.txt
- figure3/1701_qpcrActivinResponse/analyze_qpcr.m
- __MACOSX/figure3/1701_qpcrActivinResponse/._analyze_qpcr.m
- figure3/1701_qpcrActivinResponse/data_MIXL1PAI1SNAI1SKIL.mat
- __MACOSX/figure3/1701_qpcrActivinResponse/._data_MIXL1PAI1SNAI1SKIL.mat
- figure3/1701_qpcrActivinResponse/170201 A TimeseriesCer GSC Sox17 BRA_data.txt
- __MACOSX/figure3/1701_qpcrActivinResponse/._170201 A TimeseriesCer GSC Sox17 BRA_data.txt
- figure3/1701_qpcrActivinResponse/170106_KB new time series ATP5O Lefty Nodal Smad7 2_data.txt
- __MACOSX/figure3/1701_qpcrActivinResponse/._170106_KB new time series ATP5O Lefty Nodal Smad7 2_data.txt
- __MACOSX/figure3/._1701_qpcrActivinResponse
- figure3/1612_qpcrSB/
- figure3/1612_qpcrSB/data_ATP5OMixl1CerHand1Mesp1Eomes.mat
- __MACOSX/figure3/1612_qpcrSB/
- __MACOSX/figure3/1612_qpcrSB/._data_ATP5OMixl1CerHand1Mesp1Eomes.mat
- figure3/1612_qpcrSB/170109 SB time series ATP5OSox2 Nanog Oct4_data.txt
- __MACOSX/figure3/1612_qpcrSB/._170109 SB time series ATP5OSox2 Nanog Oct4_data.txt
- figure3/1612_qpcrSB/data_ATP5OSox2NanogOct4Smad4 2Smad4 3.mat
- __MACOSX/figure3/1612_qpcrSB/._data_ATP5OSox2NanogOct4Smad4 2Smad4 3.mat
- figure3/1612_qpcrSB/data_ATP5OLefty1Nodal1Smad7.mat
- __MACOSX/figure3/1612_qpcrSB/._data_ATP5OLefty1Nodal1Smad7.mat
- figure3/1612_qpcrSB/161222 KB SB time series ATP5O Lefty Nodal Smad7_data.txt
- __MACOSX/figure3/1612_qpcrSB/._161222 KB SB time series ATP5O Lefty Nodal Smad7_data.txt
- figure3/1612_qpcrSB/170531 SB time series ATP5O Mixl1 Cer Hand1_data.txt
- __MACOSX/figure3/1612_qpcrSB/._170531 SB time series ATP5O Mixl1 Cer Hand1_data.txt
- figure3/1612_qpcrSB/analyze_qpcr.m
- __MACOSX/figure3/1612_qpcrSB/._analyze_qpcr.m
- figure3/1612_qpcrSB/170531 SB time series Mesp1 Eomes_data.txt
- __MACOSX/figure3/1612_qpcrSB/._170531 SB time series Mesp1 Eomes_data.txt
- __MACOSX/figure3/._1612_qpcrSB
- figure3/170518_qpcrActivinResponse/
- figure3/170518_qpcrActivinResponse/data_ATP5OBMP4NOG PD1.mat
- __MACOSX/figure3/170518_qpcrActivinResponse/
- __MACOSX/figure3/170518_qpcrActivinResponse/._data_ATP5OBMP4NOG PD1.mat
- figure3/170518_qpcrActivinResponse/170613 A time series Bra_data.txt
- __MACOSX/figure3/170518_qpcrActivinResponse/._170613 A time series Bra_data.txt
- figure3/170518_qpcrActivinResponse/analyze_qpcr_BMP.m
- __MACOSX/figure3/170518_qpcrActivinResponse/._analyze_qpcr_BMP.m
- figure3/170518_qpcrActivinResponse/170518_A New TimeSeries ATP5O Mesp2 Hand1_data.txt
- __MACOSX/figure3/170518_qpcrActivinResponse/._170518_A New TimeSeries ATP5O Mesp2 Hand1_data.txt
- figure3/170518_qpcrActivinResponse/data_ATP5OMesp2Hand1.mat
- __MACOSX/figure3/170518_qpcrActivinResponse/._data_ATP5OMesp2Hand1.mat
- figure3/170518_qpcrActivinResponse/data_ATP5OHesxHhexOxt2.mat
- __MACOSX/figure3/170518_qpcrActivinResponse/._data_ATP5OHesxHhexOxt2.mat
- figure3/170518_qpcrActivinResponse/data_ATP5OBra.mat
- __MACOSX/figure3/170518_qpcrActivinResponse/._data_ATP5OBra.mat
- figure3/170518_qpcrActivinResponse/170616 A time series BMP4 Nog Pd1 Plate 2_data.txt
- __MACOSX/figure3/170518_qpcrActivinResponse/._170616 A time series BMP4 Nog Pd1 Plate 2_data.txt
- figure3/170518_qpcrActivinResponse/170530 A timeseries ATP5O Hesx Hhex Oxt2 Wnt3_data.txt
- __MACOSX/figure3/170518_qpcrActivinResponse/._170530 A timeseries ATP5O Hesx Hhex Oxt2 Wnt3_data.txt
- figure3/170518_qpcrActivinResponse/170530 A time series ATP5O Hesx Hhex Oxt2 Wnt3 plate 2_data.txt
- __MACOSX/figure3/170518_qpcrActivinResponse/._170530 A time series ATP5O Hesx Hhex Oxt2 Wnt3 plate 2_data.txt
- figure3/170518_qpcrActivinResponse/analyze_qpcr.m
- __MACOSX/figure3/170518_qpcrActivinResponse/._analyze_qpcr.m
- figure3/170518_qpcrActivinResponse/170616 A time series BMP4 Nog Pd1_data.txt
- __MACOSX/figure3/170518_qpcrActivinResponse/._170616 A time series BMP4 Nog Pd1_data.txt
- figure3/170518_qpcrActivinResponse/analyze_qpcr_HesxHhexOtx2Wnt3.m
- __MACOSX/figure3/170518_qpcrActivinResponse/._analyze_qpcr_HesxHhexOtx2Wnt3.m
- figure3/170518_qpcrActivinResponse/data_ATP5OHesxHhexOxt2Wnt3.mat
- __MACOSX/figure3/170518_qpcrActivinResponse/._data_ATP5OHesxHhexOxt2Wnt3.mat
- __MACOSX/figure3/._170518_qpcrActivinResponse
- figure3/qPCRcompareE6ChirAwithA3rdTry.m
- __MACOSX/figure3/._qPCRcompareE6ChirAwithA3rdTry.m
- figure3/qPCRcompareActivinWithBMP.m
- __MACOSX/figure3/._qPCRcompareActivinWithBMP.m
- figure3/170620_qpcrBMPResponse/
- figure3/170620_qpcrBMPResponse/qPCRcompareBMP.m
- __MACOSX/figure3/170620_qpcrBMPResponse/
- __MACOSX/figure3/170620_qpcrBMPResponse/._qPCRcompareBMP.m
- figure3/170620_qpcrBMPResponse/data_ATP5OID2ID4 PD1Nodal.mat
- __MACOSX/figure3/170620_qpcrBMPResponse/._data_ATP5OID2ID4 PD1Nodal.mat
- figure3/170620_qpcrBMPResponse/170630 B Time Series GSC Hand1 Nodal Sox2 plate 2_data.txt
- __MACOSX/figure3/170620_qpcrBMPResponse/._170630 B Time Series GSC Hand1 Nodal Sox2 plate 2_data.txt
- figure3/170620_qpcrBMPResponse/170620 B time series Cdx2 Gata3 ID3_data.txt
- __MACOSX/figure3/170620_qpcrBMPResponse/._170620 B time series Cdx2 Gata3 ID3_data.txt
- figure3/170620_qpcrBMPResponse/data_ATP5OGSCHand1NodalSox2.mat
- __MACOSX/figure3/170620_qpcrBMPResponse/._data_ATP5OGSCHand1NodalSox2.mat
- figure3/170620_qpcrBMPResponse/data_ATP5OCDX2GATA3ID3.mat
- __MACOSX/figure3/170620_qpcrBMPResponse/._data_ATP5OCDX2GATA3ID3.mat
- figure3/170620_qpcrBMPResponse/170630 B Time Series GSC Hand1 Nodal Sox2_data.txt
- __MACOSX/figure3/170620_qpcrBMPResponse/._170630 B Time Series GSC Hand1 Nodal Sox2_data.txt
- figure3/170620_qpcrBMPResponse/170622 B time series ID1 NOG Wnt3a_data.txt
- __MACOSX/figure3/170620_qpcrBMPResponse/._170622 B time series ID1 NOG Wnt3a_data.txt
- figure3/170620_qpcrBMPResponse/170626 B time series ID2 ID4 PD1 Nodal_data.txt
- __MACOSX/figure3/170620_qpcrBMPResponse/._170626 B time series ID2 ID4 PD1 Nodal_data.txt
- figure3/170620_qpcrBMPResponse/data_ATP5OGSCHand1Nodal.mat
- __MACOSX/figure3/170620_qpcrBMPResponse/._data_ATP5OGSCHand1Nodal.mat
- figure3/170620_qpcrBMPResponse/analyze_qpcr.m
- __MACOSX/figure3/170620_qpcrBMPResponse/._analyze_qpcr.m
- figure3/170620_qpcrBMPResponse/analyze_qpcr_GSCHand1NodalSox2.m
- __MACOSX/figure3/170620_qpcrBMPResponse/._analyze_qpcr_GSCHand1NodalSox2.m
- figure3/170620_qpcrBMPResponse/170622 B time series ID1 NOG Wnt3a plate 2_data.txt
- __MACOSX/figure3/170620_qpcrBMPResponse/._170622 B time series ID1 NOG Wnt3a plate 2_data.txt
- figure3/170620_qpcrBMPResponse/170627 B time series ID2 ID4 PD1 Nodal_data.txt
- __MACOSX/figure3/170620_qpcrBMPResponse/._170627 B time series ID2 ID4 PD1 Nodal_data.txt
- figure3/170620_qpcrBMPResponse/data_ATP5OID1NOGWnt3a.mat
- __MACOSX/figure3/170620_qpcrBMPResponse/._data_ATP5OID1NOGWnt3a.mat
- figure3/170620_qpcrBMPResponse/analyze_qpcr_ID2ID4Nodal.m
- __MACOSX/figure3/170620_qpcrBMPResponse/._analyze_qpcr_ID2ID4Nodal.m
- figure3/170620_qpcrBMPResponse/170630 B Time Series GSC Hand1 Nodal Sox2_combined.txt
- __MACOSX/figure3/170620_qpcrBMPResponse/._170630 B Time Series GSC Hand1 Nodal Sox2_combined.txt
- figure3/170620_qpcrBMPResponse/170620 B time series Cdx2 Gata3 ID3 plate 2_data.txt
- __MACOSX/figure3/170620_qpcrBMPResponse/._170620 B time series Cdx2 Gata3 ID3 plate 2_data.txt
- figure3/170620_qpcrBMPResponse/analyze_qpcr_ID1Nog.m
- __MACOSX/figure3/170620_qpcrBMPResponse/._analyze_qpcr_ID1Nog.m
- __MACOSX/figure3/._170620_qpcrBMPResponse
- figure3/qPCRcombinedSBdata.m
- __MACOSX/figure3/._qPCRcombinedSBdata.m
- figure3/170502_qpcrE6ChirA/
- figure3/170502_qpcrE6ChirA/170428 E6 Chir Timeseries Bra Lhx1_data.txt
- __MACOSX/figure3/170502_qpcrE6ChirA/
- __MACOSX/figure3/170502_qpcrE6ChirA/._170428 E6 Chir Timeseries Bra Lhx1_data.txt
- figure3/170502_qpcrE6ChirA/qPCRcombinedPlot.m
- __MACOSX/figure3/170502_qpcrE6ChirA/._qPCRcombinedPlot.m
- figure3/170502_qpcrE6ChirA/data_ATP5OEomesBraLhx1.mat
- __MACOSX/figure3/170502_qpcrE6ChirA/._data_ATP5OEomesBraLhx1.mat
- figure3/170502_qpcrE6ChirA/170510_E6ChirA Time series ATP5O Cer Sox17 Mesp1_data.txt
- __MACOSX/figure3/170502_qpcrE6ChirA/._170510_E6ChirA Time series ATP5O Cer Sox17 Mesp1_data.txt
- figure3/170502_qpcrE6ChirA/170428 E6 Chir Timeseries ATP5O Eomes_data.txt
- __MACOSX/figure3/170502_qpcrE6ChirA/._170428 E6 Chir Timeseries ATP5O Eomes_data.txt
- figure3/170502_qpcrE6ChirA/data_ATP5OCerSox17Mesp1.mat
- __MACOSX/figure3/170502_qpcrE6ChirA/._data_ATP5OCerSox17Mesp1.mat
- figure3/170502_qpcrE6ChirA/analyze_qpcr.m
- __MACOSX/figure3/170502_qpcrE6ChirA/._analyze_qpcr.m
- figure3/170502_qpcrE6ChirA/analyze_qpcr_Sox17Mesp1.m
- __MACOSX/figure3/170502_qpcrE6ChirA/._analyze_qpcr_Sox17Mesp1.m
- figure3/170502_qpcrE6ChirA/170510_E6ChirA Timeseries ATP5O Cer Sox17 Mesp1 plate 2_data.txt
- __MACOSX/figure3/170502_qpcrE6ChirA/._170510_E6ChirA Timeseries ATP5O Cer Sox17 Mesp1 plate 2_data.txt
- __MACOSX/figure3/._170502_qpcrE6ChirA
- __MACOSX/._figure3
