# Supplementary material for: Rapid changes in morphogen concentration control self-organized patterning in human embryonic stem cells
Source: eLife. 2019 Mar 4;8:e40526. doi: 10.7554/eLife.40526 (PMC6398983; doi:10.7554/eLife.40526)
Supplement: Figure 3—source data 1. — Requires the github repository – idse/stemcells. [file elife-40526-fig3-data1.zip › figure3/1701_qpcrActivinResponse/170201 A Time Series ATP5O FoxA2 Lhx1 Mesp1_data.txt]

* Block Type = 96well
* Chemistry = SYBR_GREEN
* Experiment File Name = D:\Applied Biosystems\StepOne Software v2.3\experiments\170201 A Time Series ATP5O FoxA2 Lhx1 Mesp1.eds
* Experiment Run End Time = 2017-02-01 15:47:21 PM CST
* Instrument Type = steponeplus
* Passive Reference = ROX

[Results]
Well	Sample Name	Target Name	Task	Reporter	Quencher	RQ	RQ Min	RQ Max	Cт	Cт Mean	Cт SD	ΔCт	ΔCт Mean	ΔCт SE	HK Control ΔCт Mean	HK Control ΔCт SE	ΔΔCт	Automatic Ct Threshold	Ct Threshold	Automatic Baseline	Baseline Start	Baseline End	Efficiency	Tm1	Tm2	Tm3	Comments	HIGHSD	NOAMP	EXPFAIL	MTP
A1	X1	ATP5O	UNKNOWN	SYBR	None				31.9674	32.0061	0.0751							true	1.4842	true	3	23	1	83.3408				N	N	N	N
A2	X1	ATP5O	UNKNOWN	SYBR	None				32.0927	32.0061	0.0751							true	1.4842	true	3	23	1	83.3408	65.6015			N	N	N	Y
A3	X1	ATP5O	UNKNOWN	SYBR	None				31.9584	32.0061	0.0751							true	1.4842	true	3	23	1	83.6353				N	N	N	N
A4	X1	FoxA2	UNKNOWN	SYBR	None	1	0.5018	1.9928	32.2486	32.9167	0.616		0.9105	0.3583			0	true	0.5391	true	3	26	1	81.9957	65.4509			Y	N	N	Y
A5	X1	FoxA2	UNKNOWN	SYBR	None	1	0.5018	1.9928	33.0394	32.9167	0.616		0.9105	0.3583			0	true	0.5391	true	3	27	1	81.9949	65.1478			Y	N	N	Y
A6	X1	FoxA2	UNKNOWN	SYBR	None	1	0.5018	1.9928	33.4621	32.9167	0.616		0.9105	0.3583			0	true	0.5391	true	3	27	1	81.9949	65.1478			Y	N	N	Y
A7	X1	LHX1	UNKNOWN	SYBR	None	1	0.3954	2.5294	33.8502	34.6326	0.8318		2.6265	0.4822			0	true	0.6531	true	3	27	1	73.1972				Y	N	N	N
A8	X1	LHX1	UNKNOWN	SYBR	None	1	0.3954	2.5294	34.5414	34.6326	0.8318		2.6265	0.4822			0	true	0.6531	true	3	28	1	73.0481				Y	N	N	N
A9	X1	LHX1	UNKNOWN	SYBR	None	1	0.3954	2.5294	35.5063	34.6326	0.8318		2.6265	0.4822			0	true	0.6531	true	3	29	1	72.906				Y	N	N	N
A10	X1	Mesp1	UNKNOWN	SYBR	None	1	0.2976	3.3606	35.4582	35.7794	1.0883		3.7733	0.6298			0	true	0.2576	true	3	30	1	86.1742	65.7502			Y	N	N	Y
A11	X1	Mesp1	UNKNOWN	SYBR	None	1	0.2976	3.3606	34.8878	35.7794	1.0883		3.7733	0.6298			0	true	0.2576	true	3	30	1	86.0212	66.4898			Y	N	N	Y
A12	X1	Mesp1	UNKNOWN	SYBR	None	1	0.2976	3.3606	36.9922	35.7794	1.0883		3.7733	0.6298			0	true	0.2576	true	3	31	1	86.1703	66.0425			Y	N	N	Y
B1	A1	ATP5O	UNKNOWN	SYBR	None				31.6612	31.6531	0.0286							true	1.4842	true	3	23	1	83.4899	65.6015			N	N	N	Y
B2	A1	ATP5O	UNKNOWN	SYBR	None				31.6767	31.6531	0.0286							true	1.4842	true	3	23	1	83.3408				N	N	N	N
B3	A1	ATP5O	UNKNOWN	SYBR	None				31.6213	31.6531	0.0286							true	1.4842	true	3	23	1	83.4862				N	N	N	N
B4	A1	FoxA2	UNKNOWN	SYBR	None	1.6251	1.1098	2.3798	32.2303	31.8631	0.3421		0.21	0.1982			-0.7005	true	0.5391	true	3	26	1	82.1447	65.3019			N	N	N	Y
B5	A1	FoxA2	UNKNOWN	SYBR	None	1.6251	1.1098	2.3798	31.8055	31.8631	0.3421		0.21	0.1982			-0.7005	true	0.5391	true	3	25	1	81.9949				N	N	N	N
B6	A1	FoxA2	UNKNOWN	SYBR	None	1.6251	1.1098	2.3798	31.5534	31.8631	0.3421		0.21	0.1982			-0.7005	true	0.5391	true	3	25	1	81.9949	65.2969			N	N	N	Y
B7	A1	LHX1	UNKNOWN	SYBR	None	1.5791	0.8756	2.8479	33.6737	33.6205	0.53		1.9674	0.3064			-0.6591	true	0.6531	true	3	27	1	73.1972				Y	N	N	N
B8	A1	LHX1	UNKNOWN	SYBR	None	1.5791	0.8756	2.8479	34.1218	33.6205	0.53		1.9674	0.3064			-0.6591	true	0.6531	true	3	27	1	72.8991				Y	N	N	N
B9	A1	LHX1	UNKNOWN	SYBR	None	1.5791	0.8756	2.8479	33.0658	33.6205	0.53		1.9674	0.3064			-0.6591	true	0.6531	true	3	27	1	73.0551				Y	N	N	N
B10	A1	Mesp1	UNKNOWN	SYBR	None	1.9742	0.8337	4.675	33.6091	34.4451	0.7753		2.792	0.4479			-0.9813	true	0.2576	true	3	28	1	72.1606	85.876			Y	N	N	Y
B11	A1	Mesp1	UNKNOWN	SYBR	None	1.9742	0.8337	4.675	35.1406	34.4451	0.7753		2.792	0.4479			-0.9813	true	0.2576	true	3	30	1	86.0212	67.9807			Y	N	N	Y
B12	A1	Mesp1	UNKNOWN	SYBR	None	1.9742	0.8337	4.675	34.5854	34.4451	0.7753		2.792	0.4479			-0.9813	true	0.2576	true	3	29	1	86.0212				Y	N	N	N
C1	A2	ATP5O	UNKNOWN	SYBR	None				31.5679	31.4796	0.1831							true	1.4842	true	3	23	1	83.3408				N	N	N	N
C2	A2	ATP5O	UNKNOWN	SYBR	None				31.6017	31.4796	0.1831							true	1.4842	true	3	23	1	83.3408				N	N	N	N
C3	A2	ATP5O	UNKNOWN	SYBR	None				31.2691	31.4796	0.1831							true	1.4842	true	3	22	1	83.6353				N	N	N	N
C4	A2	FoxA2	UNKNOWN	SYBR	None	3.1597	2.2887	4.3622	30.8451	30.7303	0.2252		-0.7493	0.1676			-1.6598	true	0.5391	true	3	24	1	82.1447	65.749			N	N	N	Y
C5	A2	FoxA2	UNKNOWN	SYBR	None	3.1597	2.2887	4.3622	30.8751	30.7303	0.2252		-0.7493	0.1676			-1.6598	true	0.5391	true	3	24	1	81.9949				N	N	N	N
C6	A2	FoxA2	UNKNOWN	SYBR	None	3.1597	2.2887	4.3622	30.4708	30.7303	0.2252		-0.7493	0.1676			-1.6598	true	0.5391	true	3	24	1	81.9949	65.5951			N	N	N	Y
C7	A2	LHX1	UNKNOWN	SYBR	None	5.5586	3.7699	8.1959	31.4039	31.6313	0.2977		0.1518	0.2018			-2.4747	true	0.6531	true	3	25	1	73.3463				N	N	N	N
C8	A2	LHX1	UNKNOWN	SYBR	None	5.5586	3.7699	8.1959	31.9682	31.6313	0.2977		0.1518	0.2018			-2.4747	true	0.6531	true	3	25	1	72.8991				N	N	N	N
C9	A2	LHX1	UNKNOWN	SYBR	None	5.5586	3.7699	8.1959	31.5219	31.6313	0.2977		0.1518	0.2018			-2.4747	true	0.6531	true	3	25	1	73.3533				N	N	N	N
C10	A2	Mesp1	UNKNOWN	SYBR	None	2.7391	1.6223	4.6246	33.4425	33.7992	0.4344		2.3196	0.2722			-1.4537	true	0.2576	true	3	28	1	86.0251	68.4336			N	N	N	Y
C11	A2	Mesp1	UNKNOWN	SYBR	None	2.7391	1.6223	4.6246	34.2829	33.7992	0.4344		2.3196	0.2722			-1.4537	true	0.2576	true	3	29	1	86.0212	65.5952			N	N	N	Y
C12	A2	Mesp1	UNKNOWN	SYBR	None	2.7391	1.6223	4.6246	33.672	33.7992	0.4344		2.3196	0.2722			-1.4537	true	0.2576	true	3	28	1	86.0212	67.9807			N	N	N	Y
D1	A4	ATP5O	UNKNOWN	SYBR	None				31.306	31.4475	0.1595							true	1.4842	true	3	23	1	83.4899				N	N	N	N
D2	A4	ATP5O	UNKNOWN	SYBR	None				31.416	31.4475	0.1595							true	1.4842	true	3	23	1	83.3408				N	N	N	N
D3	A4	ATP5O	UNKNOWN	SYBR	None				31.6203	31.4475	0.1595							true	1.4842	true	3	23	1	83.6353	65.0038			N	N	N	Y
D4	A4	FoxA2	UNKNOWN	SYBR	None	0.5301	0.1612	1.7429	32.7749	33.2737	1.0594		1.8263	0.6185			0.9157	true	0.5391	true	3	26	1	82.2938	65.749			Y	N	N	Y
D5	A4	FoxA2	UNKNOWN	SYBR	None	0.5301	0.1612	1.7429	32.5559	33.2737	1.0594		1.8263	0.6185			0.9157	true	0.5391	true	3	26	1	81.9949	65.1478			Y	N	N	Y
D6	A4	FoxA2	UNKNOWN	SYBR	None	0.5301	0.1612	1.7429	34.4904	33.2737	1.0594		1.8263	0.6185			0.9157	true	0.5391	true	3	28	1	82.144	64.9987			Y	N	N	Y
D7	A4	LHX1	UNKNOWN	SYBR	None	8.6168	6.9114	10.7429	30.9556	30.9668	0.1181		-0.4807	0.1146			-3.1071	true	0.6531	true	3	24	1	73.1972				N	N	N	N
D8	A4	LHX1	UNKNOWN	SYBR	None	8.6168	6.9114	10.7429	30.8546	30.9668	0.1181		-0.4807	0.1146			-3.1071	true	0.6531	true	3	24	1	73.3463				N	N	N	N
D9	A4	LHX1	UNKNOWN	SYBR	None	8.6168	6.9114	10.7429	31.0901	30.9668	0.1181		-0.4807	0.1146			-3.1071	true	0.6531	true	3	25	1	73.3533				N	N	N	N
D10	A4	Mesp1	UNKNOWN	SYBR	None	4.3902	3.4039	5.6624	32.9869	33.0864	0.1644		1.639	0.1322			-2.1343	true	0.2576	true	3	27	1	86.1742	68.2845			N	N	N	Y
D11	A4	Mesp1	UNKNOWN	SYBR	None	4.3902	3.4039	5.6624	32.9963	33.0864	0.1644		1.639	0.1322			-2.1343	true	0.2576	true	3	28	1	86.0212				N	N	N	N
D12	A4	Mesp1	UNKNOWN	SYBR	None	4.3902	3.4039	5.6624	33.2761	33.0864	0.1644		1.639	0.1322			-2.1343	true	0.2576	true	3	28	1	86.0212	68.5771			N	N	N	Y
E1	A6	ATP5O	UNKNOWN	SYBR	None				31.8428	31.8139	0.17							true	1.4842	true	3	23	1	83.3408	65.6015			N	N	N	Y
E2	A6	ATP5O	UNKNOWN	SYBR	None				31.9676	31.8139	0.17							true	1.4842	true	3	23	1	83.1917				N	N	N	N
E3	A6	ATP5O	UNKNOWN	SYBR	None				31.6313	31.8139	0.17							true	1.4842	true	3	23	1	83.4862	64.8547			N	N	N	Y
E4	A6	FoxA2	UNKNOWN	SYBR	None	0.2292	0.0774	0.6784	34.5831	34.8498	0.9618		3.0359	0.5639			2.1254	true	0.5391	true	3	28	1	82.1447	65.3019			Y	N	N	Y
E5	A6	FoxA2	UNKNOWN	SYBR	None	0.2292	0.0774	0.6784	35.9168	34.8498	0.9618		3.0359	0.5639			2.1254	true	0.5391	true	3	30	1	81.9949	64.7006			Y	N	N	Y
E6	A6	FoxA2	UNKNOWN	SYBR	None	0.2292	0.0774	0.6784	34.0495	34.8498	0.9618		3.0359	0.5639			2.1254	true	0.5391	true	3	28	1	81.9949	64.8497			Y	N	N	Y
E7	A6	LHX1	UNKNOWN	SYBR	None	3.8621	2.5323	5.8903	32.5069	32.491	0.3397		0.6771	0.2193			-1.9494	true	0.6531	true	3	26	1	73.3463				N	N	N	N
E8	A6	LHX1	UNKNOWN	SYBR	None	3.8621	2.5323	5.8903	32.8225	32.491	0.3397		0.6771	0.2193			-1.9494	true	0.6531	true	3	26	1	73.3463				N	N	N	N
E9	A6	LHX1	UNKNOWN	SYBR	None	3.8621	2.5323	5.8903	32.1436	32.491	0.3397		0.6771	0.2193			-1.9494	true	0.6531	true	3	26	1	73.3533				N	N	N	N
E10	A6	Mesp1	UNKNOWN	SYBR	None	0.9024	0.2783	2.9259	35.4088	35.7354	1.045		3.9214	0.6112			0.1482	true	0.2576	true	3	30	1	65.7502	86.0251			Y	N	N	Y
E11	A6	Mesp1	UNKNOWN	SYBR	None	0.9024	0.2783	2.9259	34.8927	35.7354	1.045		3.9214	0.6112			0.1482	true	0.2576	true	3	29	1	86.0212				Y	N	N	N
E12	A6	Mesp1	UNKNOWN	SYBR	None	0.9024	0.2783	2.9259	36.9046	35.7354	1.045		3.9214	0.6112			0.1482	true	0.2576	true	3	32	1	86.0212	64.9988			Y	N	N	Y
F1	A9	ATP5O	UNKNOWN	SYBR	None				31.9066	31.943	0.0322							true	1.4842	true	3	23	1	83.3408				N	N	N	N
F2	A9	ATP5O	UNKNOWN	SYBR	None				31.9546	31.943	0.0322							true	1.4842	true	3	23	1	83.3408				N	N	N	N
F3	A9	ATP5O	UNKNOWN	SYBR	None				31.9678	31.943	0.0322							true	1.4842	true	3	23	1	83.6353				N	N	N	N
F4	A9	FoxA2	UNKNOWN	SYBR	None	0.1407	0.0362	0.5468	36.2975	35.6825	0.8697		3.7395	0.6153			2.829	true	0.5391	true	3	30	1	82.2938	65.0038			Y	N	N	Y
F5	A9	FoxA2	UNKNOWN	SYBR	None	0.1407	0.0362	0.5468	35.0675	35.6825	0.8697		3.7395	0.6153			2.829	true	0.5391	true	3	29	1	82.144				Y	N	N	N
F6	A9	FoxA2	UNKNOWN	SYBR	None				Undetermined	35.6825	0.8697							true	0.5391	true	3	39	1	62.7624	83.3367			N	Y	Y	Y
F7	A9	LHX1	UNKNOWN	SYBR	None	0.9752	0.6188	1.5368	34.7947	34.6057	0.408		2.6627	0.2363			0.0362	true	0.6531	true	3	28	1	73.1972				N	N	N	N
F8	A9	LHX1	UNKNOWN	SYBR	None	0.9752	0.6188	1.5368	34.1374	34.6057	0.408		2.6627	0.2363			0.0362	true	0.6531	true	3	28	1	73.1972				N	N	N	N
F9	A9	LHX1	UNKNOWN	SYBR	None	0.9752	0.6188	1.5368	34.8849	34.6057	0.408		2.6627	0.2363			0.0362	true	0.6531	true	3	28	1	73.2042				N	N	N	N
F10	A9	Mesp1	UNKNOWN	SYBR	None	0.8462	0.3447	2.0777	36.3638	35.9571	0.5752		4.0141	0.4072			0.2409	true	0.2576	true	3	31	1	64.7066	86.1742			Y	N	N	Y
F11	A9	Mesp1	UNKNOWN	SYBR	None				Undetermined	35.9571	0.5752							true	0.2576	true	3	39	1	64.4025	70.8135	83.6357		N	Y	Y	Y
F12	A9	Mesp1	UNKNOWN	SYBR	None	0.8462	0.3447	2.0777	35.5503	35.9571	0.5752		4.0141	0.4072			0.2409	true	0.2576	true	3	30	1	86.1703	64.9988			Y	N	N	Y
G1	A12	ATP5O	UNKNOWN	SYBR	None				32.0835	31.8988	0.2078							true	1.4842	true	3	23	1	83.4899	72.0115			N	N	N	Y
G2	A12	ATP5O	UNKNOWN	SYBR	None				31.939	31.8988	0.2078							true	1.4842	true	3	23	1	83.3408	72.4587	65.0052		N	N	N	Y
G3	A12	ATP5O	UNKNOWN	SYBR	None				31.6738	31.8988	0.2078							true	1.4842	true	3	23	1	83.7843	65.1528			N	N	N	Y
G4	A12	FoxA2	UNKNOWN	SYBR	None	0.2081	0.0415	1.0435	36.6876	35.0738	1.436		3.175	0.8377			2.2645	true	0.5391	true	3	30	1	82.2938				Y	N	N	N
G5	A12	FoxA2	UNKNOWN	SYBR	None	0.2081	0.0415	1.0435	34.5967	35.0738	1.436		3.175	0.8377			2.2645	true	0.5391	true	3	28	1	82.144				Y	N	N	N
G6	A12	FoxA2	UNKNOWN	SYBR	None	0.2081	0.0415	1.0435	33.937	35.0738	1.436		3.175	0.8377			2.2645	true	0.5391	true	3	27	1	82.144	65.1478			Y	N	N	Y
G7	A12	LHX1	UNKNOWN	SYBR	None	1.4626	0.8052	2.6566	33.6024	33.9767	0.4954		2.078	0.3101			-0.5485	true	0.6531	true	3	27	1	73.3463				N	N	N	N
G8	A12	LHX1	UNKNOWN	SYBR	None	1.4626	0.8052	2.6566	33.7894	33.9767	0.4954		2.078	0.3101			-0.5485	true	0.6531	true	3	27	1	73.3463				N	N	N	N
G9	A12	LHX1	UNKNOWN	SYBR	None	1.4626	0.8052	2.6566	34.5385	33.9767	0.4954		2.078	0.3101			-0.5485	true	0.6531	true	3	28	1	73.3533				N	N	N	N
G10	A12	Mesp1	UNKNOWN	SYBR	None				Undetermined	36.2898	0.9068							true	0.2576	true	3	39	1	84.087	64.1103			N	Y	Y	Y
G11	A12	Mesp1	UNKNOWN	SYBR	None	0.6517	0.1545	2.7479	35.6486	36.2898	0.9068		4.391	0.6524			0.6178	true	0.2576	true	3	30	1	86.3194				Y	N	N	N
G12	A12	Mesp1	UNKNOWN	SYBR	None	0.6517	0.1545	2.7479	36.931	36.2898	0.9068		4.391	0.6524			0.6178	true	0.2576	true	3	32	1	65.1479	86.3194			Y	N	N	Y
H1	A24	ATP5O	UNKNOWN	SYBR	None				31.7632	31.9771	0.1853							true	1.4842	true	3	23	1	83.4899	67.3903			N	N	N	Y
H2	A24	ATP5O	UNKNOWN	SYBR	None				32.0833	31.9771	0.1853							true	1.4842	true	3	23	1	83.3408	65.8996			N	N	N	Y
H3	A24	ATP5O	UNKNOWN	SYBR	None				32.0848	31.9771	0.1853							true	1.4842	true	3	23	1	83.6353	65.749			N	N	N	Y
H4	A24	FoxA2	UNKNOWN	SYBR	None				Undetermined	35.8438	1.3582							true	0.5391	true	3	39	1	61.2775	83.7843			N	N	Y	Y
H5	A24	FoxA2	UNKNOWN	SYBR	None	0.1289	0.0153	1.0861	36.8042	35.8438	1.3582		3.8667	0.9663			2.9562	true	0.5391	true	3	31	1	82.144	64.5515			Y	N	N	Y
H6	A24	FoxA2	UNKNOWN	SYBR	None	0.1289	0.0153	1.0861	34.8834	35.8438	1.3582		3.8667	0.9663			2.9562	true	0.5391	true	3	29	1	82.144	65.1478			Y	N	N	Y
H7	A24	LHX1	UNKNOWN	SYBR	None	0.6087	0.2357	1.5716	36.2531	35.3198	0.8334		3.3427	0.4929			0.7163	true	0.6531	true	3	30	1	73.1972				Y	N	N	N
H8	A24	LHX1	UNKNOWN	SYBR	None	0.6087	0.2357	1.5716	35.0563	35.3198	0.8334		3.3427	0.4929			0.7163	true	0.6531	true	3	29	1	73.3463				Y	N	N	N
H9	A24	LHX1	UNKNOWN	SYBR	None	0.6087	0.2357	1.5716	34.65	35.3198	0.8334		3.3427	0.4929			0.7163	true	0.6531	true	3	28	1	73.3533				Y	N	N	N
H10	A24	Mesp1	UNKNOWN	SYBR	None	1.4986	0.7442	3.0179	34.6892	35.1667	0.6022		3.1896	0.3637			-0.5836	true	0.2576	true	3	29	1	86.4723	65.7502			Y	N	N	Y
H11	A24	Mesp1	UNKNOWN	SYBR	None	1.4986	0.7442	3.0179	34.9678	35.1667	0.6022		3.1896	0.3637			-0.5836	true	0.2576	true	3	29	1	86.3194	65.7443			Y	N	N	Y
H12	A24	Mesp1	UNKNOWN	SYBR	None	1.4986	0.7442	3.0179	35.8432	35.1667	0.6022		3.1896	0.3637			-0.5836	true	0.2576	true	3	30	1	86.4685	67.9807			Y	N	N	Y

Analysis Type = Singleplex
Endogenous Control = ATP5O
RQ Min/Max Confidence Level = 95.0
Reference Sample = X1
