# Supplementary material for: Rapid changes in morphogen concentration control self-organized patterning in human embryonic stem cells
Source: eLife. 2019 Mar 4;8:e40526. doi: 10.7554/eLife.40526 (PMC6398983; doi:10.7554/eLife.40526)
Supplement: Figure 3—source data 1. — Requires the github repository – idse/stemcells. [file elife-40526-fig3-data1.zip › figure3/1701_qpcrActivinResponse/170115 A New TimeSeries Mixl1 Pai1 Snai1 Skil_dataManThresh.txt]

* Block Type = 96well
* Chemistry = SYBR_GREEN
* Experiment File Name = D:\Applied Biosystems\StepOne Software v2.3\experiments\170115 A New TimeSeries Mixl1 Pai1 Snai1 Skil.eds
* Experiment Run End Time = 2017-01-15 23:48:06 PM CST
* Instrument Type = steponeplus
* Passive Reference = ROX

[Results]
Well	Sample Name	Target Name	Task	Reporter	Quencher	RQ	RQ Min	RQ Max	Cт	Cт Mean	Cт SD	ΔCт	ΔCт Mean	ΔCт SE	HK Control ΔCт Mean	HK Control ΔCт SE	ΔΔCт	Automatic Ct Threshold	Ct Threshold	Automatic Baseline	Baseline Start	Baseline End	Efficiency	Tm1	Tm2	Tm3	Comments	HIGHSD	MTP
A1	X1	MIXL1	UNKNOWN	SYBR	None				32.2503	32.7944	0.5237							false	1	true	3	25	1	79.0137				Y	N
A2	X1	MIXL1	UNKNOWN	SYBR	None				32.8379	32.7944	0.5237							false	1	true	3	26	1	79.0137				Y	N
A3	X1	MIXL1	UNKNOWN	SYBR	None				33.295	32.7944	0.5237							false	1	true	3	26	1	79.016	66.7918			Y	Y
A4	X1	PAI1	UNKNOWN	SYBR	None	1	0.5494	1.8202	30.3683	30.2875	0.1277		-2.5069	0.3112			0	false	1	true	3	23	1	80.6558				N	N
A5	X1	PAI1	UNKNOWN	SYBR	None	1	0.5494	1.8202	30.3539	30.2875	0.1277		-2.5069	0.3112			0	false	1	true	3	23	1	80.6495				N	N
A6	X1	PAI1	UNKNOWN	SYBR	None	1	0.5494	1.8202	30.1403	30.2875	0.1277		-2.5069	0.3112			0	false	1	true	3	23	1	80.6495				N	N
A7	X1	SNAI1	UNKNOWN	SYBR	None	1	0.5524	1.8103	31.3147	31.2049	0.1052		-1.5895	0.3084			0	false	1	true	3	23	1	86.3148				N	N
A8	X1	SNAI1	UNKNOWN	SYBR	None	1	0.5524	1.8103	31.1948	31.2049	0.1052		-1.5895	0.3084			0	false	1	true	3	23	1	86.3148	67.2331			N	Y
A9	X1	SNAI1	UNKNOWN	SYBR	None	1	0.5524	1.8103	31.1051	31.2049	0.1052		-1.5895	0.3084			0	false	1	true	3	23	1	86.1714	68.1332			N	Y
A10	X1	SKIL	UNKNOWN	SYBR	None	1	0.5239	1.9089	23.4373	23.6555	0.2536		-9.1388	0.3359			0	false	1	true	3	16	1	75.1398				N	N
A11	X1	SKIL	UNKNOWN	SYBR	None	1	0.5239	1.9089	23.5956	23.6555	0.2536		-9.1388	0.3359			0	false	1	true	3	17	1	75.1336				N	N
A12	X1	SKIL	UNKNOWN	SYBR	None	1	0.5239	1.9089	23.9337	23.6555	0.2536		-9.1388	0.3359			0	false	1	true	3	16	1	74.9845				N	N
B1	A1	MIXL1	UNKNOWN	SYBR	None				31.513	31.4733	0.0382							false	1	true	3	24	1	79.0137				N	N
B2	A1	MIXL1	UNKNOWN	SYBR	None				31.4369	31.4733	0.0382							false	1	true	3	24	1	79.0137				N	N
B3	A1	MIXL1	UNKNOWN	SYBR	None				31.4701	31.4733	0.0382							false	1	true	3	24	1	79.016	66.6427			N	Y
B4	A1	PAI1	UNKNOWN	SYBR	None	0.4712	0.3418	0.6496	29.8349	30.052	0.2864		-1.4213	0.1668			1.0856	false	1	true	3	23	1	80.6558				N	N
B5	A1	PAI1	UNKNOWN	SYBR	None	0.4712	0.3418	0.6496	30.3766	30.052	0.2864		-1.4213	0.1668			1.0856	false	1	true	3	23	1	80.6495				N	N
B6	A1	PAI1	UNKNOWN	SYBR	None	0.4712	0.3418	0.6496	29.9445	30.052	0.2864		-1.4213	0.1668			1.0856	false	1	true	3	23	1	80.5004				N	N
B7	A1	SNAI1	UNKNOWN	SYBR	None	0.4992	0.3587	0.6947	30.5871	30.8862	0.295		-0.5872	0.1717			1.0023	false	1	true	3	23	1	86.0167				N	N
B8	A1	SNAI1	UNKNOWN	SYBR	None	0.4992	0.3587	0.6947	30.8945	30.8862	0.295		-0.5872	0.1717			1.0023	false	1	true	3	23	1	86.1657	66.7859			N	Y
B9	A1	SNAI1	UNKNOWN	SYBR	None	0.4992	0.3587	0.6947	31.1769	30.8862	0.295		-0.5872	0.1717			1.0023	false	1	true	3	24	1	86.0223				N	N
B10	A1	SKIL	UNKNOWN	SYBR	None	0.4839	0.4304	0.5441	23.3042	23.3817	0.0984		-8.0917	0.0609			1.0472	false	1	true	3	16	1	74.9907				N	N
B11	A1	SKIL	UNKNOWN	SYBR	None	0.4839	0.4304	0.5441	23.3483	23.3817	0.0984		-8.0917	0.0609			1.0472	false	1	true	3	16	1	74.9845				N	N
B12	A1	SKIL	UNKNOWN	SYBR	None	0.4839	0.4304	0.5441	23.4924	23.3817	0.0984		-8.0917	0.0609			1.0472	false	1	true	3	16	1	74.8354				N	N
C1	A2	MIXL1	UNKNOWN	SYBR	None				30.1716	30.0258	0.1263							false	1	true	3	23	1	79.0137				N	N
C2	A2	MIXL1	UNKNOWN	SYBR	None				29.9525	30.0258	0.1263							false	1	true	3	23	1	79.0137				N	N
C3	A2	MIXL1	UNKNOWN	SYBR	None				29.9532	30.0258	0.1263							false	1	true	3	23	1	79.016	65.0029			N	Y
C4	A2	PAI1	UNKNOWN	SYBR	None	0.1922	0.1559	0.2369	29.9422	29.8985	0.1395		-0.1273	0.1087			2.3796	false	1	true	3	23	1	80.8049				N	N
C5	A2	PAI1	UNKNOWN	SYBR	None	0.1922	0.1559	0.2369	30.011	29.8985	0.1395		-0.1273	0.1087			2.3796	false	1	true	3	23	1	80.6495				N	N
C6	A2	PAI1	UNKNOWN	SYBR	None	0.1922	0.1559	0.2369	29.7424	29.8985	0.1395		-0.1273	0.1087			2.3796	false	1	true	3	22	1	80.6495				N	N
C7	A2	SNAI1	UNKNOWN	SYBR	None	0.2783	0.2203	0.3515	30.2209	30.2817	0.1682		0.2559	0.1214			1.8454	false	1	true	3	23	1	86.1657	68.1276			N	Y
C8	A2	SNAI1	UNKNOWN	SYBR	None	0.2783	0.2203	0.3515	30.1524	30.2817	0.1682		0.2559	0.1214			1.8454	false	1	true	3	23	1	85.8676	66.6368			N	Y
C9	A2	SNAI1	UNKNOWN	SYBR	None	0.2783	0.2203	0.3515	30.4718	30.2817	0.1682		0.2559	0.1214			1.8454	false	1	true	3	22	1	86.0223				N	N
C10	A2	SKIL	UNKNOWN	SYBR	None	0.2846	0.2249	0.3602	22.8719	22.7	0.1703		-7.3258	0.1224			1.8131	false	1	true	3	16	1	74.9907				N	N
C11	A2	SKIL	UNKNOWN	SYBR	None	0.2846	0.2249	0.3602	22.5314	22.7	0.1703		-7.3258	0.1224			1.8131	false	1	true	3	16	1	74.9845				N	N
C12	A2	SKIL	UNKNOWN	SYBR	None	0.2846	0.2249	0.3602	22.6968	22.7	0.1703		-7.3258	0.1224			1.8131	false	1	true	3	16	1	74.9845				N	N
D1	A4	MIXL1	UNKNOWN	SYBR	None				29.314	29.2806	0.0291							false	1	true	3	22	1	79.0137				N	N
D2	A4	MIXL1	UNKNOWN	SYBR	None				29.2672	29.2806	0.0291							false	1	true	3	22	1	79.0137				N	N
D3	A4	MIXL1	UNKNOWN	SYBR	None				29.2606	29.2806	0.0291							false	1	true	3	22	1	79.165	65.152			N	Y
D4	A4	PAI1	UNKNOWN	SYBR	None	0.0988	0.0936	0.1043	30.1557	30.1135	0.039		0.8329	0.0281			3.3398	false	1	true	3	23	1	80.6558				N	N
D5	A4	PAI1	UNKNOWN	SYBR	None	0.0988	0.0936	0.1043	30.0787	30.1135	0.039		0.8329	0.0281			3.3398	false	1	true	3	23	1	80.6495				N	N
D6	A4	PAI1	UNKNOWN	SYBR	None	0.0988	0.0936	0.1043	30.1061	30.1135	0.039		0.8329	0.0281			3.3398	false	1	true	3	23	1	80.5004				N	N
D7	A4	SNAI1	UNKNOWN	SYBR	None	0.0735	0.0622	0.0869	31.2988	31.4568	0.1478		2.1762	0.087			3.7657	false	1	true	3	24	1	86.1657	66.4878			N	Y
D8	A4	SNAI1	UNKNOWN	SYBR	None	0.0735	0.0622	0.0869	31.4799	31.4568	0.1478		2.1762	0.087			3.7657	false	1	true	3	24	1	86.1657				N	N
D9	A4	SNAI1	UNKNOWN	SYBR	None	0.0735	0.0622	0.0869	31.5916	31.4568	0.1478		2.1762	0.087			3.7657	false	1	true	3	24	1	86.1714	67.8351			N	Y
D10	A4	SKIL	UNKNOWN	SYBR	None	0.1714	0.1409	0.2085	22.8864	22.6861	0.174		-6.5945	0.1019			2.5444	false	1	true	3	16	1	74.9907				N	N
D11	A4	SKIL	UNKNOWN	SYBR	None	0.1714	0.1409	0.2085	22.5995	22.6861	0.174		-6.5945	0.1019			2.5444	false	1	true	3	16	1	74.9845				N	N
D12	A4	SKIL	UNKNOWN	SYBR	None	0.1714	0.1409	0.2085	22.5724	22.6861	0.174		-6.5945	0.1019			2.5444	false	1	true	3	16	1	74.9845				N	N
E1	A6	MIXL1	UNKNOWN	SYBR	None				29.2346	29.347	0.1056							false	1	true	3	22	1	79.0137				N	N
E2	A6	MIXL1	UNKNOWN	SYBR	None				29.3623	29.347	0.1056							false	1	true	3	22	1	78.8647				N	N
E3	A6	MIXL1	UNKNOWN	SYBR	None				29.4442	29.347	0.1056							false	1	true	3	22	1	79.165				N	N
E4	A6	PAI1	UNKNOWN	SYBR	None	0.1103	0.0954	0.1276	30.1033	30.0202	0.0773		0.6732	0.0756			3.1801	false	1	true	3	23	1	80.5067				N	N
E5	A6	PAI1	UNKNOWN	SYBR	None	0.1103	0.0954	0.1276	29.9503	30.0202	0.0773		0.6732	0.0756			3.1801	false	1	true	3	23	1	80.5004				N	N
E6	A6	PAI1	UNKNOWN	SYBR	None	0.1103	0.0954	0.1276	30.007	30.0202	0.0773		0.6732	0.0756			3.1801	false	1	true	3	23	1	80.5004				N	N
E7	A6	SNAI1	UNKNOWN	SYBR	None	0.0678	0.0537	0.0858	31.734	31.6392	0.1825		2.2921	0.1217			3.8816	false	1	true	3	24	1	86.1657	66.3387			N	Y
E8	A6	SNAI1	UNKNOWN	SYBR	None	0.0678	0.0537	0.0858	31.4288	31.6392	0.1825		2.2921	0.1217			3.8816	false	1	true	3	24	1	86.1657	67.0841			N	Y
E9	A6	SNAI1	UNKNOWN	SYBR	None	0.0678	0.0537	0.0858	31.7547	31.6392	0.1825		2.2921	0.1217			3.8816	false	1	true	3	24	1	86.1714				N	N
E10	A6	SKIL	UNKNOWN	SYBR	None	0.1673	0.1481	0.1891	22.765	22.7875	0.0309		-6.5595	0.0635			2.5794	false	1	true	3	16	1	75.1398				N	N
E11	A6	SKIL	UNKNOWN	SYBR	None	0.1673	0.1481	0.1891	22.7748	22.7875	0.0309		-6.5595	0.0635			2.5794	false	1	true	3	16	1	74.9845				N	N
E12	A6	SKIL	UNKNOWN	SYBR	None	0.1673	0.1481	0.1891	22.8228	22.7875	0.0309		-6.5595	0.0635			2.5794	false	1	true	3	16	1	74.9845				N	N
F1	A9	MIXL1	UNKNOWN	SYBR	None				29.3286	29.1992	0.1949							false	1	true	3	22	1	79.0137				N	N
F2	A9	MIXL1	UNKNOWN	SYBR	None				28.975	29.1992	0.1949							false	1	true	3	22	1	79.0137				N	N
F3	A9	MIXL1	UNKNOWN	SYBR	None				29.2941	29.1992	0.1949							false	1	true	3	22	1	79.3141				N	N
F4	A9	PAI1	UNKNOWN	SYBR	None	0.0481	0.0368	0.0629	31.2305	31.0701	0.1417		1.8709	0.1391			4.3778	false	1	true	3	24	1	80.6558				N	N
F5	A9	PAI1	UNKNOWN	SYBR	None	0.0481	0.0368	0.0629	30.9617	31.0701	0.1417		1.8709	0.1391			4.3778	false	1	true	3	24	1	80.6495				N	N
F6	A9	PAI1	UNKNOWN	SYBR	None	0.0481	0.0368	0.0629	31.0181	31.0701	0.1417		1.8709	0.1391			4.3778	false	1	true	3	24	1	80.5004				N	N
F7	A9	SNAI1	UNKNOWN	SYBR	None	0.0511	0.0381	0.0685	31.7011	31.8999	0.1774		2.7006	0.1522			4.2901	false	1	true	3	24	1	86.3148				N	N
F8	A9	SNAI1	UNKNOWN	SYBR	None	0.0511	0.0381	0.0685	31.9566	31.8999	0.1774		2.7006	0.1522			4.2901	false	1	true	3	25	1	86.3148	67.0841			N	Y
F9	A9	SNAI1	UNKNOWN	SYBR	None	0.0511	0.0381	0.0685	32.0419	31.8999	0.1774		2.7006	0.1522			4.2901	false	1	true	3	25	1	86.3205				N	N
F10	A9	SKIL	UNKNOWN	SYBR	None	0.1378	0.1102	0.1723	22.8816	22.9197	0.0485		-6.2795	0.116			2.8593	false	1	true	3	16	1	75.2889				N	N
F11	A9	SKIL	UNKNOWN	SYBR	None	0.1378	0.1102	0.1723	22.9032	22.9197	0.0485		-6.2795	0.116			2.8593	false	1	true	3	16	1	74.9845				N	N
F12	A9	SKIL	UNKNOWN	SYBR	None	0.1378	0.1102	0.1723	22.9742	22.9197	0.0485		-6.2795	0.116			2.8593	false	1	true	3	16	1	75.1336				N	N
G1	A12	MIXL1	UNKNOWN	SYBR	None				28.2748	28.2975	0.0769							false	1	true	3	21	1	79.1628				N	N
G2	A12	MIXL1	UNKNOWN	SYBR	None				28.3833	28.2975	0.0769							false	1	true	3	21	1	79.0137	68.2809			N	Y
G3	A12	MIXL1	UNKNOWN	SYBR	None				28.2344	28.2975	0.0769							false	1	true	3	21	1	79.3141				N	N
G4	A12	PAI1	UNKNOWN	SYBR	None	0.0315	0.0277	0.0358	30.8802	30.7805	0.0867		2.483	0.0669			4.9899	false	1	true	3	23	1	80.8049				N	N
G5	A12	PAI1	UNKNOWN	SYBR	None	0.0315	0.0277	0.0358	30.7377	30.7805	0.0867		2.483	0.0669			4.9899	false	1	true	3	23	1	80.6495	64.5491			N	Y
G6	A12	PAI1	UNKNOWN	SYBR	None	0.0315	0.0277	0.0358	30.7236	30.7805	0.0867		2.483	0.0669			4.9899	false	1	true	3	23	1	80.7986				N	N
G7	A12	SNAI1	UNKNOWN	SYBR	None	0.0453	0.0372	0.0553	31.2498	31.1711	0.1618		2.8736	0.1034			4.4631	false	1	true	3	24	1	86.3148	67.2331			N	Y
G8	A12	SNAI1	UNKNOWN	SYBR	None	0.0453	0.0372	0.0553	30.985	31.1711	0.1618		2.8736	0.1034			4.4631	false	1	true	3	23	1	86.3148	67.3822			N	Y
G9	A12	SNAI1	UNKNOWN	SYBR	None	0.0453	0.0372	0.0553	31.2784	31.1711	0.1618		2.8736	0.1034			4.4631	false	1	true	3	24	1	86.4696	67.0897			N	Y
G10	A12	SKIL	UNKNOWN	SYBR	None	0.0849	0.0623	0.1158	22.9538	22.7168	0.2683		-5.5807	0.1611			3.5581	false	1	true	3	16	1	75.1398				N	N
G11	A12	SKIL	UNKNOWN	SYBR	None	0.0849	0.0623	0.1158	22.7711	22.7168	0.2683		-5.5807	0.1611			3.5581	false	1	true	3	16	1	75.1336				N	N
G12	A12	SKIL	UNKNOWN	SYBR	None	0.0849	0.0623	0.1158	22.4255	22.7168	0.2683		-5.5807	0.1611			3.5581	false	1	true	3	15	1	75.2827				N	N
H1	A24	MIXL1	UNKNOWN	SYBR	None				29.0806	29.1005	0.1421							false	1	true	3	22	1	79.1628				N	N
H2	A24	MIXL1	UNKNOWN	SYBR	None				28.9695	29.1005	0.1421							false	1	true	3	22	1	79.1628				N	N
H3	A24	MIXL1	UNKNOWN	SYBR	None				29.2516	29.1005	0.1421							false	1	true	3	22	1	79.3141				N	N
H4	A24	PAI1	UNKNOWN	SYBR	None	0.0524	0.0411	0.0668	30.9829	30.8489	0.1666		1.7483	0.1264			4.2552	false	1	true	3	24	1	80.9539				N	N
H5	A24	PAI1	UNKNOWN	SYBR	None	0.0524	0.0411	0.0668	30.6623	30.8489	0.1666		1.7483	0.1264			4.2552	false	1	true	3	23	1	80.7986				N	N
H6	A24	PAI1	UNKNOWN	SYBR	None	0.0524	0.0411	0.0668	30.9014	30.8489	0.1666		1.7483	0.1264			4.2552	false	1	true	3	24	1	80.7986				N	N
H7	A24	SNAI1	UNKNOWN	SYBR	None	0.084	0.0639	0.1103	31.3158	31.0851	0.2006		1.9845	0.1419			3.574	false	1	true	3	23	1	86.3148	67.3822			N	Y
H8	A24	SNAI1	UNKNOWN	SYBR	None	0.084	0.0639	0.1103	30.9868	31.0851	0.2006		1.9845	0.1419			3.574	false	1	true	3	23	1	86.3148	67.0841			N	Y
H9	A24	SNAI1	UNKNOWN	SYBR	None	0.084	0.0639	0.1103	30.9526	31.0851	0.2006		1.9845	0.1419			3.574	false	1	true	3	23	1	86.4696	68.4314			N	Y
H10	A24	SKIL	UNKNOWN	SYBR	None	0.137	0.1164	0.1613	22.8019	22.8293	0.037		-6.2712	0.0848			2.8676	false	1	true	3	16	1	75.438				N	N
H11	A24	SKIL	UNKNOWN	SYBR	None	0.137	0.1164	0.1613	22.8147	22.8293	0.037		-6.2712	0.0848			2.8676	false	1	true	3	16	1	75.2827				N	N
H12	A24	SKIL	UNKNOWN	SYBR	None	0.137	0.1164	0.1613	22.8714	22.8293	0.037		-6.2712	0.0848			2.8676	false	1	true	3	15	1	75.2827				N	N

Analysis Type = Singleplex
Endogenous Control = MIXL1
RQ Min/Max Confidence Level = 95.0
Reference Sample = X1
