# Supplementary material for: Rapid changes in morphogen concentration control self-organized patterning in human embryonic stem cells
Source: eLife. 2019 Mar 4;8:e40526. doi: 10.7554/eLife.40526 (PMC6398983; doi:10.7554/eLife.40526)
Supplement: Figure 3—source data 1. — Requires the github repository – idse/stemcells. [file elife-40526-fig3-data1.zip › figure3/1701_qpcrActivinResponse/170125_ATimeSerieATP5OFoxA2_data.txt]

* Block Type = 96well
* Chemistry = SYBR_GREEN
* Experiment File Name = D:\Applied Biosystems\StepOne Software v2.3\experiments\170125_ATimeSerieATP5OFoxA2.eds
* Experiment Run End Time = 2017-01-25 18:59:46 PM CST
* Instrument Type = steponeplus
* Passive Reference = ROX

[Results]
Well	Sample Name	Target Name	Task	Reporter	Quencher	RQ	RQ Min	RQ Max	Cт	Cт Mean	Cт SD	ΔCт	ΔCт Mean	ΔCт SE	HK Control ΔCт Mean	HK Control ΔCт SE	ΔΔCт	Automatic Ct Threshold	Ct Threshold	Automatic Baseline	Baseline Start	Baseline End	Efficiency	Tm1	Tm2	Tm3	Comments	HIGHSD	NOAMP	EXPFAIL	MTP
A1	X1	ATP5O	UNKNOWN	SYBR	None				32.3218	31.906	0.3727							true	1.4511	true	3	23	1	84.3919				N	N	N	N
A2	X1	ATP5O	UNKNOWN	SYBR	None				31.7942	31.906	0.3727							true	1.4511	true	3	23	1	84.2429	66.3657			N	N	N	Y
A3	X1	ATP5O	UNKNOWN	SYBR	None				31.602	31.906	0.3727							true	1.4511	true	3	23	1	84.3888				N	N	N	N
A4	X1	FoxA2	UNKNOWN	SYBR	None	1	0.5568	1.7959	33.137	33.2997	0.3726		1.3937	0.3042			0	true	1.0416	true	3	26	1	83.1971	66.6624			N	N	N	Y
A5	X1	FoxA2	UNKNOWN	SYBR	None	1	0.5568	1.7959	33.0363	33.2997	0.3726		1.3937	0.3042			0	true	1.0416	true	3	26	1	83.0482	65.6162			N	N	N	Y
A6	X1	FoxA2	UNKNOWN	SYBR	None	1	0.5568	1.7959	33.726	33.2997	0.3726		1.3937	0.3042			0	true	1.0416	true	3	26	1	83.0482	66.2122			N	N	N	Y
B1	A1	ATP5O	UNKNOWN	SYBR	None				31.6914	31.6097	0.1244							true	1.4511	true	3	22	1	84.2429	73.2186			N	N	N	Y
B2	A1	ATP5O	UNKNOWN	SYBR	None				31.6712	31.6097	0.1244							true	1.4511	true	3	23	1	84.3919				N	N	N	N
B3	A1	ATP5O	UNKNOWN	SYBR	None				31.4666	31.6097	0.1244							true	1.4511	true	3	23	1	84.5377				N	N	N	N
B4	A1	FoxA2	UNKNOWN	SYBR	None	1.736	0.9236	3.2627	32.8407	32.2077	0.5541		0.598	0.3279			-0.7957	true	1.0416	true	3	25	1	83.1971				Y	N	N	N
B5	A1	FoxA2	UNKNOWN	SYBR	None	1.736	0.9236	3.2627	31.9721	32.2077	0.5541		0.598	0.3279			-0.7957	true	1.0416	true	3	24	1	83.0482	66.5101			Y	N	N	Y
B6	A1	FoxA2	UNKNOWN	SYBR	None	1.736	0.9236	3.2627	31.8103	32.2077	0.5541		0.598	0.3279			-0.7957	true	1.0416	true	3	24	1	83.0482	66.0632			Y	N	N	Y
C1	A2	ATP5O	UNKNOWN	SYBR	None				31.2368	31.2249	0.0876							true	1.4511	true	3	22	1	84.2429	67.2596			N	N	N	Y
C2	A2	ATP5O	UNKNOWN	SYBR	None				31.306	31.2249	0.0876							true	1.4511	true	3	22	1	84.2429				N	N	N	N
C3	A2	ATP5O	UNKNOWN	SYBR	None				31.1319	31.2249	0.0876							true	1.4511	true	3	22	1	84.5377				N	N	N	N
C4	A2	FoxA2	UNKNOWN	SYBR	None	2.4225	1.7189	3.414	31.5727	31.3421	0.2961		0.1172	0.1783			-1.2765	true	1.0416	true	3	24	1	83.1971				N	N	N	N
C5	A2	FoxA2	UNKNOWN	SYBR	None	2.4225	1.7189	3.414	31.4454	31.3421	0.2961		0.1172	0.1783			-1.2765	true	1.0416	true	3	24	1	83.0482				N	N	N	N
C6	A2	FoxA2	UNKNOWN	SYBR	None	2.4225	1.7189	3.414	31.0082	31.3421	0.2961		0.1172	0.1783			-1.2765	true	1.0416	true	3	24	1	83.0482				N	N	N	N
D1	A4	ATP5O	UNKNOWN	SYBR	None				31.5425	31.6264	0.0886							true	1.4511	true	3	23	1	84.2429	66.9616			N	N	N	Y
D2	A4	ATP5O	UNKNOWN	SYBR	None				31.6176	31.6264	0.0886							true	1.4511	true	3	23	1	84.2429				N	N	N	N
D3	A4	ATP5O	UNKNOWN	SYBR	None				31.719	31.6264	0.0886							true	1.4511	true	3	23	1	84.3888				N	N	N	N
D4	A4	FoxA2	UNKNOWN	SYBR	None	3.7454	3.1888	4.3991	31.0565	31.1149	0.1146		-0.5114	0.0836			-1.9051	true	1.0416	true	3	24	1	83.1971	65.7687			N	N	N	Y
D5	A4	FoxA2	UNKNOWN	SYBR	None	3.7454	3.1888	4.3991	31.2469	31.1149	0.1146		-0.5114	0.0836			-1.9051	true	1.0416	true	3	24	1	83.0482				N	N	N	N
D6	A4	FoxA2	UNKNOWN	SYBR	None	3.7454	3.1888	4.3991	31.0414	31.1149	0.1146		-0.5114	0.0836			-1.9051	true	1.0416	true	3	24	1	83.0482				N	N	N	N
E1	A6	ATP5O	UNKNOWN	SYBR	None				31.525	31.5388	0.0527							true	1.4511	true	3	23	1	84.2429	73.3676	66.9616		N	N	N	Y
E2	A6	ATP5O	UNKNOWN	SYBR	None				31.4944	31.5388	0.0527							true	1.4511	true	3	23	1	84.2429				N	N	N	N
E3	A6	ATP5O	UNKNOWN	SYBR	None				31.597	31.5388	0.0527							true	1.4511	true	3	23	1	84.3888	66.5135			N	N	N	Y
E4	A6	FoxA2	UNKNOWN	SYBR	None	0.253	0.0598	1.0692	34.0238	34.9155	1.2962		3.3767	0.749			1.983	true	1.0416	true	3	27	1	83.1971	65.3218			Y	N	N	Y
E5	A6	FoxA2	UNKNOWN	SYBR	None	0.253	0.0598	1.0692	36.4024	34.9155	1.2962		3.3767	0.749			1.983	true	1.0416	true	3	29	1	83.0482				Y	N	N	N
E6	A6	FoxA2	UNKNOWN	SYBR	None	0.253	0.0598	1.0692	34.3204	34.9155	1.2962		3.3767	0.749			1.983	true	1.0416	true	3	27	1	83.0482	65.7652			Y	N	N	Y
F1	A9	ATP5O	UNKNOWN	SYBR	None				31.8947	31.8593	0.0382							true	1.4511	true	3	23	1	84.2429	73.3676	66.8127		N	N	N	Y
F2	A9	ATP5O	UNKNOWN	SYBR	None				31.8644	31.8593	0.0382							true	1.4511	true	3	23	1	84.2429	76.1982			N	N	N	Y
F3	A9	ATP5O	UNKNOWN	SYBR	None				31.8188	31.8593	0.0382							true	1.4511	true	3	23	1	84.5377				N	N	N	N
F4	A9	FoxA2	UNKNOWN	SYBR	None	0.2595	0.1116	0.6037	35.2876	35.199	0.7589		3.3397	0.4387			1.946	true	1.0416	true	3	28	1	83.346				Y	N	N	N
F5	A9	FoxA2	UNKNOWN	SYBR	None	0.2595	0.1116	0.6037	34.3997	35.199	0.7589		3.3397	0.4387			1.946	true	1.0416	true	3	27	1	83.1972				Y	N	N	N
F6	A9	FoxA2	UNKNOWN	SYBR	None	0.2595	0.1116	0.6037	35.9098	35.199	0.7589		3.3397	0.4387			1.946	true	1.0416	true	3	28	1	83.1972	65.1692			Y	N	N	Y
G1	A12	ATP5O	UNKNOWN	SYBR	None				31.7139	31.6624	0.0511							true	1.4511	true	3	23	1	84.3919	66.3657			N	N	N	Y
G2	A12	ATP5O	UNKNOWN	SYBR	None				31.6615	31.6624	0.0511							true	1.4511	true	3	23	1	84.3919				N	N	N	N
G3	A12	ATP5O	UNKNOWN	SYBR	None				31.6117	31.6624	0.0511							true	1.4511	true	3	23	1	84.5377	73.3657			N	N	N	Y
G4	A12	FoxA2	UNKNOWN	SYBR	None	0.3136	0.05	1.966	35.561	34.7293	1.1762		3.0669	0.8322			1.6732	true	1.0416	true	3	28	1	83.346				Y	N	N	N
G5	A12	FoxA2	UNKNOWN	SYBR	None	0.3136	0.05	1.966	33.8976	34.7293	1.1762		3.0669	0.8322			1.6732	true	1.0416	true	3	27	1	83.1972				Y	N	N	N
G6	A12	FoxA2	UNKNOWN	SYBR	None				Undetermined	34.7293	1.1762							true	1.0416	true	3	39	1	64.1263	84.2401			N	Y	Y	Y
H1	A24	ATP5O	UNKNOWN	SYBR	None				31.9699	31.7889	0.1646							true	1.4511	true	3	23	1	84.2429	68.0045	75.7512		N	N	N	Y
H2	A24	ATP5O	UNKNOWN	SYBR	None				31.6481	31.7889	0.1646							true	1.4511	true	3	23	1	84.3919	68.0045			N	N	N	Y
H3	A24	ATP5O	UNKNOWN	SYBR	None				31.7486	31.7889	0.1646							true	1.4511	true	3	23	1	84.6867	67.2583			N	N	N	Y
H4	A24	FoxA2	UNKNOWN	SYBR	None	0.1794	0.0447	0.7199	36.2971	35.6615	1.2398		3.8726	0.7221			2.4789	true	1.0416	true	3	29	1	83.495	66.8114			Y	N	N	Y
H5	A24	FoxA2	UNKNOWN	SYBR	None	0.1794	0.0447	0.7199	36.4546	35.6615	1.2398		3.8726	0.7221			2.4789	true	1.0416	true	3	29	1	83.3462	66.0632			Y	N	N	Y
H6	A24	FoxA2	UNKNOWN	SYBR	None	0.1794	0.0447	0.7199	34.2328	35.6615	1.2398		3.8726	0.7221			2.4789	true	1.0416	true	3	27	1	83.3462	68.447			Y	N	N	Y

Analysis Type = Singleplex
Endogenous Control = ATP5O
RQ Min/Max Confidence Level = 95.0
Reference Sample = X1
