# Supplementary material for: Rapid changes in morphogen concentration control self-organized patterning in human embryonic stem cells
Source: eLife. 2019 Mar 4;8:e40526. doi: 10.7554/eLife.40526 (PMC6398983; doi:10.7554/eLife.40526)
Supplement: Figure 3—source data 1. — Requires the github repository – idse/stemcells. [file elife-40526-fig3-data1.zip › figure3/1701_qpcrActivinResponse/170115 A New TimeSeries Mixl1 Pai1 Snai1Skil B_data.txt]

* Block Type = 96well
* Chemistry = SYBR_GREEN
* Experiment File Name = D:\Applied Biosystems\StepOne Software v2.3\experiments\170115 A New TimeSeries Mixl1 Pai1 Snai1Skil B.eds
* Experiment Run End Time = 2017-01-16 15:38:21 PM CST
* Instrument Type = steponeplus
* Passive Reference = ROX

[Results]
Well	Sample Name	Target Name	Task	Reporter	Quencher	RQ	RQ Min	RQ Max	Cт	Cт Mean	Cт SD	ΔCт	ΔCт Mean	ΔCт SE	HK Control ΔCт Mean	HK Control ΔCт SE	ΔΔCт	Automatic Ct Threshold	Ct Threshold	Automatic Baseline	Baseline Start	Baseline End	Efficiency	Tm1	Tm2	Tm3	Comments	HIGHSD	MTP
A1	X12	MIXL1	UNKNOWN	SYBR	None				32.832	33.199	0.3399							true	1.7421	true	3	25	1	79.1613				N	N
A2	X12	MIXL1	UNKNOWN	SYBR	None				33.503	33.199	0.3399							true	1.7421	true	3	25	1	79.1613	65.7405			N	Y
A3	X12	MIXL1	UNKNOWN	SYBR	None				33.2621	33.199	0.3399							true	1.7421	true	3	25	1	79.3098	66.0402			N	Y
A4	X12	PAI1	UNKNOWN	SYBR	None	1	0.6264	1.5965	31.333	31.0471	0.2485		-2.1519	0.2431			0	true	1.4761	true	3	24	1	80.8008				N	N
A5	X12	PAI1	UNKNOWN	SYBR	None	1	0.6264	1.5965	30.8832	31.0471	0.2485		-2.1519	0.2431			0	true	1.4761	true	3	23	1	80.7984				N	N
A6	X12	PAI1	UNKNOWN	SYBR	None	1	0.6264	1.5965	30.9252	31.0471	0.2485		-2.1519	0.2431			0	true	1.4761	true	3	23	1	80.7984				N	N
A7	X12	SNAI1	UNKNOWN	SYBR	None	1	0.6534	1.5304	30.0751	29.8715	0.1765		-3.3276	0.2211			0	true	0.5359	true	3	23	1	86.3131	66.4795			N	Y
A8	X12	SNAI1	UNKNOWN	SYBR	None	1	0.6534	1.5304	29.7639	29.8715	0.1765		-3.3276	0.2211			0	true	0.5359	true	3	23	1	86.3131				N	N
A9	X12	SNAI1	UNKNOWN	SYBR	None	1	0.6534	1.5304	29.7753	29.8715	0.1765		-3.3276	0.2211			0	true	0.5359	true	3	23	1	86.3206	67.3813			N	Y
A10	X12	SKIL	UNKNOWN	SYBR	None	1	0.6802	1.4701	22.557	22.5658	0.0689		-10.6332	0.2002			0	true	0.7907	true	3	16	1	75.136				N	N
A11	X12	SKIL	UNKNOWN	SYBR	None	1	0.6802	1.4701	22.5017	22.5658	0.0689		-10.6332	0.2002			0	true	0.7907	true	3	16	1	75.1304				N	N
A12	X12	SKIL	UNKNOWN	SYBR	None	1	0.6802	1.4701	22.6387	22.5658	0.0689		-10.6332	0.2002			0	true	0.7907	true	3	16	1	75.1304				N	N
B1	SB12	MIXL1	UNKNOWN	SYBR	None				34.1906	33.9729	0.2095							true	1.7421	true	3	26	1	79.0122	65.2932			N	Y
B2	SB12	MIXL1	UNKNOWN	SYBR	None				33.7727	33.9729	0.2095							true	1.7421	true	3	26	1	79.1613				N	N
B3	SB12	MIXL1	UNKNOWN	SYBR	None				33.9553	33.9729	0.2095							true	1.7421	true	3	26	1	79.1607	66.3384			N	Y
B4	SB12	PAI1	UNKNOWN	SYBR	None	4.2923	3.1573	5.8352	29.8329	29.7193	0.1803		-4.2536	0.1596			-2.1017	true	1.4761	true	3	22	1	80.9499				N	N
B5	SB12	PAI1	UNKNOWN	SYBR	None	4.2923	3.1573	5.8352	29.5113	29.7193	0.1803		-4.2536	0.1596			-2.1017	true	1.4761	true	3	21	1	80.7984				N	N
B6	SB12	PAI1	UNKNOWN	SYBR	None	4.2923	3.1573	5.8352	29.8135	29.7193	0.1803		-4.2536	0.1596			-2.1017	true	1.4761	true	3	22	1	80.7984				N	N
B7	SB12	SNAI1	UNKNOWN	SYBR	None	1.7023	1.3079	2.2157	29.8459	29.8778	0.1114		-4.0951	0.137			-0.7675	true	0.5359	true	3	23	1	86.4623	67.3742			N	Y
B8	SB12	SNAI1	UNKNOWN	SYBR	None	1.7023	1.3079	2.2157	29.7859	29.8778	0.1114		-4.0951	0.137			-0.7675	true	0.5359	true	3	23	1	86.3131				N	N
B9	SB12	SNAI1	UNKNOWN	SYBR	None	1.7023	1.3079	2.2157	30.0016	29.8778	0.1114		-4.0951	0.137			-0.7675	true	0.5359	true	3	23	1	86.3206				N	N
B10	SB12	SKIL	UNKNOWN	SYBR	None	0.6531	0.5164	0.826	23.9868	23.9543	0.0286		-10.0186	0.1221			0.6147	true	0.7907	true	3	17	1	75.2851				N	N
B11	SB12	SKIL	UNKNOWN	SYBR	None	0.6531	0.5164	0.826	23.9328	23.9543	0.0286		-10.0186	0.1221			0.6147	true	0.7907	true	3	18	1	75.1304				N	N
B12	SB12	SKIL	UNKNOWN	SYBR	None	0.6531	0.5164	0.826	23.9434	23.9543	0.0286		-10.0186	0.1221			0.6147	true	0.7907	true	3	17	1	75.1304				N	N
C1	X24	MIXL1	UNKNOWN	SYBR	None				33.9446	33.6207	0.2835							true	1.7421	true	3	26	1	79.0122				N	N
C2	X24	MIXL1	UNKNOWN	SYBR	None				33.418	33.6207	0.2835							true	1.7421	true	3	25	1	79.0122				N	N
C3	X24	MIXL1	UNKNOWN	SYBR	None				33.4995	33.6207	0.2835							true	1.7421	true	3	25	1	79.1607				N	N
C4	X24	PAI1	UNKNOWN	SYBR	None	1.9403	1.3862	2.7158	30.6349	30.5125	0.106		-3.1082	0.1747			-0.9563	true	1.4761	true	3	22	1	80.9499				N	N
C5	X24	PAI1	UNKNOWN	SYBR	None	1.9403	1.3862	2.7158	30.451	30.5125	0.106		-3.1082	0.1747			-0.9563	true	1.4761	true	3	23	1	80.7984				N	N
C6	X24	PAI1	UNKNOWN	SYBR	None	1.9403	1.3862	2.7158	30.4517	30.5125	0.106		-3.1082	0.1747			-0.9563	true	1.4761	true	3	22	1	80.7984				N	N
C7	X24	SNAI1	UNKNOWN	SYBR	None	0.0338	0.015	0.0763	34.7482	35.1797	0.6751		1.559	0.4227			4.8866	true	0.5359	true	3	27	1	87.357	68.1198			Y	Y
C8	X24	SNAI1	UNKNOWN	SYBR	None	0.0338	0.015	0.0763	34.8331	35.1797	0.6751		1.559	0.4227			4.8866	true	0.5359	true	3	28	1	87.2079	67.5233			Y	Y
C9	X24	SNAI1	UNKNOWN	SYBR	None	0.0338	0.015	0.0763	35.9577	35.1797	0.6751		1.559	0.4227			4.8866	true	0.5359	true	3	29	1	87.3645	67.3813			Y	Y
C10	X24	SKIL	UNKNOWN	SYBR	None	2.0446	1.4911	2.8035	21.9363	21.9556	0.0194		-11.665	0.164			-1.0318	true	0.7907	true	3	15	1	76.7764				N	N
C11	X24	SKIL	UNKNOWN	SYBR	None	2.0446	1.4911	2.8035	21.9555	21.9556	0.0194		-11.665	0.164			-1.0318	true	0.7907	true	3	15	1	76.771				N	N
C12	X24	SKIL	UNKNOWN	SYBR	None	2.0446	1.4911	2.8035	21.9752	21.9556	0.0194		-11.665	0.164			-1.0318	true	0.7907	true	3	15	1	76.771				N	N

Analysis Type = Singleplex
Endogenous Control = MIXL1
RQ Min/Max Confidence Level = 95.0
Reference Sample = X12
