# Supplementary material for: Rapid changes in morphogen concentration control self-organized patterning in human embryonic stem cells
Source: eLife. 2019 Mar 4;8:e40526. doi: 10.7554/eLife.40526 (PMC6398983; doi:10.7554/eLife.40526)
Supplement: Figure 3—source data 1. — Requires the github repository – idse/stemcells. [file elife-40526-fig3-data1.zip › figure3/1701_qpcrActivinResponse/170115 A New TimeSeries Mixl1 Pai1 Snai1 Skil_data.txt]

* Block Type = 96well
* Chemistry = SYBR_GREEN
* Experiment File Name = D:\Applied Biosystems\StepOne Software v2.3\experiments\170115 A New TimeSeries Mixl1 Pai1 Snai1 Skil.eds
* Experiment Run End Time = 2017-01-15 23:48:06 PM CST
* Instrument Type = steponeplus
* Passive Reference = ROX

[Results]
Well	Sample Name	Target Name	Task	Reporter	Quencher	RQ	RQ Min	RQ Max	Cт	Cт Mean	Cт SD	ΔCт	ΔCт Mean	ΔCт SE	HK Control ΔCт Mean	HK Control ΔCт SE	ΔΔCт	Automatic Ct Threshold	Ct Threshold	Automatic Baseline	Baseline Start	Baseline End	Efficiency	Tm1	Tm2	Tm3	Comments	HIGHSD	MTP
A1	X1	MIXL1	UNKNOWN	SYBR	None				32.8182	33.3488	0.5195							true	1.3931	true	3	25	1	79.0137				Y	N
A2	X1	MIXL1	UNKNOWN	SYBR	None				33.3717	33.3488	0.5195							true	1.3931	true	3	26	1	79.0137				Y	N
A3	X1	MIXL1	UNKNOWN	SYBR	None				33.8565	33.3488	0.5195							true	1.3931	true	3	26	1	79.016	66.7918			Y	Y
A4	X1	PAI1	UNKNOWN	SYBR	None	1	0.5557	1.7995	31.0567	30.9913	0.0984		-2.3575	0.3053			0	true	1.5418	true	3	23	1	80.6558				N	N
A5	X1	PAI1	UNKNOWN	SYBR	None	1	0.5557	1.7995	31.039	30.9913	0.0984		-2.3575	0.3053			0	true	1.5418	true	3	23	1	80.6495				N	N
A6	X1	PAI1	UNKNOWN	SYBR	None	1	0.5557	1.7995	30.8782	30.9913	0.0984		-2.3575	0.3053			0	true	1.5418	true	3	23	1	80.6495				N	N
A7	X1	SNAI1	UNKNOWN	SYBR	None	1	0.5565	1.7969	31.0624	30.9639	0.0911		-2.385	0.3045			0	true	0.8725	true	3	23	1	86.3148				N	N
A8	X1	SNAI1	UNKNOWN	SYBR	None	1	0.5565	1.7969	30.9466	30.9639	0.0911		-2.385	0.3045			0	true	0.8725	true	3	23	1	86.3148	67.2331			N	Y
A9	X1	SNAI1	UNKNOWN	SYBR	None	1	0.5565	1.7969	30.8826	30.9639	0.0911		-2.385	0.3045			0	true	0.8725	true	3	23	1	86.1714	68.1332			N	Y
A10	X1	SKIL	UNKNOWN	SYBR	None	1	0.5306	1.8847	23.004	23.2115	0.2354		-10.1373	0.3293			0	true	0.7695	true	3	16	1	75.1398				N	N
A11	X1	SKIL	UNKNOWN	SYBR	None	1	0.5306	1.8847	23.1634	23.2115	0.2354		-10.1373	0.3293			0	true	0.7695	true	3	17	1	75.1336				N	N
A12	X1	SKIL	UNKNOWN	SYBR	None	1	0.5306	1.8847	23.4673	23.2115	0.2354		-10.1373	0.3293			0	true	0.7695	true	3	16	1	74.9845				N	N
B1	A1	MIXL1	UNKNOWN	SYBR	None				32.0359	31.9951	0.038							true	1.3931	true	3	24	1	79.0137				N	N
B2	A1	MIXL1	UNKNOWN	SYBR	None				31.9609	31.9951	0.038							true	1.3931	true	3	24	1	79.0137				N	N
B3	A1	MIXL1	UNKNOWN	SYBR	None				31.9884	31.9951	0.038							true	1.3931	true	3	24	1	79.016	66.6427			N	Y
B4	A1	PAI1	UNKNOWN	SYBR	None	0.4629	0.3359	0.6381	30.5027	30.7487	0.2863		-1.2463	0.1667			1.1112	true	1.5418	true	3	23	1	80.6558				N	N
B5	A1	PAI1	UNKNOWN	SYBR	None	0.4629	0.3359	0.6381	31.063	30.7487	0.2863		-1.2463	0.1667			1.1112	true	1.5418	true	3	23	1	80.6495				N	N
B6	A1	PAI1	UNKNOWN	SYBR	None	0.4629	0.3359	0.6381	30.6805	30.7487	0.2863		-1.2463	0.1667			1.1112	true	1.5418	true	3	23	1	80.5004				N	N
B7	A1	SNAI1	UNKNOWN	SYBR	None	0.4909	0.3464	0.6956	30.3269	30.6367	0.3115		-1.3584	0.1812			1.0266	true	0.8725	true	3	23	1	86.0167				N	N
B8	A1	SNAI1	UNKNOWN	SYBR	None	0.4909	0.3464	0.6956	30.6335	30.6367	0.3115		-1.3584	0.1812			1.0266	true	0.8725	true	3	23	1	86.1657	66.7859			N	Y
B9	A1	SNAI1	UNKNOWN	SYBR	None	0.4909	0.3464	0.6956	30.9498	30.6367	0.3115		-1.3584	0.1812			1.0266	true	0.8725	true	3	24	1	86.0223				N	N
B10	A1	SKIL	UNKNOWN	SYBR	None	0.4643	0.4218	0.5109	22.9403	22.9648	0.0774		-9.0303	0.0498			1.107	true	0.7695	true	3	16	1	74.9907				N	N
B11	A1	SKIL	UNKNOWN	SYBR	None	0.4643	0.4218	0.5109	22.9026	22.9648	0.0774		-9.0303	0.0498			1.107	true	0.7695	true	3	16	1	74.9845				N	N
B12	A1	SKIL	UNKNOWN	SYBR	None	0.4643	0.4218	0.5109	23.0515	22.9648	0.0774		-9.0303	0.0498			1.107	true	0.7695	true	3	16	1	74.8354				N	N
C1	A2	MIXL1	UNKNOWN	SYBR	None				30.7309	30.5672	0.1433							true	1.3931	true	3	23	1	79.0137				N	N
C2	A2	MIXL1	UNKNOWN	SYBR	None				30.5063	30.5672	0.1433							true	1.3931	true	3	23	1	79.0137				N	N
C3	A2	MIXL1	UNKNOWN	SYBR	None				30.4645	30.5672	0.1433							true	1.3931	true	3	23	1	79.016	65.0029			N	Y
C4	A2	PAI1	UNKNOWN	SYBR	None	0.1925	0.1508	0.2457	30.6115	30.5871	0.1665		0.0199	0.1268			2.3774	true	1.5418	true	3	23	1	80.8049				N	N
C5	A2	PAI1	UNKNOWN	SYBR	None	0.1925	0.1508	0.2457	30.7401	30.5871	0.1665		0.0199	0.1268			2.3774	true	1.5418	true	3	23	1	80.6495				N	N
C6	A2	PAI1	UNKNOWN	SYBR	None	0.1925	0.1508	0.2457	30.4097	30.5871	0.1665		0.0199	0.1268			2.3774	true	1.5418	true	3	22	1	80.6495				N	N
C7	A2	SNAI1	UNKNOWN	SYBR	None	0.2758	0.2186	0.3479	29.9703	30.0407	0.1521		-0.5265	0.1207			1.8584	true	0.8725	true	3	23	1	86.1657	68.1276			N	Y
C8	A2	SNAI1	UNKNOWN	SYBR	None	0.2758	0.2186	0.3479	29.9365	30.0407	0.1521		-0.5265	0.1207			1.8584	true	0.8725	true	3	23	1	85.8676	66.6368			N	Y
C9	A2	SNAI1	UNKNOWN	SYBR	None	0.2758	0.2186	0.3479	30.2153	30.0407	0.1521		-0.5265	0.1207			1.8584	true	0.8725	true	3	22	1	86.0223				N	N
C10	A2	SKIL	UNKNOWN	SYBR	None	0.2839	0.2221	0.3628	22.4159	22.2467	0.1681		-8.3205	0.1275			1.8168	true	0.7695	true	3	16	1	74.9907				N	N
C11	A2	SKIL	UNKNOWN	SYBR	None	0.2839	0.2221	0.3628	22.0796	22.2467	0.1681		-8.3205	0.1275			1.8168	true	0.7695	true	3	16	1	74.9845				N	N
C12	A2	SKIL	UNKNOWN	SYBR	None	0.2839	0.2221	0.3628	22.2448	22.2467	0.1681		-8.3205	0.1275			1.8168	true	0.7695	true	3	16	1	74.9845				N	N
D1	A4	MIXL1	UNKNOWN	SYBR	None				29.8795	29.8441	0.0322							true	1.3931	true	3	22	1	79.0137				N	N
D2	A4	MIXL1	UNKNOWN	SYBR	None				29.8363	29.8441	0.0322							true	1.3931	true	3	22	1	79.0137				N	N
D3	A4	MIXL1	UNKNOWN	SYBR	None				29.8164	29.8441	0.0322							true	1.3931	true	3	22	1	79.165	65.152			N	Y
D4	A4	PAI1	UNKNOWN	SYBR	None	0.097	0.0912	0.1032	30.8959	30.8524	0.0457		1.0083	0.0323			3.3658	true	1.5418	true	3	23	1	80.6558				N	N
D5	A4	PAI1	UNKNOWN	SYBR	None	0.097	0.0912	0.1032	30.8047	30.8524	0.0457		1.0083	0.0323			3.3658	true	1.5418	true	3	23	1	80.6495				N	N
D6	A4	PAI1	UNKNOWN	SYBR	None	0.097	0.0912	0.1032	30.8566	30.8524	0.0457		1.0083	0.0323			3.3658	true	1.5418	true	3	23	1	80.5004				N	N
D7	A4	SNAI1	UNKNOWN	SYBR	None	0.0747	0.0635	0.0878	31.0508	31.2023	0.1417		1.3583	0.0839			3.7432	true	0.8725	true	3	24	1	86.1657	66.4878			N	Y
D8	A4	SNAI1	UNKNOWN	SYBR	None	0.0747	0.0635	0.0878	31.2247	31.2023	0.1417		1.3583	0.0839			3.7432	true	0.8725	true	3	24	1	86.1657				N	N
D9	A4	SNAI1	UNKNOWN	SYBR	None	0.0747	0.0635	0.0878	31.3316	31.2023	0.1417		1.3583	0.0839			3.7432	true	0.8725	true	3	24	1	86.1714	67.8351			N	Y
D10	A4	SKIL	UNKNOWN	SYBR	None	0.173	0.1426	0.21	22.4346	22.2376	0.171		-7.6065	0.1005			2.5308	true	0.7695	true	3	16	1	74.9907				N	N
D11	A4	SKIL	UNKNOWN	SYBR	None	0.173	0.1426	0.21	22.151	22.2376	0.171		-7.6065	0.1005			2.5308	true	0.7695	true	3	16	1	74.9845				N	N
D12	A4	SKIL	UNKNOWN	SYBR	None	0.173	0.1426	0.21	22.1273	22.2376	0.171		-7.6065	0.1005			2.5308	true	0.7695	true	3	16	1	74.9845				N	N
E1	A6	MIXL1	UNKNOWN	SYBR	None				29.8039	29.8991	0.0833							true	1.3931	true	3	22	1	79.0137				N	N
E2	A6	MIXL1	UNKNOWN	SYBR	None				29.9356	29.8991	0.0833							true	1.3931	true	3	22	1	78.8647				N	N
E3	A6	MIXL1	UNKNOWN	SYBR	None				29.958	29.8991	0.0833							true	1.3931	true	3	22	1	79.165				N	N
E4	A6	PAI1	UNKNOWN	SYBR	None	0.1072	0.094	0.1222	30.8555	30.7632	0.0838		0.8641	0.0682			3.2216	true	1.5418	true	3	23	1	80.5067				N	N
E5	A6	PAI1	UNKNOWN	SYBR	None	0.1072	0.094	0.1222	30.6919	30.7632	0.0838		0.8641	0.0682			3.2216	true	1.5418	true	3	23	1	80.5004				N	N
E6	A6	PAI1	UNKNOWN	SYBR	None	0.1072	0.094	0.1222	30.7423	30.7632	0.0838		0.8641	0.0682			3.2216	true	1.5418	true	3	23	1	80.5004				N	N
E7	A6	SNAI1	UNKNOWN	SYBR	None	0.0687	0.0553	0.0854	31.4651	31.3774	0.1775		1.4782	0.1132			3.8632	true	0.8725	true	3	24	1	86.1657	66.3387			N	Y
E8	A6	SNAI1	UNKNOWN	SYBR	None	0.0687	0.0553	0.0854	31.1731	31.3774	0.1775		1.4782	0.1132			3.8632	true	0.8725	true	3	24	1	86.1657	67.0841			N	Y
E9	A6	SNAI1	UNKNOWN	SYBR	None	0.0687	0.0553	0.0854	31.494	31.3774	0.1775		1.4782	0.1132			3.8632	true	0.8725	true	3	24	1	86.1714				N	N
E10	A6	SKIL	UNKNOWN	SYBR	None	0.1687	0.1525	0.1866	22.3045	22.3294	0.0361		-7.5698	0.0524			2.5675	true	0.7695	true	3	16	1	75.1398				N	N
E11	A6	SKIL	UNKNOWN	SYBR	None	0.1687	0.1525	0.1866	22.3128	22.3294	0.0361		-7.5698	0.0524			2.5675	true	0.7695	true	3	16	1	74.9845				N	N
E12	A6	SKIL	UNKNOWN	SYBR	None	0.1687	0.1525	0.1866	22.3708	22.3294	0.0361		-7.5698	0.0524			2.5675	true	0.7695	true	3	16	1	74.9845				N	N
F1	A9	MIXL1	UNKNOWN	SYBR	None				29.8953	29.7458	0.2253							true	1.3931	true	3	22	1	79.0137				N	N
F2	A9	MIXL1	UNKNOWN	SYBR	None				29.4867	29.7458	0.2253							true	1.3931	true	3	22	1	79.0137				N	N
F3	A9	MIXL1	UNKNOWN	SYBR	None				29.8554	29.7458	0.2253							true	1.3931	true	3	22	1	79.3141				N	N
F4	A9	PAI1	UNKNOWN	SYBR	None	0.0466	0.0353	0.0615	31.9219	31.8117	0.1085		2.0659	0.1444			4.4234	true	1.5418	true	3	24	1	80.6558				N	N
F5	A9	PAI1	UNKNOWN	SYBR	None	0.0466	0.0353	0.0615	31.705	31.8117	0.1085		2.0659	0.1444			4.4234	true	1.5418	true	3	24	1	80.6495				N	N
F6	A9	PAI1	UNKNOWN	SYBR	None	0.0466	0.0353	0.0615	31.8081	31.8117	0.1085		2.0659	0.1444			4.4234	true	1.5418	true	3	24	1	80.5004				N	N
F7	A9	SNAI1	UNKNOWN	SYBR	None	0.0511	0.0367	0.071	31.4414	31.6526	0.1929		1.9068	0.1712			4.2918	true	0.8725	true	3	24	1	86.3148				N	N
F8	A9	SNAI1	UNKNOWN	SYBR	None	0.0511	0.0367	0.071	31.697	31.6526	0.1929		1.9068	0.1712			4.2918	true	0.8725	true	3	25	1	86.3148	67.0841			N	Y
F9	A9	SNAI1	UNKNOWN	SYBR	None	0.0511	0.0367	0.071	31.8195	31.6526	0.1929		1.9068	0.1712			4.2918	true	0.8725	true	3	25	1	86.3205				N	N
F10	A9	SKIL	UNKNOWN	SYBR	None	0.1356	0.1036	0.1775	22.431	22.4911	0.0891		-7.2547	0.1399			2.8826	true	0.7695	true	3	16	1	75.2889				N	N
F11	A9	SKIL	UNKNOWN	SYBR	None	0.1356	0.1036	0.1775	22.4489	22.4911	0.0891		-7.2547	0.1399			2.8826	true	0.7695	true	3	16	1	74.9845				N	N
F12	A9	SKIL	UNKNOWN	SYBR	None	0.1356	0.1036	0.1775	22.5935	22.4911	0.0891		-7.2547	0.1399			2.8826	true	0.7695	true	3	16	1	75.1336				N	N
G1	A12	MIXL1	UNKNOWN	SYBR	None				28.8408	28.8605	0.0734							true	1.3931	true	3	21	1	79.1628				N	N
G2	A12	MIXL1	UNKNOWN	SYBR	None				28.9417	28.8605	0.0734							true	1.3931	true	3	21	1	79.0137	68.2809			N	Y
G3	A12	MIXL1	UNKNOWN	SYBR	None				28.799	28.8605	0.0734							true	1.3931	true	3	21	1	79.3141				N	N
G4	A12	PAI1	UNKNOWN	SYBR	None	0.0322	0.0283	0.0366	31.5626	31.4595	0.0898		2.599	0.0669			4.9565	true	1.5418	true	3	23	1	80.8049				N	N
G5	A12	PAI1	UNKNOWN	SYBR	None	0.0322	0.0283	0.0366	31.4173	31.4595	0.0898		2.599	0.0669			4.9565	true	1.5418	true	3	23	1	80.6495	64.5491			N	Y
G6	A12	PAI1	UNKNOWN	SYBR	None	0.0322	0.0283	0.0366	31.3986	31.4595	0.0898		2.599	0.0669			4.9565	true	1.5418	true	3	23	1	80.7986				N	N
G7	A12	SNAI1	UNKNOWN	SYBR	None	0.0457	0.0381	0.0548	30.9975	30.9282	0.1466		2.0677	0.0946			4.4526	true	0.8725	true	3	24	1	86.3148	67.2331			N	Y
G8	A12	SNAI1	UNKNOWN	SYBR	None	0.0457	0.0381	0.0548	30.7598	30.9282	0.1466		2.0677	0.0946			4.4526	true	0.8725	true	3	23	1	86.3148	67.3822			N	Y
G9	A12	SNAI1	UNKNOWN	SYBR	None	0.0457	0.0381	0.0548	31.0272	30.9282	0.1466		2.0677	0.0946			4.4526	true	0.8725	true	3	24	1	86.4696	67.0897			N	Y
G10	A12	SKIL	UNKNOWN	SYBR	None	0.0842	0.0607	0.1169	22.5639	22.2929	0.2855		-6.5676	0.1702			3.5696	true	0.7695	true	3	16	1	75.1398				N	N
G11	A12	SKIL	UNKNOWN	SYBR	None	0.0842	0.0607	0.1169	22.3199	22.2929	0.2855		-6.5676	0.1702			3.5696	true	0.7695	true	3	16	1	75.1336				N	N
G12	A12	SKIL	UNKNOWN	SYBR	None	0.0842	0.0607	0.1169	21.9949	22.2929	0.2855		-6.5676	0.1702			3.5696	true	0.7695	true	3	15	1	75.2827				N	N
H1	A24	MIXL1	UNKNOWN	SYBR	None				29.6447	29.6649	0.1445							true	1.3931	true	3	22	1	79.1628				N	N
H2	A24	MIXL1	UNKNOWN	SYBR	None				29.5316	29.6649	0.1445							true	1.3931	true	3	22	1	79.1628				N	N
H3	A24	MIXL1	UNKNOWN	SYBR	None				29.8185	29.6649	0.1445							true	1.3931	true	3	22	1	79.3141				N	N
H4	A24	PAI1	UNKNOWN	SYBR	None	0.0529	0.0405	0.069	31.7193	31.5489	0.1915		1.8839	0.1385			4.2414	true	1.5418	true	3	24	1	80.9539				N	N
H5	A24	PAI1	UNKNOWN	SYBR	None	0.0529	0.0405	0.069	31.3416	31.5489	0.1915		1.8839	0.1385			4.2414	true	1.5418	true	3	23	1	80.7986				N	N
H6	A24	PAI1	UNKNOWN	SYBR	None	0.0529	0.0405	0.069	31.5856	31.5489	0.1915		1.8839	0.1385			4.2414	true	1.5418	true	3	24	1	80.7986				N	N
H7	A24	SNAI1	UNKNOWN	SYBR	None	0.0861	0.0677	0.1093	30.9983	30.8186	0.1595		1.1537	0.1243			3.5387	true	0.8725	true	3	23	1	86.3148	67.3822			N	Y
H8	A24	SNAI1	UNKNOWN	SYBR	None	0.0861	0.0677	0.1093	30.7637	30.8186	0.1595		1.1537	0.1243			3.5387	true	0.8725	true	3	23	1	86.3148	67.0841			N	Y
H9	A24	SNAI1	UNKNOWN	SYBR	None	0.0861	0.0677	0.1093	30.6938	30.8186	0.1595		1.1537	0.1243			3.5387	true	0.8725	true	3	23	1	86.4696	68.4314			N	Y
H10	A24	SKIL	UNKNOWN	SYBR	None	0.1377	0.1168	0.1623	22.3643	22.3884	0.0332		-7.2766	0.0856			2.8607	true	0.7695	true	3	16	1	75.438				N	N
H11	A24	SKIL	UNKNOWN	SYBR	None	0.1377	0.1168	0.1623	22.3745	22.3884	0.0332		-7.2766	0.0856			2.8607	true	0.7695	true	3	16	1	75.2827				N	N
H12	A24	SKIL	UNKNOWN	SYBR	None	0.1377	0.1168	0.1623	22.4263	22.3884	0.0332		-7.2766	0.0856			2.8607	true	0.7695	true	3	15	1	75.2827				N	N

Analysis Type = Singleplex
Endogenous Control = MIXL1
RQ Min/Max Confidence Level = 95.0
Reference Sample = X1
