# Supplementary material for: Rapid changes in morphogen concentration control self-organized patterning in human embryonic stem cells
Source: eLife. 2019 Mar 4;8:e40526. doi: 10.7554/eLife.40526 (PMC6398983; doi:10.7554/eLife.40526)
Supplement: Figure 3—source data 1. — Requires the github repository – idse/stemcells. [file elife-40526-fig3-data1.zip › figure3/1701_qpcrActivinResponse/170115 A New TimeSeries ATP5O Oct4 Nanog Sox2 B_data.txt]

* Block Type = 96well
* Chemistry = SYBR_GREEN
* Experiment File Name = D:\Applied Biosystems\StepOne Software v2.3\experiments\170115 A New TimeSeries ATP5O Oct4 Nanog Sox2 B.eds
* Experiment Run End Time = 2017-01-16 13:12:16 PM CST
* Instrument Type = steponeplus
* Passive Reference = ROX

[Results]
Well	Sample Name	Target Name	Task	Reporter	Quencher	RQ	RQ Min	RQ Max	Cт	Cт Mean	Cт SD	ΔCт	ΔCт Mean	ΔCт SE	HK Control ΔCт Mean	HK Control ΔCт SE	ΔΔCт	Automatic Ct Threshold	Ct Threshold	Automatic Baseline	Baseline Start	Baseline End	Efficiency	Tm1	Tm2	Tm3	Comments	HIGHSD	OUTLIERRG	MTP
A1	X12	ATP5O	UNKNOWN	SYBR	None				35.9987	32.0575	3.4137							true	1.1796	true	3	27	1	84.2358	67.093			Y	Y	Y
A2	X12	ATP5O	UNKNOWN	SYBR	None				30.1446	32.0575	3.4137							true	1.1796	true	3	22	1	84.3849				Y	N	N
A3	X12	ATP5O	UNKNOWN	SYBR	None				30.0291	32.0575	3.4137							true	1.1796	true	3	22	1	84.3836	66.0536			Y	N	Y
A4	X12	OCT4	UNKNOWN	SYBR	None	1	0.0225	44.4513	22.9738	22.9116	0.0938		-9.1458	1.9716			0	true	1.525	true	3	15	1	83.0424				N	N	N
A5	X12	OCT4	UNKNOWN	SYBR	None	1	0.0225	44.4513	22.9573	22.9116	0.0938		-9.1458	1.9716			0	true	1.525	true	3	14	1	82.8899				N	N	N
A6	X12	OCT4	UNKNOWN	SYBR	None	1	0.0225	44.4513	22.8037	22.9116	0.0938		-9.1458	1.9716			0	true	1.525	true	3	14	1	82.8899				N	N	N
A7	X12	NANOG	UNKNOWN	SYBR	None	1	0.0225	44.4277	24.6276	24.6498	0.0744		-7.4077	1.9714			0	true	0.8824	true	3	17	1	80.0537				N	N	N
A8	X12	NANOG	UNKNOWN	SYBR	None	1	0.0225	44.4277	24.7328	24.6498	0.0744		-7.4077	1.9714			0	true	0.8824	true	3	18	1	80.0537				N	N	N
A9	X12	NANOG	UNKNOWN	SYBR	None	1	0.0225	44.4277	24.589	24.6498	0.0744		-7.4077	1.9714			0	true	0.8824	true	3	17	1	80.0575				N	N	N
A10	X12	SOX2	UNKNOWN	SYBR	None	1	0.0223	44.8186	24.8999	24.6375	0.2438		-7.42	1.9759			0	true	0.7802	true	3	18	1	74.0951				N	N	N
A11	X12	SOX2	UNKNOWN	SYBR	None	1	0.0223	44.8186	24.4181	24.6375	0.2438		-7.42	1.9759			0	true	0.7802	true	3	18	1	74.092				N	N	N
A12	X12	SOX2	UNKNOWN	SYBR	None	1	0.0223	44.8186	24.5944	24.6375	0.2438		-7.42	1.9759			0	true	0.7802	true	3	17	1	74.092				N	N	N
B1	SB12	ATP5O	UNKNOWN	SYBR	None				29.7783	29.8802	0.2114							true	1.1796	true	3	21	1	84.3849				N	N	N
B2	SB12	ATP5O	UNKNOWN	SYBR	None				30.1232	29.8802	0.2114							true	1.1796	true	3	22	1	84.3849				N	N	N
B3	SB12	ATP5O	UNKNOWN	SYBR	None				29.739	29.8802	0.2114							true	1.1796	true	3	21	1	84.3836				N	N	N
B4	SB12	OCT4	UNKNOWN	SYBR	None	0.1738	0.0947	0.3189	22.964	23.2587	0.5037		-6.6215	0.3154			2.5243	true	1.525	true	3	15	1	83.0424				Y	N	N
B5	SB12	OCT4	UNKNOWN	SYBR	None	0.1738	0.0947	0.3189	23.8403	23.2587	0.5037		-6.6215	0.3154			2.5243	true	1.525	true	3	15	1	82.7409				Y	Y	N
B6	SB12	OCT4	UNKNOWN	SYBR	None	0.1738	0.0947	0.3189	22.9718	23.2587	0.5037		-6.6215	0.3154			2.5243	true	1.525	true	3	15	1	82.8899				Y	N	N
B7	SB12	NANOG	UNKNOWN	SYBR	None	0.0571	0.0439	0.0743	26.5045	26.6033	0.1073		-3.2769	0.1369			4.1308	true	0.8824	true	3	19	1	80.0537				N	N	N
B8	SB12	NANOG	UNKNOWN	SYBR	None	0.0571	0.0439	0.0743	26.7174	26.6033	0.1073		-3.2769	0.1369			4.1308	true	0.8824	true	3	19	1	80.0537				N	N	N
B9	SB12	NANOG	UNKNOWN	SYBR	None	0.0571	0.0439	0.0743	26.5881	26.6033	0.1073		-3.2769	0.1369			4.1308	true	0.8824	true	3	19	1	79.9084				N	N	N
B10	SB12	SOX2	UNKNOWN	SYBR	None	0.3528	0.2671	0.4661	23.8207	23.9631	0.1346		-5.9171	0.1447			1.5029	true	0.7802	true	3	16	1	74.0951				N	N	N
B11	SB12	SOX2	UNKNOWN	SYBR	None	0.3528	0.2671	0.4661	23.9803	23.9631	0.1346		-5.9171	0.1447			1.5029	true	0.7802	true	3	17	1	74.092				N	N	N
B12	SB12	SOX2	UNKNOWN	SYBR	None	0.3528	0.2671	0.4661	24.0882	23.9631	0.1346		-5.9171	0.1447			1.5029	true	0.7802	true	3	17	1	74.092				N	N	N
C1	X24	ATP5O	UNKNOWN	SYBR	None				30.4046	30.4668	0.1845							true	1.1796	true	3	22	1	84.2358	67.093			N	N	Y
C2	X24	ATP5O	UNKNOWN	SYBR	None				30.3216	30.4668	0.1845							true	1.1796	true	3	22	1	84.2358				N	N	N
C3	X24	ATP5O	UNKNOWN	SYBR	None				30.6744	30.4668	0.1845							true	1.1796	true	3	22	1	84.0856				N	N	N
C4	X24	OCT4	UNKNOWN	SYBR	None	0.284	0.1743	0.4625	22.8644	23.1372	0.3985		-7.3296	0.2535			1.8162	true	1.525	true	3	14	1	83.0424				N	N	N
C5	X24	OCT4	UNKNOWN	SYBR	None	0.284	0.1743	0.4625	22.9528	23.1372	0.3985		-7.3296	0.2535			1.8162	true	1.525	true	3	15	1	82.8899				N	N	N
C6	X24	OCT4	UNKNOWN	SYBR	None	0.284	0.1743	0.4625	23.5945	23.1372	0.3985		-7.3296	0.2535			1.8162	true	1.525	true	3	15	1	82.5918				N	N	N
C7	X24	NANOG	UNKNOWN	SYBR	None	0.2149	0.1038	0.445	24.6695	25.2776	0.6286		-5.1893	0.3782			2.2184	true	0.8824	true	3	17	1	80.0537				Y	N	N
C8	X24	NANOG	UNKNOWN	SYBR	None	0.2149	0.1038	0.445	25.9249	25.2776	0.6286		-5.1893	0.3782			2.2184	true	0.8824	true	3	19	1	79.4574				Y	N	N
C9	X24	NANOG	UNKNOWN	SYBR	None	0.2149	0.1038	0.445	25.2382	25.2776	0.6286		-5.1893	0.3782			2.2184	true	0.8824	true	3	18	1	79.7593				Y	N	N
C10	X24	SOX2	UNKNOWN	SYBR	None	0.189	0.109	0.3279	24.934	25.45	0.46		-5.0168	0.2861			2.4032	true	0.7802	true	3	18	1	74.0951				N	N	N
C11	X24	SOX2	UNKNOWN	SYBR	None	0.189	0.109	0.3279	25.8169	25.45	0.46		-5.0168	0.2861			2.4032	true	0.7802	true	3	19	1	73.6448				N	N	N
C12	X24	SOX2	UNKNOWN	SYBR	None	0.189	0.109	0.3279	25.5992	25.45	0.46		-5.0168	0.2861			2.4032	true	0.7802	true	3	19	1	73.7939				N	N	N

Analysis Type = Singleplex
Endogenous Control = ATP5O
RQ Min/Max Confidence Level = 95.0
Reference Sample = X12
