# Supplementary material for: Rapid changes in morphogen concentration control self-organized patterning in human embryonic stem cells
Source: eLife. 2019 Mar 4;8:e40526. doi: 10.7554/eLife.40526 (PMC6398983; doi:10.7554/eLife.40526)
Supplement: Figure 3—source data 1. — Requires the github repository – idse/stemcells. [file elife-40526-fig3-data1.zip › figure3/1701_qpcrActivinResponse/170115 A New TimeSeries ATP5 Oct4 Nanog Sox2_dataX.txt]

* Block Type = 96well
* Chemistry = SYBR_GREEN
* Experiment File Name = D:\Applied Biosystems\StepOne Software v2.3\experiments\170115 A New TimeSeries ATP5 Oct4 Nanog Sox2.eds
* Experiment Run End Time = 2017-01-15 21:12:20 PM CST
* Instrument Type = steponeplus
* Passive Reference = ROX

[Results]
Well	Sample Name	Target Name	Task	Reporter	Quencher	RQ	RQ Min	RQ Max	Cт	Cт Mean	Cт SD	ΔCт	ΔCт Mean	ΔCт SE	HK Control ΔCт Mean	HK Control ΔCт SE	ΔΔCт	Automatic Ct Threshold	Ct Threshold	Automatic Baseline	Baseline Start	Baseline End	Efficiency	Tm1	Tm2	Tm3	Comments	HIGHSD	NOISE	OUTLIERRG	MTP
A1	X1	ATP5O	UNKNOWN	SYBR	None				31.6516	31.5823	0.1203							true	2.0065	true	3	22	1	84.2282				N	N	N	N
A2	X1	ATP5O	UNKNOWN	SYBR	None				31.6519	31.5823	0.1203							true	2.0065	true	3	22	1	84.2282				N	N	N	N
A3	X1	ATP5O	UNKNOWN	SYBR	None				31.4434	31.5823	0.1203							true	2.0065	true	3	22	1	84.3779				N	N	N	N
A4	X1	OCT4	UNKNOWN	SYBR	None	1	0.8721	1.1466	22.6982	22.6737	0.0262		-8.9086	0.0711			0	true	1.7025	true	3	14	1	82.8867				N	N	N	N
A5	X1	OCT4	UNKNOWN	SYBR	None	1	0.8721	1.1466	22.6768	22.6737	0.0262		-8.9086	0.0711			0	true	1.7025	true	3	14	1	82.8836				N	N	N	N
A6	X1	OCT4	UNKNOWN	SYBR	None	1	0.8721	1.1466	22.646	22.6737	0.0262		-8.9086	0.0711			0	true	1.7025	true	3	14	1	82.7345				N	N	N	N
A7	X1	NANOG	UNKNOWN	SYBR	None	1	0.8201	1.2194	25.5921	25.4482	0.1319		-6.1341	0.1031			0	true	1.4389	true	3	17	1	80.0478				N	N	N	N
A8	X1	NANOG	UNKNOWN	SYBR	None	1	0.8201	1.2194	25.4195	25.4482	0.1319		-6.1341	0.1031			0	true	1.4389	true	3	17	1	80.0478				N	N	N	N
A9	X1	NANOG	UNKNOWN	SYBR	None	1	0.8201	1.2194	25.333	25.4482	0.1319		-6.1341	0.1031			0	true	1.4389	true	3	17	1	79.9055				N	N	N	N
A10	X1	SOX2	UNKNOWN	SYBR	None	1	0.5569	1.7957	24.3369	24.7442	0.513		-6.8381	0.3042			0	true	0.6585	true	3	18	1	73.9404				Y	N	N	N
A11	X1	SOX2	UNKNOWN	SYBR	None	1	0.5569	1.7957	24.5753	24.7442	0.513		-6.8381	0.3042			0	true	0.6585	true	3	18	1	73.9325				Y	N	N	N
A12	X1	SOX2	UNKNOWN	SYBR	None	1	0.5569	1.7957	25.3203	24.7442	0.513		-6.8381	0.3042			0	true	0.6585	true	3	18	1	73.7833				Y	N	N	N
B1	A1	ATP5O	UNKNOWN	SYBR	None				31.7347	31.7059	0.2065							true	2.0065	true	3	22	1	84.2282				N	N	N	N
B2	A1	ATP5O	UNKNOWN	SYBR	None				31.8964	31.7059	0.2065							true	2.0065	true	3	23	1	84.2282				N	N	N	N
B3	A1	ATP5O	UNKNOWN	SYBR	None				31.4865	31.7059	0.2065							true	2.0065	true	3	22	1	84.3779				N	N	N	N
B4	A1	OCT4	UNKNOWN	SYBR	None	0.9394	0.7395	1.1934	22.8327	22.8874	0.0613		-8.8185	0.1243			0.0901	true	1.7025	true	3	14	1	83.0358				N	N	N	N
B5	A1	OCT4	UNKNOWN	SYBR	None	0.9394	0.7395	1.1934	22.9536	22.8874	0.0613		-8.8185	0.1243			0.0901	true	1.7025	true	3	14	1	82.5853				N	N	N	N
B6	A1	OCT4	UNKNOWN	SYBR	None	0.9394	0.7395	1.1934	22.8757	22.8874	0.0613		-8.8185	0.1243			0.0901	true	1.7025	true	3	14	1	82.7345				N	N	N	N
B7	A1	NANOG	UNKNOWN	SYBR	None	1.5455	1.2284	1.9444	24.9339	24.9437	0.0089		-6.7621	0.1193			-0.628	true	1.4389	true	3	17	1	80.0478				N	N	N	N
B8	A1	NANOG	UNKNOWN	SYBR	None	1.5455	1.2284	1.9444	24.9512	24.9437	0.0089		-6.7621	0.1193			-0.628	true	1.4389	true	3	17	1	80.0478				N	N	N	N
B9	A1	NANOG	UNKNOWN	SYBR	None	1.5455	1.2284	1.9444	24.946	24.9437	0.0089		-6.7621	0.1193			-0.628	true	1.4389	true	3	17	1	80.0546				N	N	N	N
B10	A1	SOX2	UNKNOWN	SYBR	None	0.4549	0.0267	7.7418	28.9401	26.0042	2.5426		-5.7016	1.4728			1.1365	true	0.6585	true	3	22	1	74.0895				Y	N	Y	N
B11	A1	SOX2	UNKNOWN	SYBR	None	0.4549	0.0267	7.7418	24.5436	26.0042	2.5426		-5.7016	1.4728			1.1365	true	0.6585	true	3	18	1	73.9325				Y	N	N	N
B12	A1	SOX2	UNKNOWN	SYBR	None	0.4549	0.0267	7.7418	24.529	26.0042	2.5426		-5.7016	1.4728			1.1365	true	0.6585	true	3	18	1	73.9325				Y	N	N	N
C1	A2	ATP5O	UNKNOWN	SYBR	None				31.436	31.3905	0.0629							true	2.0065	true	3	22	1	84.2282				N	N	N	N
C2	A2	ATP5O	UNKNOWN	SYBR	None				31.3187	31.3905	0.0629							true	2.0065	true	3	22	1	84.2282				N	N	N	N
C3	A2	ATP5O	UNKNOWN	SYBR	None				31.4167	31.3905	0.0629							true	2.0065	true	3	22	1	84.3779	67.6766			N	N	N	Y
C4	A2	OCT4	UNKNOWN	SYBR	None	0.9486	0.8231	1.0933	22.6836	22.558	0.1112		-8.8325	0.0738			0.0761	true	1.7025	true	3	14	1	82.8867				N	N	N	N
C5	A2	OCT4	UNKNOWN	SYBR	None	0.9486	0.8231	1.0933	22.4721	22.558	0.1112		-8.8325	0.0738			0.0761	true	1.7025	true	3	14	1	82.8836				N	Y	N	N
C6	A2	OCT4	UNKNOWN	SYBR	None	0.9486	0.8231	1.0933	22.5182	22.558	0.1112		-8.8325	0.0738			0.0761	true	1.7025	true	3	14	1	82.8836				N	N	N	N
C7	A2	NANOG	UNKNOWN	SYBR	None	1.9198	1.7655	2.0876	24.3442	24.3154	0.0417		-7.0751	0.0435			-0.941	true	1.4389	true	3	16	1	80.0478				N	N	N	N
C8	A2	NANOG	UNKNOWN	SYBR	None	1.9198	1.7655	2.0876	24.3344	24.3154	0.0417		-7.0751	0.0435			-0.941	true	1.4389	true	3	16	1	80.0478				N	N	N	N
C9	A2	NANOG	UNKNOWN	SYBR	None	1.9198	1.7655	2.0876	24.2676	24.3154	0.0417		-7.0751	0.0435			-0.941	true	1.4389	true	3	16	1	80.0546				N	N	N	N
C10	A2	SOX2	UNKNOWN	SYBR	None	1.2369	1.028	1.4883	24.354	24.2456	0.1542		-7.1449	0.0961			-0.3068	true	0.6585	true	3	18	1	74.0895				N	N	N	N
C11	A2	SOX2	UNKNOWN	SYBR	None	1.2369	1.028	1.4883	24.0691	24.2456	0.1542		-7.1449	0.0961			-0.3068	true	0.6585	true	3	18	1	74.0817				N	N	N	N
C12	A2	SOX2	UNKNOWN	SYBR	None	1.2369	1.028	1.4883	24.3136	24.2456	0.1542		-7.1449	0.0961			-0.3068	true	0.6585	true	3	17	1	74.0817				N	N	N	N
D1	A4	ATP5O	UNKNOWN	SYBR	None				31.6156	31.6627	0.1264							true	2.0065	true	3	22	1	84.2282				N	N	N	N
D2	A4	ATP5O	UNKNOWN	SYBR	None				31.8059	31.6627	0.1264							true	2.0065	true	3	23	1	84.2282	73.3426			N	N	N	Y
D3	A4	ATP5O	UNKNOWN	SYBR	None				31.5666	31.6627	0.1264							true	2.0065	true	3	22	1	84.3779				N	N	N	N
D4	A4	OCT4	UNKNOWN	SYBR	None	1.1089	0.9575	1.2842	22.6038	22.6049	0.0383		-9.0578	0.0763			-0.1491	true	1.7025	true	3	14	1	82.8867				N	N	N	N
D5	A4	OCT4	UNKNOWN	SYBR	None	1.1089	0.9575	1.2842	22.6437	22.6049	0.0383		-9.0578	0.0763			-0.1491	true	1.7025	true	3	14	1	82.7345				N	N	N	N
D6	A4	OCT4	UNKNOWN	SYBR	None	1.1089	0.9575	1.2842	22.5672	22.6049	0.0383		-9.0578	0.0763			-0.1491	true	1.7025	true	3	14	1	82.8836				N	N	N	N
D7	A4	NANOG	UNKNOWN	SYBR	None	2.9391	2.416	3.5754	23.8332	23.9732	0.123		-7.6895	0.1018			-1.5554	true	1.4389	true	3	16	1	80.1969				N	N	N	N
D8	A4	NANOG	UNKNOWN	SYBR	None	2.9391	2.416	3.5754	24.0222	23.9732	0.123		-7.6895	0.1018			-1.5554	true	1.4389	true	3	16	1	80.0478				N	N	N	N
D9	A4	NANOG	UNKNOWN	SYBR	None	2.9391	2.416	3.5754	24.0642	23.9732	0.123		-7.6895	0.1018			-1.5554	true	1.4389	true	3	16	1	80.0546				N	N	N	N
D10	A4	SOX2	UNKNOWN	SYBR	None	1.4211	1.1302	1.7868	24.1392	24.3176	0.1628		-7.3451	0.119			-0.507	true	0.6585	true	3	17	1	74.2386				N	N	N	N
D11	A4	SOX2	UNKNOWN	SYBR	None	1.4211	1.1302	1.7868	24.3554	24.3176	0.1628		-7.3451	0.119			-0.507	true	0.6585	true	3	17	1	74.0817				N	N	N	N
D12	A4	SOX2	UNKNOWN	SYBR	None	1.4211	1.1302	1.7868	24.4581	24.3176	0.1628		-7.3451	0.119			-0.507	true	0.6585	true	3	18	1	74.0817				N	N	N	N
E1	A6	ATP5O	UNKNOWN	SYBR	None				31.7144	31.7261	0.1284							true	2.0065	true	3	22	1	84.2282	68.1235			N	N	N	Y
E2	A6	ATP5O	UNKNOWN	SYBR	None				31.8599	31.7261	0.1284							true	2.0065	true	3	22	1	84.079	73.3426			N	N	N	Y
E3	A6	ATP5O	UNKNOWN	SYBR	None				31.604	31.7261	0.1284							true	2.0065	true	3	22	1	84.3779				N	N	N	N
E4	A6	OCT4	UNKNOWN	SYBR	None	1.2219	1.048	1.4246	22.4839	22.5284	0.051		-9.1977	0.0797			-0.2891	true	1.7025	true	3	14	1	83.0358				N	N	N	N
E5	A6	OCT4	UNKNOWN	SYBR	None	1.2219	1.048	1.4246	22.584	22.5284	0.051		-9.1977	0.0797			-0.2891	true	1.7025	true	3	14	1	82.7345				N	Y	N	N
E6	A6	OCT4	UNKNOWN	SYBR	None	1.2219	1.048	1.4246	22.5173	22.5284	0.051		-9.1977	0.0797			-0.2891	true	1.7025	true	3	14	1	82.7345				N	N	N	N
E7	A6	NANOG	UNKNOWN	SYBR	None	2.7761	2.3853	3.231	24.1688	24.1189	0.0466		-7.6072	0.0788			-1.4731	true	1.4389	true	3	16	1	80.0478				N	N	N	N
E8	A6	NANOG	UNKNOWN	SYBR	None	2.7761	2.3853	3.231	24.0767	24.1189	0.0466		-7.6072	0.0788			-1.4731	true	1.4389	true	3	16	1	80.0478				N	N	N	N
E9	A6	NANOG	UNKNOWN	SYBR	None	2.7761	2.3853	3.231	24.1112	24.1189	0.0466		-7.6072	0.0788			-1.4731	true	1.4389	true	3	16	1	80.0546				N	N	N	N
E10	A6	SOX2	UNKNOWN	SYBR	None	1.7669	1.4863	2.1004	24.0737	24.0668	0.088		-7.6593	0.0899			-0.8212	true	0.6585	true	3	17	1	74.0895				N	N	N	N
E11	A6	SOX2	UNKNOWN	SYBR	None	1.7669	1.4863	2.1004	23.9755	24.0668	0.088		-7.6593	0.0899			-0.8212	true	0.6585	true	3	17	1	74.0817				N	N	N	N
E12	A6	SOX2	UNKNOWN	SYBR	None	1.7669	1.4863	2.1004	24.1511	24.0668	0.088		-7.6593	0.0899			-0.8212	true	0.6585	true	3	17	1	73.9325				N	N	N	N
F1	A9	ATP5O	UNKNOWN	SYBR	None				31.8275	31.7844	0.0753							true	2.0065	true	3	22	1	84.2282	73.1935			N	N	N	Y
F2	A9	ATP5O	UNKNOWN	SYBR	None				31.6975	31.7844	0.0753							true	2.0065	true	3	22	1	84.2282				N	N	N	N
F3	A9	ATP5O	UNKNOWN	SYBR	None				31.8281	31.7844	0.0753							true	2.0065	true	3	23	1	84.3779				N	N	N	N
F4	A9	OCT4	UNKNOWN	SYBR	None	1.0482	0.9635	1.1403	22.7978	22.8079	0.0091		-8.9765	0.0438			-0.0679	true	1.7025	true	3	14	1	83.0358				N	N	N	N
F5	A9	OCT4	UNKNOWN	SYBR	None	1.0482	0.9635	1.1403	22.8154	22.8079	0.0091		-8.9765	0.0438			-0.0679	true	1.7025	true	3	14	1	83.0327				N	N	N	N
F6	A9	OCT4	UNKNOWN	SYBR	None	1.0482	0.9635	1.1403	22.8104	22.8079	0.0091		-8.9765	0.0438			-0.0679	true	1.7025	true	3	14	1	82.8836				N	N	N	N
F7	A9	NANOG	UNKNOWN	SYBR	None	2.849	2.57	3.1582	24.0961	24.1398	0.0542		-7.6445	0.0535			-1.5104	true	1.4389	true	3	16	1	80.1969				N	N	N	N
F8	A9	NANOG	UNKNOWN	SYBR	None	2.849	2.57	3.1582	24.2005	24.1398	0.0542		-7.6445	0.0535			-1.5104	true	1.4389	true	3	16	1	80.0478				N	N	N	N
F9	A9	NANOG	UNKNOWN	SYBR	None	2.849	2.57	3.1582	24.1229	24.1398	0.0542		-7.6445	0.0535			-1.5104	true	1.4389	true	3	16	1	80.2037				N	N	N	N
F10	A9	SOX2	UNKNOWN	SYBR	None	1.4815	1.2062	1.8195	24.5692	24.3792	0.169		-7.4051	0.1068			-0.567	true	0.6585	true	3	18	1	74.2386				N	N	N	N
F11	A9	SOX2	UNKNOWN	SYBR	None	1.4815	1.2062	1.8195	24.3227	24.3792	0.169		-7.4051	0.1068			-0.567	true	0.6585	true	3	17	1	74.0817				N	N	N	N
F12	A9	SOX2	UNKNOWN	SYBR	None	1.4815	1.2062	1.8195	24.2458	24.3792	0.169		-7.4051	0.1068			-0.567	true	0.6585	true	3	17	1	74.2309				N	N	N	N
G1	A12	ATP5O	UNKNOWN	SYBR	None				31.9322	31.934	0.0241							true	2.0065	true	3	22	1	84.3773				N	N	N	N
G2	A12	ATP5O	UNKNOWN	SYBR	None				31.9108	31.934	0.0241							true	2.0065	true	3	23	1	84.2282				N	N	N	N
G3	A12	ATP5O	UNKNOWN	SYBR	None				31.9589	31.934	0.0241							true	2.0065	true	3	23	1	84.527	68.2731			N	N	N	Y
G4	A12	OCT4	UNKNOWN	SYBR	None	1.3651	1.2014	1.5512	22.6967	22.5763	0.1124		-9.3577	0.0664			-0.449	true	1.7025	true	3	14	1	83.0358				N	N	N	N
G5	A12	OCT4	UNKNOWN	SYBR	None	1.3651	1.2014	1.5512	22.5582	22.5763	0.1124		-9.3577	0.0664			-0.449	true	1.7025	true	3	14	1	83.0327				N	N	N	N
G6	A12	OCT4	UNKNOWN	SYBR	None	1.3651	1.2014	1.5512	22.474	22.5763	0.1124		-9.3577	0.0664			-0.449	true	1.7025	true	3	14	1	83.0327				N	N	N	N
G7	A12	NANOG	UNKNOWN	SYBR	None	2.8978	1.5012	5.5935	23.8899	24.2649	0.5914		-7.669	0.3417			-1.5349	true	1.4389	true	3	16	1	80.1969				Y	N	N	N
G8	A12	NANOG	UNKNOWN	SYBR	None	2.8978	1.5012	5.5935	24.9467	24.2649	0.5914		-7.669	0.3417			-1.5349	true	1.4389	true	3	17	1	79.8986				Y	N	N	N
G9	A12	NANOG	UNKNOWN	SYBR	None	2.8978	1.5012	5.5935	23.9582	24.2649	0.5914		-7.669	0.3417			-1.5349	true	1.4389	true	3	16	1	80.2037				Y	N	N	N
G10	A12	SOX2	UNKNOWN	SYBR	None	1.8321	1.6477	2.0371	24.2217	24.2224	0.0924		-7.7116	0.0551			-0.8735	true	0.6585	true	3	18	1	74.3878				N	N	N	N
G11	A12	SOX2	UNKNOWN	SYBR	None	1.8321	1.6477	2.0371	24.1303	24.2224	0.0924		-7.7116	0.0551			-0.8735	true	0.6585	true	3	17	1	74.2309				N	N	N	N
G12	A12	SOX2	UNKNOWN	SYBR	None	1.8321	1.6477	2.0371	24.3151	24.2224	0.0924		-7.7116	0.0551			-0.8735	true	0.6585	true	3	18	1	74.2309				N	N	N	N
H1	A24	ATP5O	UNKNOWN	SYBR	None				31.6949	31.8163	0.1391							true	2.0065	true	3	22	1	84.3773				N	N	N	N
H2	A24	ATP5O	UNKNOWN	SYBR	None				31.968	31.8163	0.1391							true	2.0065	true	3	23	1	84.3773				N	N	N	N
H3	A24	ATP5O	UNKNOWN	SYBR	None				31.7861	31.8163	0.1391							true	2.0065	true	3	23	1	84.527				N	N	N	N
H4	A24	OCT4	UNKNOWN	SYBR	None	1.4357	1.213	1.6993	22.4429	22.386	0.0607		-9.4304	0.0876			-0.5217	true	1.7025	true	3	14	1	83.1849				N	N	N	N
H5	A24	OCT4	UNKNOWN	SYBR	None	1.4357	1.213	1.6993	22.3221	22.386	0.0607		-9.4304	0.0876			-0.5217	true	1.7025	true	3	14	1	83.0327				N	N	N	N
H6	A24	OCT4	UNKNOWN	SYBR	None	1.4357	1.213	1.6993	22.393	22.386	0.0607		-9.4304	0.0876			-0.5217	true	1.7025	true	3	14	1	83.0327				N	N	N	N
H7	A24	NANOG	UNKNOWN	SYBR	None	2.5575	2.1102	3.0997	24.367	24.3275	0.103		-7.4888	0.0999			-1.3547	true	1.4389	true	3	16	1	80.1969				N	N	N	N
H8	A24	NANOG	UNKNOWN	SYBR	None	2.5575	2.1102	3.0997	24.2106	24.3275	0.103		-7.4888	0.0999			-1.3547	true	1.4389	true	3	16	1	80.1969				N	N	N	N
H9	A24	NANOG	UNKNOWN	SYBR	None	2.5575	2.1102	3.0997	24.4049	24.3275	0.103		-7.4888	0.0999			-1.3547	true	1.4389	true	3	16	1	80.2037				N	N	N	N
H10	A24	SOX2	UNKNOWN	SYBR	None	1.2903	1.0872	1.5314	24.5558	24.6105	0.0666		-7.2058	0.089			-0.3677	true	0.6585	true	3	18	1	74.2386				N	N	N	N
H11	A24	SOX2	UNKNOWN	SYBR	None	1.2903	1.0872	1.5314	24.5911	24.6105	0.0666		-7.2058	0.089			-0.3677	true	0.6585	true	3	17	1	74.0817				N	N	N	N
H12	A24	SOX2	UNKNOWN	SYBR	None	1.2903	1.0872	1.5314	24.6847	24.6105	0.0666		-7.2058	0.089			-0.3677	true	0.6585	true	3	18	1	74.2309				N	N	N	N

Analysis Type = Singleplex
Endogenous Control = ATP5O
RQ Min/Max Confidence Level = 95.0
Reference Sample = X1
