# Supplementary material for: Rapid changes in morphogen concentration control self-organized patterning in human embryonic stem cells
Source: eLife. 2019 Mar 4;8:e40526. doi: 10.7554/eLife.40526 (PMC6398983; doi:10.7554/eLife.40526)
Supplement: Figure 3—source data 1. — Requires the github repository – idse/stemcells. [file elife-40526-fig3-data1.zip › figure3/1701_qpcrActivinResponse/170106_KB new time series ATP5O Lefty Nodal Smad7_data.txt]

* Block Type = 96well
* Chemistry = SYBR_GREEN
* Experiment File Name = D:\Applied Biosystems\StepOne Software v2.3\experiments\170106_KB new time series ATP5O Lefty Nodal Smad7.eds
* Experiment Run End Time = 2017-01-06 16:28:58 PM CST
* Instrument Type = steponeplus
* Passive Reference = ROX

[Results]
Well	Sample Name	Target Name	Task	Reporter	Quencher	RQ	RQ Min	RQ Max	Cт	Cт Mean	Cт SD	ΔCт	ΔCт Mean	ΔCт SE	HK Control ΔCт Mean	HK Control ΔCт SE	ΔΔCт	Automatic Ct Threshold	Ct Threshold	Automatic Baseline	Baseline Start	Baseline End	Efficiency	Tm1	Tm2	Tm3	Comments	HIGHSD	NOISE	OUTLIERRG	MTP
A1	X1	ATP5O	UNKNOWN	SYBR	None				31.6622	31.6621	0.1455							true	1.6654	true	3	23	1	84.0793	68.1277			N	N	N	Y
A2	X1	ATP5O	UNKNOWN	SYBR	None				31.8075	31.6621	0.1455							true	1.6654	true	3	23	1	84.2284				N	N	N	N
A3	X1	ATP5O	UNKNOWN	SYBR	None				31.5165	31.6621	0.1455							true	1.6654	true	3	23	1	84.0824				N	N	N	N
A4	X1	Lefty1	UNKNOWN	SYBR	None	1	0.8277	1.2082	30.8715	30.7726	0.0883		-0.8895	0.0983			0	true	1.7424	true	3	23	1	84.2315	66.7912			N	N	N	Y
A5	X1	Lefty1	UNKNOWN	SYBR	None	1	0.8277	1.2082	30.7017	30.7726	0.0883		-0.8895	0.0983			0	true	1.7424	true	3	23	1	83.9325				N	N	N	N
A6	X1	Lefty1	UNKNOWN	SYBR	None	1	0.8277	1.2082	30.7444	30.7726	0.0883		-0.8895	0.0983			0	true	1.7424	true	3	22	1	84.0816				N	N	N	N
A7	X1	Nodal1	UNKNOWN	SYBR	None	1	0.765	1.3072	30.8005	30.7544	0.1922		-0.9077	0.1392			0	true	1.8836	true	3	22	1	80.8004				N	N	N	N
A8	X1	Nodal1	UNKNOWN	SYBR	None	1	0.765	1.3072	30.9194	30.7544	0.1922		-0.9077	0.1392			0	true	1.8836	true	3	23	1	80.8004				N	N	N	N
A9	X1	Nodal1	UNKNOWN	SYBR	None	1	0.765	1.3072	30.5433	30.7544	0.1922		-0.9077	0.1392			0	true	1.8836	true	3	22	1	80.6564				N	N	N	N
A10	X1	Smad7	UNKNOWN	SYBR	None	1	0.8439	1.185	27.5351	27.586	0.0465		-4.0761	0.0882			0	true	1.498	true	3	20	1	81.1036				N	N	N	N
A11	X1	Smad7	UNKNOWN	SYBR	None	1	0.8439	1.185	27.6265	27.586	0.0465		-4.0761	0.0882			0	true	1.498	true	3	20	1	80.9502				N	N	N	N
A12	X1	Smad7	UNKNOWN	SYBR	None	1	0.8439	1.185	27.5962	27.586	0.0465		-4.0761	0.0882			0	true	1.498	true	3	20	1	80.9502				N	N	N	N
B1	A1	ATP5O	UNKNOWN	SYBR	None				31.3736	31.4327	0.1463							true	1.6654	true	3	22	1	84.2284				N	N	N	N
B2	A1	ATP5O	UNKNOWN	SYBR	None				31.5993	31.4327	0.1463							true	1.6654	true	3	22	1	84.2284				N	N	N	N
B3	A1	ATP5O	UNKNOWN	SYBR	None				31.3251	31.4327	0.1463							true	1.6654	true	3	22	1	84.2315	65.8968			N	N	N	Y
B4	A1	Lefty1	UNKNOWN	SYBR	None	7.1719	6.0684	8.4759	27.7154	27.7008	0.0346		-3.7319	0.0868			-2.8423	true	1.7424	true	3	20	1	84.0824	66.6421			N	N	N	Y
B5	A1	Lefty1	UNKNOWN	SYBR	None	7.1719	6.0684	8.4759	27.6613	27.7008	0.0346		-3.7319	0.0868			-2.8423	true	1.7424	true	3	20	1	84.0816				N	N	N	N
B6	A1	Lefty1	UNKNOWN	SYBR	None	7.1719	6.0684	8.4759	27.7256	27.7008	0.0346		-3.7319	0.0868			-2.8423	true	1.7424	true	3	19	1	84.0816	65.8946			N	N	N	Y
B7	A1	Nodal1	UNKNOWN	SYBR	None	4.6561	3.9543	5.4823	28.3053	28.3059	0.0142		-3.1268	0.0849			-2.2191	true	1.8836	true	3	20	1	80.8004				N	N	N	N
B8	A1	Nodal1	UNKNOWN	SYBR	None	4.6561	3.9543	5.4823	28.3203	28.3059	0.0142		-3.1268	0.0849			-2.2191	true	1.8836	true	3	20	1	80.8004				N	N	N	N
B9	A1	Nodal1	UNKNOWN	SYBR	None	4.6561	3.9543	5.4823	28.292	28.3059	0.0142		-3.1268	0.0849			-2.2191	true	1.8836	true	3	20	1	80.6564				N	N	N	N
B10	A1	Smad7	UNKNOWN	SYBR	None	2.9581	2.4136	3.6254	25.7087	25.7919	0.11		-5.6408	0.1057			-1.5647	true	1.498	true	3	18	1	80.9546				N	N	N	N
B11	A1	Smad7	UNKNOWN	SYBR	None	2.9581	2.4136	3.6254	25.7503	25.7919	0.11		-5.6408	0.1057			-1.5647	true	1.498	true	3	18	1	80.9502				N	N	N	N
B12	A1	Smad7	UNKNOWN	SYBR	None	2.9581	2.4136	3.6254	25.9166	25.7919	0.11		-5.6408	0.1057			-1.5647	true	1.498	true	3	18	1	80.9502				N	N	N	N
C1	A2	ATP5O	UNKNOWN	SYBR	None				31.1182	31.1804	0.0988							true	1.6654	true	3	22	1	84.2284				N	N	N	N
C2	A2	ATP5O	UNKNOWN	SYBR	None				31.2943	31.1804	0.0988							true	1.6654	true	3	22	1	84.0793	72.8983			N	N	N	Y
C3	A2	ATP5O	UNKNOWN	SYBR	None				31.1286	31.1804	0.0988							true	1.6654	true	3	22	1	84.2315				N	N	N	N
C4	A2	Lefty1	UNKNOWN	SYBR	None	27.5919	24.1469	31.5284	25.4268	25.5047	0.0681		-5.6757	0.0693			-4.7862	true	1.7424	true	3	17	1	84.0824				N	N	N	N
C5	A2	Lefty1	UNKNOWN	SYBR	None	27.5919	24.1469	31.5284	25.5337	25.5047	0.0681		-5.6757	0.0693			-4.7862	true	1.7424	true	3	17	1	84.0816				N	N	N	N
C6	A2	Lefty1	UNKNOWN	SYBR	None	27.5919	24.1469	31.5284	25.5535	25.5047	0.0681		-5.6757	0.0693			-4.7862	true	1.7424	true	3	17	1	84.0816	65.7455			N	N	N	Y
C7	A2	Nodal1	UNKNOWN	SYBR	None	11.216	9.8805	12.732	26.7716	26.7852	0.057		-4.3951	0.0659			-3.4875	true	1.8836	true	3	18	1	80.8004				N	N	N	N
C8	A2	Nodal1	UNKNOWN	SYBR	None	11.216	9.8805	12.732	26.8478	26.7852	0.057		-4.3951	0.0659			-3.4875	true	1.8836	true	3	18	1	80.8004				N	N	N	N
C9	A2	Nodal1	UNKNOWN	SYBR	None	11.216	9.8805	12.732	26.7362	26.7852	0.057		-4.3951	0.0659			-3.4875	true	1.8836	true	3	18	1	80.8055				N	N	N	N
C10	A2	Smad7	UNKNOWN	SYBR	None	6.372	5.6242	7.2192	24.3779	24.4325	0.0534		-6.7479	0.0649			-2.6717	true	1.498	true	3	16	1	81.1036				N	N	N	N
C11	A2	Smad7	UNKNOWN	SYBR	None	6.372	5.6242	7.2192	24.435	24.4325	0.0534		-6.7479	0.0649			-2.6717	true	1.498	true	3	17	1	80.9502				N	N	N	N
C12	A2	Smad7	UNKNOWN	SYBR	None	6.372	5.6242	7.2192	24.4847	24.4325	0.0534		-6.7479	0.0649			-2.6717	true	1.498	true	3	16	1	80.9502				N	N	N	N
D1	A4	ATP5O	UNKNOWN	SYBR	None				31.5299	31.5336	0.0443							true	1.6654	true	3	23	1	84.2284				N	N	N	N
D2	A4	ATP5O	UNKNOWN	SYBR	None				31.5797	31.5336	0.0443							true	1.6654	true	3	22	1	84.2284				N	N	N	N
D3	A4	ATP5O	UNKNOWN	SYBR	None				31.4913	31.5336	0.0443							true	1.6654	true	3	22	1	84.3806				N	N	N	N
D4	A4	Lefty1	UNKNOWN	SYBR	None	44.826	39.8167	50.4655	25.2654	25.1578	0.097		-6.3758	0.0616			-5.4863	true	1.7424	true	3	17	1	84.2315				N	N	N	N
D5	A4	Lefty1	UNKNOWN	SYBR	None	44.826	39.8167	50.4655	25.0769	25.1578	0.097		-6.3758	0.0616			-5.4863	true	1.7424	true	3	17	1	84.0816				N	N	N	N
D6	A4	Lefty1	UNKNOWN	SYBR	None	44.826	39.8167	50.4655	25.1313	25.1578	0.097		-6.3758	0.0616			-5.4863	true	1.7424	true	3	17	1	84.0816				N	N	N	N
D7	A4	Nodal1	UNKNOWN	SYBR	None	23.2522	10.409	51.942	25.2754	26.0867	0.722		-5.447	0.4176			-4.5393	true	1.8836	true	3	17	1	81.2476				Y	N	N	N
D8	A4	Nodal1	UNKNOWN	SYBR	None	23.2522	10.409	51.942	26.6587	26.0867	0.722		-5.447	0.4176			-4.5393	true	1.8836	true	3	18	1	80.6514				Y	N	N	N
D9	A4	Nodal1	UNKNOWN	SYBR	None	23.2522	10.409	51.942	26.3259	26.0867	0.722		-5.447	0.4176			-4.5393	true	1.8836	true	3	18	1	80.8055				Y	N	N	N
D10	A4	Smad7	UNKNOWN	SYBR	None	4.2136	3.6449	4.8711	25.3379	25.3824	0.1227		-6.1512	0.0753			-2.0751	true	1.498	true	3	17	1	81.1036				N	N	N	N
D11	A4	Smad7	UNKNOWN	SYBR	None	4.2136	3.6449	4.8711	25.2882	25.3824	0.1227		-6.1512	0.0753			-2.0751	true	1.498	true	3	17	1	80.9502				N	N	N	N
D12	A4	Smad7	UNKNOWN	SYBR	None	4.2136	3.6449	4.8711	25.5212	25.3824	0.1227		-6.1512	0.0753			-2.0751	true	1.498	true	3	18	1	80.9502				N	N	N	N
E1	A6	ATP5O	UNKNOWN	SYBR	None				33.2054	31.9587	1.0797							true	1.6654	true	3	24	1	83.6321	67.0841			Y	N	Y	Y
E2	A6	ATP5O	UNKNOWN	SYBR	None				31.3513	31.9587	1.0797							true	1.6654	true	3	22	1	84.2284				Y	N	N	N
E3	A6	ATP5O	UNKNOWN	SYBR	None				31.3196	31.9587	1.0797							true	1.6654	true	3	22	1	84.3806				Y	N	N	N
E4	A6	Lefty1	UNKNOWN	SYBR	None	58.4798	17.5897	194.4249	25.1434	25.1994	0.0573		-6.7594	0.6243			-5.8699	true	1.7424	true	3	17	1	84.2315	66.6421			N	N	N	Y
E5	A6	Lefty1	UNKNOWN	SYBR	None	58.4798	17.5897	194.4249	25.1967	25.1994	0.0573		-6.7594	0.6243			-5.8699	true	1.7424	true	3	17	1	84.2307				N	Y	N	N
E6	A6	Lefty1	UNKNOWN	SYBR	None	58.4798	17.5897	194.4249	25.258	25.1994	0.0573		-6.7594	0.6243			-5.8699	true	1.7424	true	3	17	1	84.2307	65.2983			N	N	N	Y
E7	A6	Nodal1	UNKNOWN	SYBR	None	25.9116	7.8031	86.0446	26.3833	26.3556	0.0311		-5.6032	0.6236			-4.6955	true	1.8836	true	3	18	1	80.8004				N	N	N	N
E8	A6	Nodal1	UNKNOWN	SYBR	None	25.9116	7.8031	86.0446	26.3219	26.3556	0.0311		-5.6032	0.6236			-4.6955	true	1.8836	true	3	18	1	80.8004				N	N	N	N
E9	A6	Nodal1	UNKNOWN	SYBR	None	25.9116	7.8031	86.0446	26.3615	26.3556	0.0311		-5.6032	0.6236			-4.6955	true	1.8836	true	3	18	1	80.8055				N	N	N	N
E10	A6	Smad7	UNKNOWN	SYBR	None	5.7845	1.7221	19.4305	25.218	25.3504	0.153		-6.6083	0.6296			-2.5322	true	1.498	true	3	17	1	81.2527				N	N	N	N
E11	A6	Smad7	UNKNOWN	SYBR	None	5.7845	1.7221	19.4305	25.3154	25.3504	0.153		-6.6083	0.6296			-2.5322	true	1.498	true	3	17	1	81.0993				N	N	N	N
E12	A6	Smad7	UNKNOWN	SYBR	None	5.7845	1.7221	19.4305	25.5179	25.3504	0.153		-6.6083	0.6296			-2.5322	true	1.498	true	3	17	1	80.9502				N	N	N	N
F1	A9	ATP5O	UNKNOWN	SYBR	None				31.6461	31.6454	0.0248							true	1.6654	true	3	23	1	84.2284				N	N	N	N
F2	A9	ATP5O	UNKNOWN	SYBR	None				31.6698	31.6454	0.0248							true	1.6654	true	3	22	1	84.0793				N	N	N	N
F3	A9	ATP5O	UNKNOWN	SYBR	None				31.6203	31.6454	0.0248							true	1.6654	true	3	23	1	84.3806				N	N	N	N
F4	A9	Lefty1	UNKNOWN	SYBR	None	35.6034	32.2549	39.2995	25.6867	25.6019	0.0854		-6.0435	0.0513			-5.1539	true	1.7424	true	3	17	1	84.3806				N	N	N	N
F5	A9	Lefty1	UNKNOWN	SYBR	None	35.6034	32.2549	39.2995	25.5159	25.6019	0.0854		-6.0435	0.0513			-5.1539	true	1.7424	true	3	17	1	84.2307				N	N	N	N
F6	A9	Lefty1	UNKNOWN	SYBR	None	35.6034	32.2549	39.2995	25.6032	25.6019	0.0854		-6.0435	0.0513			-5.1539	true	1.7424	true	3	17	1	84.0816				N	N	N	N
F7	A9	Nodal1	UNKNOWN	SYBR	None	15.1593	14.2804	16.0923	26.8624	26.8156	0.0477		-4.8298	0.031			-3.9221	true	1.8836	true	3	18	1	80.9495				N	N	N	N
F8	A9	Nodal1	UNKNOWN	SYBR	None	15.1593	14.2804	16.0923	26.767	26.8156	0.0477		-4.8298	0.031			-3.9221	true	1.8836	true	3	18	1	80.9495				N	N	N	N
F9	A9	Nodal1	UNKNOWN	SYBR	None	15.1593	14.2804	16.0923	26.8174	26.8156	0.0477		-4.8298	0.031			-3.9221	true	1.8836	true	3	18	1	80.9546				N	N	N	N
F10	A9	Smad7	UNKNOWN	SYBR	None	3.4746	3.1768	3.8002	25.7226	25.7725	0.0767		-5.873	0.0465			-1.7968	true	1.498	true	3	18	1	81.2527				N	N	N	N
F11	A9	Smad7	UNKNOWN	SYBR	None	3.4746	3.1768	3.8002	25.8608	25.7725	0.0767		-5.873	0.0465			-1.7968	true	1.498	true	3	18	1	81.0993				N	N	N	N
F12	A9	Smad7	UNKNOWN	SYBR	None	3.4746	3.1768	3.8002	25.7339	25.7725	0.0767		-5.873	0.0465			-1.7968	true	1.498	true	3	18	1	81.0993				N	N	N	N
G1	A12	ATP5O	UNKNOWN	SYBR	None				31.7583	31.7947	0.0936							true	1.6654	true	3	22	1	84.2284				N	N	N	N
G2	A12	ATP5O	UNKNOWN	SYBR	None				31.7248	31.7947	0.0936							true	1.6654	true	3	23	1	84.2284				N	N	N	N
G3	A12	ATP5O	UNKNOWN	SYBR	None				31.901	31.7947	0.0936							true	1.6654	true	3	23	1	84.5296	67.5365			N	N	N	Y
G4	A12	Lefty1	UNKNOWN	SYBR	None	48.1337	42.6975	54.2621	25.3606	25.3162	0.0536		-6.4785	0.0623			-5.589	true	1.7424	true	3	17	1	84.3806				N	N	N	N
G5	A12	Lefty1	UNKNOWN	SYBR	None	48.1337	42.6975	54.2621	25.3314	25.3162	0.0536		-6.4785	0.0623			-5.589	true	1.7424	true	3	17	1	84.2307				N	N	N	N
G6	A12	Lefty1	UNKNOWN	SYBR	None	48.1337	42.6975	54.2621	25.2566	25.3162	0.0536		-6.4785	0.0623			-5.589	true	1.7424	true	3	17	1	84.2307				N	N	N	N
G7	A12	Nodal1	UNKNOWN	SYBR	None	22.7545	19.89	26.0315	26.4671	26.379	0.0768		-5.4157	0.0699			-4.5081	true	1.8836	true	3	18	1	80.9495				N	N	N	N
G8	A12	Nodal1	UNKNOWN	SYBR	None	22.7545	19.89	26.0315	26.344	26.379	0.0768		-5.4157	0.0699			-4.5081	true	1.8836	true	3	18	1	80.8004				N	N	N	N
G9	A12	Nodal1	UNKNOWN	SYBR	None	22.7545	19.89	26.0315	26.3258	26.379	0.0768		-5.4157	0.0699			-4.5081	true	1.8836	true	3	18	1	80.9546				N	N	N	N
G10	A12	Smad7	UNKNOWN	SYBR	None	4.5995	4.0289	5.2509	25.4786	25.5171	0.0738		-6.2776	0.0688			-2.2015	true	1.498	true	3	18	1	81.2527				N	N	N	N
G11	A12	Smad7	UNKNOWN	SYBR	None	4.5995	4.0289	5.2509	25.4705	25.5171	0.0738		-6.2776	0.0688			-2.2015	true	1.498	true	3	17	1	81.0993				N	N	N	N
G12	A12	Smad7	UNKNOWN	SYBR	None	4.5995	4.0289	5.2509	25.6022	25.5171	0.0738		-6.2776	0.0688			-2.2015	true	1.498	true	3	18	1	81.0993				N	N	N	N
H1	A24	ATP5O	UNKNOWN	SYBR	None				31.9478	31.7787	0.2043							true	1.6654	true	3	23	1	84.0793	67.2332			N	N	N	Y
H2	A24	ATP5O	UNKNOWN	SYBR	None				31.5517	31.7787	0.2043							true	1.6654	true	3	22	1	84.2284	72.8983			N	N	N	Y
H3	A24	ATP5O	UNKNOWN	SYBR	None				31.8368	31.7787	0.2043							true	1.6654	true	3	22	1	84.5296	66.7912			N	N	N	Y
H4	A24	Lefty1	UNKNOWN	SYBR	None	72.3356	52.7139	99.261	24.9413	24.7126	0.1984		-7.0662	0.1644			-6.1766	true	1.7424	true	3	16	1	84.3806				N	N	N	N
H5	A24	Lefty1	UNKNOWN	SYBR	None	72.3356	52.7139	99.261	24.5874	24.7126	0.1984		-7.0662	0.1644			-6.1766	true	1.7424	true	3	16	1	84.3798				N	N	N	N
H6	A24	Lefty1	UNKNOWN	SYBR	None	72.3356	52.7139	99.261	24.6091	24.7126	0.1984		-7.0662	0.1644			-6.1766	true	1.7424	true	3	16	1	84.3798	66.789			N	N	N	Y
H7	A24	Nodal1	UNKNOWN	SYBR	None	16.2124	12.9169	20.3488	26.8602	26.852	0.0088		-4.9267	0.1181			-4.019	true	1.8836	true	3	18	1	80.9495				N	N	N	N
H8	A24	Nodal1	UNKNOWN	SYBR	None	16.2124	12.9169	20.3488	26.8427	26.852	0.0088		-4.9267	0.1181			-4.019	true	1.8836	true	3	18	1	80.9495				N	N	N	N
H9	A24	Nodal1	UNKNOWN	SYBR	None	16.2124	12.9169	20.3488	26.8533	26.852	0.0088		-4.9267	0.1181			-4.019	true	1.8836	true	3	18	1	80.9546				N	N	N	N
H10	A24	Smad7	UNKNOWN	SYBR	None	4.2314	3.3237	5.3871	25.5957	25.6215	0.074		-6.1573	0.1255			-2.0811	true	1.498	true	3	18	1	81.2527				N	N	N	N
H11	A24	Smad7	UNKNOWN	SYBR	None	4.2314	3.3237	5.3871	25.5638	25.6215	0.074		-6.1573	0.1255			-2.0811	true	1.498	true	3	18	1	81.0993				N	N	N	N
H12	A24	Smad7	UNKNOWN	SYBR	None	4.2314	3.3237	5.3871	25.7049	25.6215	0.074		-6.1573	0.1255			-2.0811	true	1.498	true	3	18	1	81.2483				N	N	N	N

Analysis Type = Singleplex
Endogenous Control = ATP5O
RQ Min/Max Confidence Level = 95.0
Reference Sample = X1
