# Supplementary material for: Rapid changes in morphogen concentration control self-organized patterning in human embryonic stem cells
Source: eLife. 2019 Mar 4;8:e40526. doi: 10.7554/eLife.40526 (PMC6398983; doi:10.7554/eLife.40526)
Supplement: Figure 3—source data 1. — Requires the github repository – idse/stemcells. [file elife-40526-fig3-data1.zip › figure3/1701_qpcrActivinResponse/qPCRcombinedPlot.m]

clear all; close all;
addpath(genpath('/Users/idse/repos/Warmflash/stemcells')); 

dataDir = '/Users/idse/data_tmp/0_qpcr/1701_qpcrActivinResponse';
dataDir2 = '/Users/idse/data_tmp/0_qpcr/170518_qpcrActivinResponse';
filelist = fullfile(dataDir,...
    {'data_ATP5OLefty1Nodal1Smad7.mat',...
    'data_MIXL1PAI1SNAI1SKIL.mat',...
    'data_ATP5OLHX1EOMESFOXA2 2.mat',...
    'data_ATP5OFoxA2LHX1Mesp1CerGSCSox17BRA.mat',...
    'data_ATP5OOCT4NANOGSOX2.mat'});
filelist = [filelist fullfile(dataDir2,{'data_ATP5OHesxHhexOxt2Wnt3.mat',...
                                        'data_ATP5OMesp2Hand1.mat',...
                                        'data_ATP5OBra.mat'})];

                                   
targetList = {{},{'MIXL1'},{},{'Sox17'},{},{}};
%targetList = {{},{},{'LHX1','EOMES'},{'GSC'},{},{},{'Hand1'}};
% targetList = {{},{},{'LHX1','EOMES'},{'Mesp1'},{},{},{},{'Bra'}};
targetList = {{'Smad7'},{'PAI1','SNAI1','SKIL'},{},{},{}};
% targetList = {{'Lefty1','Nodal1'},{},{},{'Cer'},{},{'Wnt3'}};
targetList = {{},{},{},{},{'OCT4','NANOG','SOX2'}};
%targetList = {{},{},{'LHX1','EOMES'},{'Cer','BRA'},{}};

Ntargets = 0;
alltargets = {};
for j = 1:numel(targetList)
	Ntargets = Ntargets + numel(targetList{j}); 
    alltargets = [alltargets targetList{j}];
end

%%

data = {};
legendstr = {};
color = lines(Ntargets);
[~,coloridx] = sort(alltargets);
n = 0;
lw = 3;

figure
hold on;
for j = 1:numel(targetList)
    
    x = load(filelist{j});
    data{j} = x.data;
    
    for i = 1:numel(targetList{j})
        
        newlabel = upper(targetList{j}{i});
        %newlabel = lower(targetList{j}{i});
        %newlabel(1) = upper(newlabel(1));
        legendstr = [legendstr, newlabel];
        k = find(strcmp(data{j}.targets, targetList{j}{i}));
        
        Atimes = data{j}.timeseries.Atimes;
        Aidx = data{j}.timeseries.Aidx;
        CTnorm = data{j}.CTnorm(Aidx,k);
        CTstd = data{j}.CTstd(Aidx,k);
        
        n = n+1;
        errorbar(Atimes, CTnorm, CTstd,'-x','Color',color(coloridx(n),:),'LineWidth',lw);
    end
end
box on
xlim([0 12]);
ylim([-1 7]);

hold off

fs = 28;
legend(legendstr,'Location','NorthWest','FontSize',20)
xlabel('time (hrs)', 'FontSize',fs, 'FontWeight','Bold');
ylabel('mRNA log fold change', 'FontSize',fs, 'FontWeight','Bold');
%set(gcf,'color','w');
%set(gcf,'color','none')
set(gca, 'LineWidth', lw);
set(gca,'FontSize', fs)
set(gca,'FontWeight', 'bold')
box off
axis square
title('Activin response');

barefname = [legendstr{:}];
% saveas(gcf, fullfile(dataDir, ['CTnorm_' barefname]));
saveas(gcf, fullfile(dataDir, ['CTnorm_' barefname '.png']));
