# Supplementary material for: Rapid changes in morphogen concentration control self-organized patterning in human embryonic stem cells
Source: eLife. 2019 Mar 4;8:e40526. doi: 10.7554/eLife.40526 (PMC6398983; doi:10.7554/eLife.40526)
Supplement: Figure 3—source data 1. — Requires the github repository – idse/stemcells. [file elife-40526-fig3-data1.zip › figure3/1701_qpcrActivinResponse/170202 A Timeseries ATP5O LHX1 EOMES FOXA2 2_data.txt]

* Block Type = 96well
* Chemistry = SYBR_GREEN
* Experiment File Name = D:\Applied Biosystems\StepOne Software v2.3\experiments\170202 A Timeseries ATP5O LHX1 EOMES FOXA2 2.eds
* Experiment Run End Time = 2017-02-02 18:51:39 PM CST
* Instrument Type = steponeplus
* Passive Reference = ROX

[Results]
Well	Sample Name	Target Name	Task	Reporter	Quencher	RQ	RQ Min	RQ Max	Cт	Cт Mean	Cт SD	ΔCт	ΔCт Mean	ΔCт SE	HK Control ΔCт Mean	HK Control ΔCт SE	ΔΔCт	Automatic Ct Threshold	Ct Threshold	Automatic Baseline	Baseline Start	Baseline End	Efficiency	Tm1	Tm2	Tm3	Comments	HIGHSD	OUTLIERRG	MTP
A1	X1	ATP5O	UNKNOWN	SYBR	None				32.3114	32.1421	0.1799							true	1.805	true	3	23	1	84.2417	67.1037			N	N	Y
A2	X1	ATP5O	UNKNOWN	SYBR	None				32.1617	32.1421	0.1799							true	1.805	true	3	23	1	84.3907				N	N	N
A3	X1	ATP5O	UNKNOWN	SYBR	None				31.9533	32.1421	0.1799							true	1.805	true	3	23	1	84.3895				N	N	N
A4	X1	LHX1	UNKNOWN	SYBR	None	1	0.14	7.141	35.2872	35.248	1.7601		3.1059	1.0215			0	true	0.5773	true	3	29	1	74.4064				Y	N	N
A5	X1	LHX1	UNKNOWN	SYBR	None	1	0.14	7.141	33.4686	35.248	1.7601		3.1059	1.0215			0	true	0.5773	true	3	27	1	74.4014				Y	N	N
A6	X1	LHX1	UNKNOWN	SYBR	None	1	0.14	7.141	36.9882	35.248	1.7601		3.1059	1.0215			0	true	0.5773	true	3	31	1	74.2524				Y	N	N
A7	X1	EOMES	UNKNOWN	SYBR	None	1	0.4484	2.23	35.2345	34.4316	0.699		2.2895	0.4167			0	true	2.3218	true	3	27	1	78.8728				Y	N	N
A8	X1	EOMES	UNKNOWN	SYBR	None	1	0.4484	2.23	34.1026	34.4316	0.699		2.2895	0.4167			0	true	2.3218	true	3	26	1	78.8728				Y	N	N
A9	X1	EOMES	UNKNOWN	SYBR	None	1	0.4484	2.23	33.9578	34.4316	0.699		2.2895	0.4167			0	true	2.3218	true	3	25	1	78.7282				Y	N	N
A10	X1	FOXA2 2	UNKNOWN	SYBR	None	1	0.625	1.6001	30.3959	29.9788	0.3829		-2.1633	0.2443			0	true	0.0833	true	3	27	1	83.0492	66.5101			N	N	Y
A11	X1	FOXA2 2	UNKNOWN	SYBR	None	1	0.625	1.6001	29.8973	29.9788	0.3829		-2.1633	0.2443			0	true	0.0833	true	3	26	1	83.0467				N	N	N
A12	X1	FOXA2 2	UNKNOWN	SYBR	None	1	0.625	1.6001	29.6432	29.9788	0.3829		-2.1633	0.2443			0	true	0.0833	true	3	26	1	83.0467	67.2505			N	N	Y
B1	A1	ATP5O	UNKNOWN	SYBR	None				31.9887	32.0242	0.0803							true	1.805	true	3	23	1	84.3907				N	N	N
B2	A1	ATP5O	UNKNOWN	SYBR	None				32.1161	32.0242	0.0803							true	1.805	true	3	23	1	84.3907	73.8099			N	N	Y
B3	A1	ATP5O	UNKNOWN	SYBR	None				31.9678	32.0242	0.0803							true	1.805	true	3	23	1	84.5386	73.0654			N	N	Y
B4	A1	LHX1	UNKNOWN	SYBR	None	5.7075	4.6869	6.9504	32.5457	32.6172	0.1581		0.593	0.1024			-2.5129	true	0.5773	true	3	26	1	74.5554				N	N	N
B5	A1	LHX1	UNKNOWN	SYBR	None	5.7075	4.6869	6.9504	32.7984	32.6172	0.1581		0.593	0.1024			-2.5129	true	0.5773	true	3	26	1	74.4014				N	N	N
B6	A1	LHX1	UNKNOWN	SYBR	None	5.7075	4.6869	6.9504	32.5075	32.6172	0.1581		0.593	0.1024			-2.5129	true	0.5773	true	3	26	1	74.4014				N	N	N
B7	A1	EOMES	UNKNOWN	SYBR	None	3.7369	2.723	5.1283	32.591	32.4118	0.2733		0.3876	0.1645			-1.9018	true	2.3218	true	3	24	1	78.8728				N	N	N
B8	A1	EOMES	UNKNOWN	SYBR	None	3.7369	2.723	5.1283	32.0972	32.4118	0.2733		0.3876	0.1645			-1.9018	true	2.3218	true	3	24	1	78.8728				N	N	N
B9	A1	EOMES	UNKNOWN	SYBR	None	3.7369	2.723	5.1283	32.5472	32.4118	0.2733		0.3876	0.1645			-1.9018	true	2.3218	true	3	24	1	78.8772				N	N	N
B10	A1	FOXA2 2	UNKNOWN	SYBR	None	2.3039	1.9195	2.7654	28.6012	28.6567	0.1434		-3.3674	0.0949			-1.2041	true	0.0833	true	3	25	1	82.9002	67.1061			N	N	Y
B11	A1	FOXA2 2	UNKNOWN	SYBR	None	2.3039	1.9195	2.7654	28.8196	28.6567	0.1434		-3.3674	0.0949			-1.2041	true	0.0833	true	3	25	1	82.8977				N	N	N
B12	A1	FOXA2 2	UNKNOWN	SYBR	None	2.3039	1.9195	2.7654	28.5495	28.6567	0.1434		-3.3674	0.0949			-1.2041	true	0.0833	true	3	25	1	82.8977	66.9524			N	N	Y
C1	A2	ATP5O	UNKNOWN	SYBR	None				31.8819	31.7761	0.0935							true	1.805	true	3	23	1	84.3907				N	N	N
C2	A2	ATP5O	UNKNOWN	SYBR	None				31.7422	31.7761	0.0935							true	1.805	true	3	23	1	84.3907	73.8099			N	N	Y
C3	A2	ATP5O	UNKNOWN	SYBR	None				31.7043	31.7761	0.0935							true	1.805	true	3	22	1	84.5386	66.9563			N	N	Y
C4	A2	LHX1	UNKNOWN	SYBR	None	19.9516	14.1314	28.1688	30.6196	30.5636	0.296		-1.2126	0.1792			-4.3184	true	0.5773	true	3	24	1	74.5554				N	N	N
C5	A2	LHX1	UNKNOWN	SYBR	None	19.9516	14.1314	28.1688	30.8275	30.5636	0.296		-1.2126	0.1792			-4.3184	true	0.5773	true	3	24	1	74.4014				N	N	N
C6	A2	LHX1	UNKNOWN	SYBR	None	19.9516	14.1314	28.1688	30.2436	30.5636	0.296		-1.2126	0.1792			-4.3184	true	0.5773	true	3	24	1	74.4014				N	N	N
C7	A2	EOMES	UNKNOWN	SYBR	None	8.9609	7.5818	10.5908	30.9735	30.902	0.1178		-0.8742	0.0868			-3.1636	true	2.3218	true	3	23	1	78.7238				N	N	N
C8	A2	EOMES	UNKNOWN	SYBR	None	8.9609	7.5818	10.5908	30.766	30.902	0.1178		-0.8742	0.0868			-3.1636	true	2.3218	true	3	22	1	78.8728				N	N	N
C9	A2	EOMES	UNKNOWN	SYBR	None	8.9609	7.5818	10.5908	30.9663	30.902	0.1178		-0.8742	0.0868			-3.1636	true	2.3218	true	3	23	1	78.8772				N	N	N
C10	A2	FOXA2 2	UNKNOWN	SYBR	None	3.4396	2.8318	4.1778	27.9799	27.8306	0.1479		-3.9456	0.101			-1.7822	true	0.0833	true	3	24	1	82.9002	66.6591			N	N	Y
C11	A2	FOXA2 2	UNKNOWN	SYBR	None	3.4396	2.8318	4.1778	27.8276	27.8306	0.1479		-3.9456	0.101			-1.7822	true	0.0833	true	3	24	1	83.0467				N	N	N
C12	A2	FOXA2 2	UNKNOWN	SYBR	None	3.4396	2.8318	4.1778	27.6842	27.8306	0.1479		-3.9456	0.101			-1.7822	true	0.0833	true	3	24	1	83.0467				N	N	N
D1	A4	ATP5O	UNKNOWN	SYBR	None				31.9178	31.8968	0.0191							true	1.805	true	3	23	1	84.3907				N	N	N
D2	A4	ATP5O	UNKNOWN	SYBR	None				31.8921	31.8968	0.0191							true	1.805	true	3	23	1	84.3907				N	N	N
D3	A4	ATP5O	UNKNOWN	SYBR	None				31.8804	31.8968	0.0191							true	1.805	true	3	22	1	84.5386				N	N	N
D4	A4	LHX1	UNKNOWN	SYBR	None	23.8004	13.1711	43.0077	30.5192	30.4298	0.5322		-1.467	0.3074			-4.5729	true	0.5773	true	3	24	1	74.7044				Y	N	N
D5	A4	LHX1	UNKNOWN	SYBR	None	23.8004	13.1711	43.0077	30.9115	30.4298	0.5322		-1.467	0.3074			-4.5729	true	0.5773	true	3	24	1	74.1034				Y	N	N
D6	A4	LHX1	UNKNOWN	SYBR	None	23.8004	13.1711	43.0077	29.8585	30.4298	0.5322		-1.467	0.3074			-4.5729	true	0.5773	true	3	23	1	74.5505				Y	N	N
D7	A4	EOMES	UNKNOWN	SYBR	None	8.3436	7.015	9.9239	30.9469	31.1256	0.1549		-0.7712	0.0901			-3.0607	true	2.3218	true	3	22	1	78.8728				N	N	N
D8	A4	EOMES	UNKNOWN	SYBR	None	8.3436	7.015	9.9239	31.2087	31.1256	0.1549		-0.7712	0.0901			-3.0607	true	2.3218	true	3	23	1	78.8728				N	N	N
D9	A4	EOMES	UNKNOWN	SYBR	None	8.3436	7.015	9.9239	31.2213	31.1256	0.1549		-0.7712	0.0901			-3.0607	true	2.3218	true	3	22	1	78.7282				N	N	N
D10	A4	FOXA2 2	UNKNOWN	SYBR	None	1.0013	0.5916	1.6947	29.3903	29.7316	0.4732		-2.1652	0.2734			-0.0018	true	0.0833	true	3	26	1	83.0492	66.3611			N	N	Y
D11	A4	FOXA2 2	UNKNOWN	SYBR	None	1.0013	0.5916	1.6947	30.2718	29.7316	0.4732		-2.1652	0.2734			-0.0018	true	0.0833	true	3	27	1	83.0467				N	N	N
D12	A4	FOXA2 2	UNKNOWN	SYBR	None	1.0013	0.5916	1.6947	29.5327	29.7316	0.4732		-2.1652	0.2734			-0.0018	true	0.0833	true	3	26	1	83.0467				N	N	N
E1	A6	ATP5O	UNKNOWN	SYBR	None				31.9679	31.9585	0.0382							true	1.805	true	3	23	1	84.3907				N	N	N
E2	A6	ATP5O	UNKNOWN	SYBR	None				31.991	31.9585	0.0382							true	1.805	true	3	23	1	84.3907	66.3586			N	N	Y
E3	A6	ATP5O	UNKNOWN	SYBR	None				31.9164	31.9585	0.0382							true	1.805	true	3	23	1	84.5386				N	N	N
E4	A6	LHX1	UNKNOWN	SYBR	None	7.3126	3.0831	17.3441	33.0846	32.1939	0.7764		0.2355	0.4488			-2.8704	true	0.5773	true	3	26	1	74.5554				Y	N	N
E5	A6	LHX1	UNKNOWN	SYBR	None	7.3126	3.0831	17.3441	31.8364	32.1939	0.7764		0.2355	0.4488			-2.8704	true	0.5773	true	3	25	1	74.5505				Y	N	N
E6	A6	LHX1	UNKNOWN	SYBR	None	7.3126	3.0831	17.3441	31.6608	32.1939	0.7764		0.2355	0.4488			-2.8704	true	0.5773	true	3	25	1	74.5505				Y	N	N
E7	A6	EOMES	UNKNOWN	SYBR	None	2.6908	2.059	3.5164	32.7422	32.8199	0.2378		0.8615	0.1391			-1.428	true	2.3218	true	3	24	1	78.8728				N	N	N
E8	A6	EOMES	UNKNOWN	SYBR	None	2.6908	2.059	3.5164	33.0869	32.8199	0.2378		0.8615	0.1391			-1.428	true	2.3218	true	3	25	1	78.7238				N	N	N
E9	A6	EOMES	UNKNOWN	SYBR	None	2.6908	2.059	3.5164	32.6307	32.8199	0.2378		0.8615	0.1391			-1.428	true	2.3218	true	3	24	1	78.8772				N	N	N
E10	A6	FOXA2 2	UNKNOWN	SYBR	None	0.0537	0.013	0.2216	35.4839	34.0131	1.2747		2.0546	0.7363			4.218	true	0.0833	true	3	32	1	83.1982	64.8711			Y	N	Y
E11	A6	FOXA2 2	UNKNOWN	SYBR	None	0.0537	0.013	0.2216	33.2284	34.0131	1.2747		2.0546	0.7363			4.218	true	0.0833	true	3	30	1	83.0467				Y	N	N
E12	A6	FOXA2 2	UNKNOWN	SYBR	None	0.0537	0.013	0.2216	33.327	34.0131	1.2747		2.0546	0.7363			4.218	true	0.0833	true	3	30	1	83.0467	73.5094			Y	N	Y
F1	A9	ATP5O	UNKNOWN	SYBR	None				32.4062	32.3375	0.0759							true	1.805	true	3	23	1	84.2417	67.1037			N	N	Y
F2	A9	ATP5O	UNKNOWN	SYBR	None				32.3501	32.3375	0.0759							true	1.805	true	3	23	1	84.2417				N	N	N
F3	A9	ATP5O	UNKNOWN	SYBR	None				32.2561	32.3375	0.0759							true	1.805	true	3	23	1	84.5386				N	N	N
F4	A9	LHX1	UNKNOWN	SYBR	None	2.254	1.4615	3.4763	33.8741	34.2708	0.3825		1.9334	0.2251			-1.1725	true	0.5773	true	3	27	1	74.5554				N	N	N
F5	A9	LHX1	UNKNOWN	SYBR	None	2.254	1.4615	3.4763	34.6373	34.2708	0.3825		1.9334	0.2251			-1.1725	true	0.5773	true	3	28	1	74.4014				N	N	N
F6	A9	LHX1	UNKNOWN	SYBR	None	2.254	1.4615	3.4763	34.3011	34.2708	0.3825		1.9334	0.2251			-1.1725	true	0.5773	true	3	28	1	74.4014				N	N	N
F7	A9	EOMES	UNKNOWN	SYBR	None	2.677	1.6445	4.3577	33.2333	33.2063	0.4319		0.8689	0.2532			-1.4206	true	2.3218	true	3	24	1	78.8728				N	N	N
F8	A9	EOMES	UNKNOWN	SYBR	None	2.677	1.6445	4.3577	32.7616	33.2063	0.4319		0.8689	0.2532			-1.4206	true	2.3218	true	3	24	1	78.8728				N	N	N
F9	A9	EOMES	UNKNOWN	SYBR	None	2.677	1.6445	4.3577	33.6241	33.2063	0.4319		0.8689	0.2532			-1.4206	true	2.3218	true	3	25	1	78.8772				N	N	N
F10	A9	FOXA2 2	UNKNOWN	SYBR	None	0.0659	0.0071	0.6126	32.5654	34.0973	2.0049		1.7598	1.1584			3.9232	true	0.0833	true	3	29	1	83.1982	65.7651			Y	N	Y
F11	A9	FOXA2 2	UNKNOWN	SYBR	None	0.0659	0.0071	0.6126	33.3601	34.0973	2.0049		1.7598	1.1584			3.9232	true	0.0833	true	3	29	1	83.0467				Y	N	N
F12	A9	FOXA2 2	UNKNOWN	SYBR	None	0.0659	0.0071	0.6126	36.3664	34.0973	2.0049		1.7598	1.1584			3.9232	true	0.0833	true	3	33	1	83.1957	63.823			Y	N	Y
G1	A12	ATP5O	UNKNOWN	SYBR	None				32.2395	32.2572	0.0905							true	1.805	true	3	23	1	84.3907	73.9589			N	N	Y
G2	A12	ATP5O	UNKNOWN	SYBR	None				32.1769	32.2572	0.0905							true	1.805	true	3	23	1	84.3907				N	N	N
G3	A12	ATP5O	UNKNOWN	SYBR	None				32.3552	32.2572	0.0905							true	1.805	true	3	23	1	84.6876				N	N	N
G4	A12	LHX1	UNKNOWN	SYBR	None	5.2248	1.1765	23.2018	32.4903	32.9777	1.3387		0.7205	0.7747			-2.3854	true	0.5773	true	3	26	1	74.7044				Y	N	N
G5	A12	LHX1	UNKNOWN	SYBR	None	5.2248	1.1765	23.2018	31.951	32.9777	1.3387		0.7205	0.7747			-2.3854	true	0.5773	true	3	26	1	74.6995				Y	N	N
G6	A12	LHX1	UNKNOWN	SYBR	None	5.2248	1.1765	23.2018	34.4918	32.9777	1.3387		0.7205	0.7747			-2.3854	true	0.5773	true	3	28	1	74.5505				Y	N	N
G7	A12	EOMES	UNKNOWN	SYBR	None	3.4379	2.5832	4.5755	32.7858	32.7651	0.2408		0.5079	0.1485			-1.7815	true	2.3218	true	3	24	1	79.0219				N	N	N
G8	A12	EOMES	UNKNOWN	SYBR	None	3.4379	2.5832	4.5755	32.5146	32.7651	0.2408		0.5079	0.1485			-1.7815	true	2.3218	true	3	24	1	79.0219				N	N	N
G9	A12	EOMES	UNKNOWN	SYBR	None	3.4379	2.5832	4.5755	32.995	32.7651	0.2408		0.5079	0.1485			-1.7815	true	2.3218	true	3	25	1	79.0262				N	N	N
G10	A12	FOXA2 2	UNKNOWN	SYBR	None	0.2878	0.1185	0.6991	32.3442	31.8907	0.7937		-0.3665	0.4612			1.7969	true	0.0833	true	3	29	1	83.1982	65.4671			Y	N	Y
G11	A12	FOXA2 2	UNKNOWN	SYBR	None	0.2878	0.1185	0.6991	30.9743	31.8907	0.7937		-0.3665	0.4612			1.7969	true	0.0833	true	3	27	1	83.1957	66.6544			Y	Y	Y
G12	A12	FOXA2 2	UNKNOWN	SYBR	None	0.2878	0.1185	0.6991	32.3536	31.8907	0.7937		-0.3665	0.4612			1.7969	true	0.0833	true	3	29	1	83.1957	65.9093			Y	N	Y
H1	A24	ATP5O	UNKNOWN	SYBR	None				31.9624	32.1155	0.1378							true	1.805	true	3	23	1	84.5398				N	N	N
H2	A24	ATP5O	UNKNOWN	SYBR	None				32.1545	32.1155	0.1378							true	1.805	true	3	23	1	84.5398				N	N	N
H3	A24	ATP5O	UNKNOWN	SYBR	None				32.2295	32.1155	0.1378							true	1.805	true	3	23	1	84.8366	67.2543			N	N	Y
H4	A24	LHX1	UNKNOWN	SYBR	None	1.6598	0.3442	8.0047	33.0329	34.4903	1.4093		2.3748	0.8175			-0.731	true	0.5773	true	3	27	1	74.7044				Y	N	N
H5	A24	LHX1	UNKNOWN	SYBR	None	1.6598	0.3442	8.0047	35.8459	34.4903	1.4093		2.3748	0.8175			-0.731	true	0.5773	true	3	30	1	74.5505				Y	N	N
H6	A24	LHX1	UNKNOWN	SYBR	None	1.6598	0.3442	8.0047	34.592	34.4903	1.4093		2.3748	0.8175			-0.731	true	0.5773	true	3	28	1	74.5505				Y	N	N
H7	A24	EOMES	UNKNOWN	SYBR	None	2.7103	1.7616	4.1701	32.9124	32.9665	0.3625		0.851	0.2239			-1.4385	true	2.3218	true	3	25	1	79.0219				N	N	N
H8	A24	EOMES	UNKNOWN	SYBR	None	2.7103	1.7616	4.1701	32.634	32.9665	0.3625		0.851	0.2239			-1.4385	true	2.3218	true	3	24	1	79.0219				N	N	N
H9	A24	EOMES	UNKNOWN	SYBR	None	2.7103	1.7616	4.1701	33.3529	32.9665	0.3625		0.851	0.2239			-1.4385	true	2.3218	true	3	25	1	79.0262				N	N	N
H10	A24	FOXA2 2	UNKNOWN	SYBR	None	0.0626	0.0028	1.4172	31.9008	33.9494	2.8041		1.8339	1.6209			3.9972	true	0.0833	true	3	28	1	83.3472	66.0631			Y	N	Y
H11	A24	FOXA2 2	UNKNOWN	SYBR	None	0.0626	0.0028	1.4172	32.8022	33.9494	2.8041		1.8339	1.6209			3.9972	true	0.0833	true	3	29	1	83.1957	66.2073			Y	N	Y
H12	A24	FOXA2 2	UNKNOWN	SYBR	None	0.0626	0.0028	1.4172	37.1451	33.9494	2.8041		1.8339	1.6209			3.9972	true	0.0833	true	3	33	1	79.1722				Y	N	N

Analysis Type = Singleplex
Endogenous Control = ATP5O
RQ Min/Max Confidence Level = 95.0
Reference Sample = X1
