# Supplementary material for: Rapid changes in morphogen concentration control self-organized patterning in human embryonic stem cells
Source: eLife. 2019 Mar 4;8:e40526. doi: 10.7554/eLife.40526 (PMC6398983; doi:10.7554/eLife.40526)
Supplement: Figure 3—source data 1. — Requires the github repository – idse/stemcells. [file elife-40526-fig3-data1.zip › figure3/1701_qpcrActivinResponse/analyze_qpcr_APSmarkers.m]

clear all; close all;

addpath(genpath('/Users/idse/repos/Warmflash/stemcells')); 
[scriptPath,~,ext] = fileparts(matlab.desktop.editor.getActiveFilename);
dataDir = scriptPath;

filenames = {'170201 A Time Series ATP5O FoxA2 Lhx1 Mesp1_data.txt',...
     '170201 A TimeseriesCer GSC Sox17 BRA_data.txt'};

%filenames = {'170125_ATimeSerieATP5OFoxA2_data.txt'};

%filenames = {'170202 A Timeseries ATP5O LHX1 EOMES FOXA2 2_data.txt'};

normName = 'ATP5O';

%% read data

tolerance = 0.5;

data = combineQPCR(dataDir, filenames, tolerance);

Ntargets = data.Ntargets;
Nsamples = data.Nsamples;
targets = data.targets;
CTmean = data.CTmean;
CTstd = data.CTstd;

% normalization
refIdx = find(strcmp(targets,normName));
if isempty(refIdx)
    disp('using normalization from other file');
	refData =  combineQPCR(dataDir, filenamesNorm);
    refIdx = find(strcmp(refData.targets,normName));
    CTref = refData.CTmean(:,refIdx);
    refIdx = 0; % to make sure this idx isn't excluded from plot later
else
    disp('using normalization from same file');
    CTref = CTmean(:,refIdx);
end

barefname = [targets{:}];

% normalize

CTnorm = zeros([Nsamples Ntargets]);
for targeti = 1:Ntargets
	CTnorm(:,targeti) = -(CTmean(:,targeti) - CTref);
    CTnorm(:,targeti) = CTnorm(:,targeti) - CTnorm(1,targeti);
end

% raw value

Atimes = [0 1 2 4 6 9 12 24];
Btimes = [0 12 24];
SBtimes = 12;

Aidx = 1:numel(Atimes);
Bidx = [1 9 11];
SBidx = 10;

data.timeseries = struct('Atimes',Atimes,'Btimes',Btimes,'SBtimes',SBtimes,...
                    'Aidx',Aidx,'Bidx',Bidx,'SBidx',SBidx);
data.CTnorm = CTnorm;
fname = fullfile(dataDir, ['data_' barefname]);
save(fname,'data');

%%
clf 
bar(Atimes, CTmean(Aidx,:))
legend(targets,'Location','SouthEast')
ylim([25 35]);
saveas(gcf, fullfile(dataDir,['CTraw_A_' barefname]));
saveas(gcf, fullfile(dataDir,['CTraw_A_' barefname '.png']));
% 
% figure,
% bar(Btimes, CTmean(Bidx,:))
% legend(targets,'Location','SouthEast')
% ylim([20 35]);
% saveas(gcf, fullfile(dataDir,['CTraw_B_' barefname]));
% saveas(gcf, fullfile(dataDir,['CTraw_B_' barefname '.png']));

% figure,
% bar(SBtimes, CTmean(SBidx,:))
% legend(targets,'Location','SouthEast')
% ylim([20 35]);

% normalized

%% not normalized

%exclude = {'LHX1','Mesp1','FoxA2'};
exclude = {'BRA', 'Sox17'};
excludeIdx = [];
for i = 1:numel(exclude)
    excludeIdx = [excludeIdx find(strcmp(targets,exclude{i}))];
end

CT = CTnorm;
%CT = -CTmean;

% bar(times, CTnorm(:,2:end))
% legend(D.targets(2:end))
figure,

targeti = setdiff(1:Ntargets, [refIdx(:) excludeIdx(:)']);

clf
color = lines(numel(targeti));
hold on
for i = 1:numel(targeti)
    plot(Atimes, CT(Aidx,targeti(i)),...
       '-x','Color',color(i,:),'LineWidth',2);
end
for i = 1:numel(targeti)
    plot(Btimes, CTnorm(Bidx,targeti(i)),...
       '--x','Color',color(i,:),'LineWidth',2);
    %errorbar(times, CTnorm(:,targeti(i)), CTstd(:,targeti(i)),...
    %    '-x','Color',color(i,:),'LineWidth',2);
end
% for i = 1:numel(targeti)
%     plot(SBtimes, CTnorm(SBidx,targeti(i)),..t.
%        'o','Color',color(i,:),'LineWidth',2);
% end
for i = 1:numel(targeti)
    errorbar(Atimes, CT(Aidx,targeti(i)), CTstd(Aidx,targeti(i)),...
        '-x','Color',color(i,:),'LineWidth',2);
end
hold off
xlim([0 24]);
%ylim([-0.5 5.5]);
legend(targets(targeti),'location','NorthEast')

fs = 15;
xlabel('time (hrs)', 'FontSize',fs, 'FontWeight','Bold');
ylabel('C_T-C_{T,ATP5O}', 'FontSize',fs, 'FontWeight','Bold');
set(gcf,'color','w');
set(gca, 'LineWidth', 2);
set(gca,'FontSize', fs)
set(gca,'FontWeight', 'bold')

saveas(gcf, fullfile(dataDir, ['CTnormNew_' barefname]));
saveas(gcf, fullfile(dataDir, ['CTnormNew_' barefname '.png']));

%% normalized

exclude = {'BRA', 'FoxA2'};
excludeIdx = [];
for i = 1:numel(exclude)
    excludeIdx = [excludeIdx find(strcmp(targets,exclude{i}))];
end

CT = CTnorm;

% bar(times, CTnorm(:,2:end))
% legend(D.targets(2:end))
figure,

targeti = setdiff(1:Ntargets, [refIdx excludeIdx]);

clf
color = lines(numel(targeti));
hold on
for i = 1:numel(targeti)
    plot(Atimes, CT(Aidx,targeti(i)),...
       '-x','Color',color(i,:),'LineWidth',2);
end
% for i = 1:numel(targeti)
%     plot(Btimes, CTnorm(Bidx,targeti(i)),...
%        '--x','Color',color(i,:),'LineWidth',2);
%     %errorbar(times, CTnorm(:,targeti(i)), CTstd(:,targeti(i)),...
%     %    '-x','Color',color(i,:),'LineWidth',2);
% end
% for i = 1:numel(targeti)
%     plot(SBtimes, CTnorm(SBidx,targeti(i)),...
%        'o','Color',color(i,:),'LineWidth',2);
% end
for i = 1:numel(targeti)
    errorbar(Atimes, CT(Aidx,targeti(i)), CTstd(Aidx,targeti(i)),...
        '-x','Color',color(i,:),'LineWidth',2);
end
hold off
xlim([0 24]);
%ylim([-0.5 5.5]);
legend(targets(targeti),'location','NorthEast')

fs = 15;
xlabel('time (hrs)', 'FontSize',fs, 'FontWeight','Bold');
ylabel('C_T - C_{T,ATP5O}', 'FontSize',fs, 'FontWeight','Bold');
set(gcf,'color','w');
set(gca, 'LineWidth', 2);
set(gca,'FontSize', fs)
set(gca,'FontWeight', 'bold')

saveas(gcf, fullfile(dataDir, ['CTnorm_' barefname]));
saveas(gcf, fullfile(dataDir, ['CTnorm_' barefname '.png']));

%% normalized exponential

clf
targeti = setdiff(1:Ntargets, refIdx);
color = lines(numel(targeti));
hold on
for i = 1:numel(targeti)
    X = CTnorm(:,targeti(i));
    plot(times, 2.^X,'-x','Color',color(i,:),'LineWidth',2)
end
hold off
legend(targets(targeti))


fs = 15;
xlabel('time (hrs)', 'FontSize',fs,'FontWeight','Bold');
ylabel('normalized level', 'FontSize',fs, 'FontWeight','Bold');
set(gcf,'color','w');
set(gca, 'LineWidth', 2);
set(gca,'FontSize', fs)
set(gca,'FontWeight', 'bold')
    
