# Supplementary material for: Rapid changes in morphogen concentration control self-organized patterning in human embryonic stem cells
Source: eLife. 2019 Mar 4;8:e40526. doi: 10.7554/eLife.40526 (PMC6398983; doi:10.7554/eLife.40526)
Supplement: Figure 3—source data 1. — Requires the github repository – idse/stemcells. [file elife-40526-fig3-data1.zip › figure3/1701_qpcrActivinResponse/170115 A New TimeSeries ATP5 Oct4 Nanog Sox2_dataManThreshX.txt]

* Block Type = 96well
* Chemistry = SYBR_GREEN
* Experiment File Name = D:\Applied Biosystems\StepOne Software v2.3\experiments\170115 A New TimeSeries ATP5 Oct4 Nanog Sox2.eds
* Experiment Run End Time = 2017-01-15 21:12:20 PM CST
* Instrument Type = steponeplus
* Passive Reference = ROX

[Results]
Well	Sample Name	Target Name	Task	Reporter	Quencher	RQ	RQ Min	RQ Max	Cт	Cт Mean	Cт SD	ΔCт	ΔCт Mean	ΔCт SE	HK Control ΔCт Mean	HK Control ΔCт SE	ΔΔCт	Automatic Ct Threshold	Ct Threshold	Automatic Baseline	Baseline Start	Baseline End	Efficiency	Tm1	Tm2	Tm3	Comments	HIGHSD	NOISE	OUTLIERRG	MTP
A1	X1	ATP5O	UNKNOWN	SYBR	None				30.3102	30.258	0.1014							false	1	true	3	22	1	84.2282				N	N	N	N
A2	X1	ATP5O	UNKNOWN	SYBR	None				30.3227	30.258	0.1014							false	1	true	3	22	1	84.2282				N	N	N	N
A3	X1	ATP5O	UNKNOWN	SYBR	None				30.1411	30.258	0.1014							false	1	true	3	22	1	84.3779				N	N	N	N
A4	X1	OCT4	UNKNOWN	SYBR	None	1	0.89	1.1236	21.734	21.7113	0.0265		-8.5467	0.0605			0	false	1	true	3	14	1	82.8867				N	N	N	N
A5	X1	OCT4	UNKNOWN	SYBR	None	1	0.89	1.1236	21.7178	21.7113	0.0265		-8.5467	0.0605			0	false	1	true	3	14	1	82.8836				N	N	N	N
A6	X1	OCT4	UNKNOWN	SYBR	None	1	0.89	1.1236	21.6821	21.7113	0.0265		-8.5467	0.0605			0	false	1	true	3	14	1	82.7345				N	N	N	N
A7	X1	NANOG	UNKNOWN	SYBR	None	1	0.8567	1.1672	24.9619	24.8613	0.0953		-5.3967	0.0803			0	false	1	true	3	17	1	80.0478				N	N	N	N
A8	X1	NANOG	UNKNOWN	SYBR	None	1	0.8567	1.1672	24.8495	24.8613	0.0953		-5.3967	0.0803			0	false	1	true	3	17	1	80.0478				N	N	N	N
A9	X1	NANOG	UNKNOWN	SYBR	None	1	0.8567	1.1672	24.7725	24.8613	0.0953		-5.3967	0.0803			0	false	1	true	3	17	1	79.9055				N	N	N	N
A10	X1	SOX2	UNKNOWN	SYBR	None	1	0.5595	1.7874	24.9796	25.3722	0.5127		-4.8858	0.3018			0	false	1	true	3	18	1	73.9404				Y	N	N	N
A11	X1	SOX2	UNKNOWN	SYBR	None	1	0.5595	1.7874	25.1847	25.3722	0.5127		-4.8858	0.3018			0	false	1	true	3	18	1	73.9325				Y	N	N	N
A12	X1	SOX2	UNKNOWN	SYBR	None	1	0.5595	1.7874	25.9523	25.3722	0.5127		-4.8858	0.3018			0	false	1	true	3	18	1	73.7833				Y	N	N	N
B1	A1	ATP5O	UNKNOWN	SYBR	None				30.4377	30.4054	0.1933							false	1	true	3	22	1	84.2282				N	N	N	N
B2	A1	ATP5O	UNKNOWN	SYBR	None				30.5805	30.4054	0.1933							false	1	true	3	23	1	84.2282				N	N	N	N
B3	A1	ATP5O	UNKNOWN	SYBR	None				30.1979	30.4054	0.1933							false	1	true	3	22	1	84.3779				N	N	N	N
B4	A1	OCT4	UNKNOWN	SYBR	None	0.9718	0.779	1.2124	21.8531	21.9	0.0474		-8.5054	0.1149			0.0413	false	1	true	3	14	1	83.0358				N	N	N	N
B5	A1	OCT4	UNKNOWN	SYBR	None	0.9718	0.779	1.2124	21.9478	21.9	0.0474		-8.5054	0.1149			0.0413	false	1	true	3	14	1	82.5853				N	N	N	N
B6	A1	OCT4	UNKNOWN	SYBR	None	0.9718	0.779	1.2124	21.899	21.9	0.0474		-8.5054	0.1149			0.0413	false	1	true	3	14	1	82.7345				N	N	N	N
B7	A1	NANOG	UNKNOWN	SYBR	None	1.5816	1.2732	1.9647	24.3505	24.3473	0.027		-6.0581	0.1127			-0.6614	false	1	true	3	17	1	80.0478				N	N	N	N
B8	A1	NANOG	UNKNOWN	SYBR	None	1.5816	1.2732	1.9647	24.3726	24.3473	0.027		-6.0581	0.1127			-0.6614	false	1	true	3	17	1	80.0478				N	N	N	N
B9	A1	NANOG	UNKNOWN	SYBR	None	1.5816	1.2732	1.9647	24.3189	24.3473	0.027		-6.0581	0.1127			-0.6614	false	1	true	3	17	1	80.0546				N	N	N	N
B10	A1	SOX2	UNKNOWN	SYBR	None	0.4322	0.0205	9.0983	29.8885	26.7299	2.7355		-3.6755	1.5833			1.2103	false	1	true	3	22	1	74.0895				Y	N	Y	N
B11	A1	SOX2	UNKNOWN	SYBR	None	0.4322	0.0205	9.0983	25.1583	26.7299	2.7355		-3.6755	1.5833			1.2103	false	1	true	3	18	1	73.9325				Y	N	N	N
B12	A1	SOX2	UNKNOWN	SYBR	None	0.4322	0.0205	9.0983	25.1428	26.7299	2.7355		-3.6755	1.5833			1.2103	false	1	true	3	18	1	73.9325				Y	N	N	N
C1	A2	ATP5O	UNKNOWN	SYBR	None				30.1126	30.0811	0.0611							false	1	true	3	22	1	84.2282				N	N	N	N
C2	A2	ATP5O	UNKNOWN	SYBR	None				30.0107	30.0811	0.0611							false	1	true	3	22	1	84.2282				N	N	N	N
C3	A2	ATP5O	UNKNOWN	SYBR	None				30.12	30.0811	0.0611							false	1	true	3	22	1	84.3779	67.6766			N	N	N	Y
C4	A2	OCT4	UNKNOWN	SYBR	None	0.961	0.8461	1.0915	21.7004	21.5918	0.097		-8.4893	0.0662			0.0574	false	1	true	3	14	1	82.8867				N	N	N	N
C5	A2	OCT4	UNKNOWN	SYBR	None	0.961	0.8461	1.0915	21.5139	21.5918	0.097		-8.4893	0.0662			0.0574	false	1	true	3	14	1	82.8836				N	Y	N	N
C6	A2	OCT4	UNKNOWN	SYBR	None	0.961	0.8461	1.0915	21.5611	21.5918	0.097		-8.4893	0.0662			0.0574	false	1	true	3	14	1	82.8836				N	N	N	N
C7	A2	NANOG	UNKNOWN	SYBR	None	1.9096	1.7631	2.0682	23.7798	23.7511	0.0378		-6.33	0.0415			-0.9333	false	1	true	3	16	1	80.0478				N	N	N	N
C8	A2	NANOG	UNKNOWN	SYBR	None	1.9096	1.7631	2.0682	23.7651	23.7511	0.0378		-6.33	0.0415			-0.9333	false	1	true	3	16	1	80.0478				N	N	N	N
C9	A2	NANOG	UNKNOWN	SYBR	None	1.9096	1.7631	2.0682	23.7083	23.7511	0.0378		-6.33	0.0415			-0.9333	false	1	true	3	16	1	80.0546				N	N	N	N
C10	A2	SOX2	UNKNOWN	SYBR	None	1.2377	1.0745	1.4258	24.9672	24.8876	0.1117		-5.1935	0.0735			-0.3077	false	1	true	3	18	1	74.0895				N	N	N	N
C11	A2	SOX2	UNKNOWN	SYBR	None	1.2377	1.0745	1.4258	24.7599	24.8876	0.1117		-5.1935	0.0735			-0.3077	false	1	true	3	18	1	74.0817				N	N	N	N
C12	A2	SOX2	UNKNOWN	SYBR	None	1.2377	1.0745	1.4258	24.9358	24.8876	0.1117		-5.1935	0.0735			-0.3077	false	1	true	3	17	1	74.0817				N	N	N	N
D1	A4	ATP5O	UNKNOWN	SYBR	None				30.294	30.351	0.11							false	1	true	3	22	1	84.2282				N	N	N	N
D2	A4	ATP5O	UNKNOWN	SYBR	None				30.4778	30.351	0.11							false	1	true	3	23	1	84.2282	73.3426			N	N	N	Y
D3	A4	ATP5O	UNKNOWN	SYBR	None				30.2811	30.351	0.11							false	1	true	3	22	1	84.3779				N	N	N	N
D4	A4	OCT4	UNKNOWN	SYBR	None	1.134	0.9962	1.291	21.6008	21.6228	0.0387		-8.7281	0.0674			-0.1815	false	1	true	3	14	1	82.8867				N	N	N	N
D5	A4	OCT4	UNKNOWN	SYBR	None	1.134	0.9962	1.291	21.6676	21.6228	0.0387		-8.7281	0.0674			-0.1815	false	1	true	3	14	1	82.7345				N	N	N	N
D6	A4	OCT4	UNKNOWN	SYBR	None	1.134	0.9962	1.291	21.6001	21.6228	0.0387		-8.7281	0.0674			-0.1815	false	1	true	3	14	1	82.8836				N	N	N	N
D7	A4	NANOG	UNKNOWN	SYBR	None	2.9825	2.4129	3.6866	23.2006	23.3777	0.1558		-6.9733	0.1101			-1.5765	false	1	true	3	16	1	80.1969				N	N	N	N
D8	A4	NANOG	UNKNOWN	SYBR	None	2.9825	2.4129	3.6866	23.4388	23.3777	0.1558		-6.9733	0.1101			-1.5765	false	1	true	3	16	1	80.0478				N	N	N	N
D9	A4	NANOG	UNKNOWN	SYBR	None	2.9825	2.4129	3.6866	23.4937	23.3777	0.1558		-6.9733	0.1101			-1.5765	false	1	true	3	16	1	80.0546				N	N	N	N
D10	A4	SOX2	UNKNOWN	SYBR	None	1.421	1.1837	1.7059	24.8298	24.9583	0.1222		-5.3927	0.0949			-0.5069	false	1	true	3	17	1	74.2386				N	N	N	N
D11	A4	SOX2	UNKNOWN	SYBR	None	1.421	1.1837	1.7059	24.972	24.9583	0.1222		-5.3927	0.0949			-0.5069	false	1	true	3	17	1	74.0817				N	N	N	N
D12	A4	SOX2	UNKNOWN	SYBR	None	1.421	1.1837	1.7059	25.0731	24.9583	0.1222		-5.3927	0.0949			-0.5069	false	1	true	3	18	1	74.0817				N	N	N	N
E1	A6	ATP5O	UNKNOWN	SYBR	None				30.3853	30.4072	0.1217							false	1	true	3	22	1	84.2282	68.1235			N	N	N	Y
E2	A6	ATP5O	UNKNOWN	SYBR	None				30.5384	30.4072	0.1217							false	1	true	3	22	1	84.079	73.3426			N	N	N	Y
E3	A6	ATP5O	UNKNOWN	SYBR	None				30.2978	30.4072	0.1217							false	1	true	3	22	1	84.3779				N	N	N	N
E4	A6	OCT4	UNKNOWN	SYBR	None	1.2349	1.0674	1.4287	21.5103	21.5561	0.0489		-8.8511	0.0758			-0.3044	false	1	true	3	14	1	83.0358				N	N	N	N
E5	A6	OCT4	UNKNOWN	SYBR	None	1.2349	1.0674	1.4287	21.6076	21.5561	0.0489		-8.8511	0.0758			-0.3044	false	1	true	3	14	1	82.7345				N	Y	N	N
E6	A6	OCT4	UNKNOWN	SYBR	None	1.2349	1.0674	1.4287	21.5504	21.5561	0.0489		-8.8511	0.0758			-0.3044	false	1	true	3	14	1	82.7345				N	N	N	N
E7	A6	NANOG	UNKNOWN	SYBR	None	2.7774	2.4163	3.1926	23.5643	23.5367	0.0299		-6.8705	0.0724			-1.4738	false	1	true	3	16	1	80.0478				N	N	N	N
E8	A6	NANOG	UNKNOWN	SYBR	None	2.7774	2.4163	3.1926	23.5049	23.5367	0.0299		-6.8705	0.0724			-1.4738	false	1	true	3	16	1	80.0478				N	N	N	N
E9	A6	NANOG	UNKNOWN	SYBR	None	2.7774	2.4163	3.1926	23.541	23.5367	0.0299		-6.8705	0.0724			-1.4738	false	1	true	3	16	1	80.0546				N	N	N	N
E10	A6	SOX2	UNKNOWN	SYBR	None	1.7185	1.411	2.093	24.7672	24.7403	0.1291		-5.6669	0.1024			-0.7811	false	1	true	3	17	1	74.0895				N	N	N	N
E11	A6	SOX2	UNKNOWN	SYBR	None	1.7185	1.411	2.093	24.5998	24.7403	0.1291		-5.6669	0.1024			-0.7811	false	1	true	3	17	1	74.0817				N	N	N	N
E12	A6	SOX2	UNKNOWN	SYBR	None	1.7185	1.411	2.093	24.8537	24.7403	0.1291		-5.6669	0.1024			-0.7811	false	1	true	3	17	1	73.9325				N	N	N	N
F1	A9	ATP5O	UNKNOWN	SYBR	None				30.5066	30.4667	0.0815							false	1	true	3	22	1	84.2282	73.1935			N	N	N	Y
F2	A9	ATP5O	UNKNOWN	SYBR	None				30.3729	30.4667	0.0815							false	1	true	3	22	1	84.2282				N	N	N	N
F3	A9	ATP5O	UNKNOWN	SYBR	None				30.5205	30.4667	0.0815							false	1	true	3	23	1	84.3779				N	N	N	N
F4	A9	OCT4	UNKNOWN	SYBR	None	1.0527	0.9612	1.1529	21.8378	21.8459	0.0081		-8.6208	0.0473			-0.0741	false	1	true	3	14	1	83.0358				N	N	N	N
F5	A9	OCT4	UNKNOWN	SYBR	None	1.0527	0.9612	1.1529	21.8459	21.8459	0.0081		-8.6208	0.0473			-0.0741	false	1	true	3	14	1	83.0327				N	N	N	N
F6	A9	OCT4	UNKNOWN	SYBR	None	1.0527	0.9612	1.1529	21.854	21.8459	0.0081		-8.6208	0.0473			-0.0741	false	1	true	3	14	1	82.8836				N	N	N	N
F7	A9	NANOG	UNKNOWN	SYBR	None	2.8385	2.545	3.1657	23.517	23.5648	0.0549		-6.9018	0.0567			-1.5051	false	1	true	3	16	1	80.1969				N	N	N	N
F8	A9	NANOG	UNKNOWN	SYBR	None	2.8385	2.545	3.1657	23.6247	23.5648	0.0549		-6.9018	0.0567			-1.5051	false	1	true	3	16	1	80.0478				N	N	N	N
F9	A9	NANOG	UNKNOWN	SYBR	None	2.8385	2.545	3.1657	23.5528	23.5648	0.0549		-6.9018	0.0567			-1.5051	false	1	true	3	16	1	80.2037				N	N	N	N
F10	A9	SOX2	UNKNOWN	SYBR	None	1.4742	1.232	1.7639	25.1819	25.021	0.1395		-5.4457	0.0933			-0.5599	false	1	true	3	18	1	74.2386				N	N	N	N
F11	A9	SOX2	UNKNOWN	SYBR	None	1.4742	1.232	1.7639	24.9455	25.021	0.1395		-5.4457	0.0933			-0.5599	false	1	true	3	17	1	74.0817				N	N	N	N
F12	A9	SOX2	UNKNOWN	SYBR	None	1.4742	1.232	1.7639	24.9355	25.021	0.1395		-5.4457	0.0933			-0.5599	false	1	true	3	17	1	74.2309				N	N	N	N
G1	A12	ATP5O	UNKNOWN	SYBR	None				30.5988	30.6149	0.0316							false	1	true	3	22	1	84.3773				N	N	N	N
G2	A12	ATP5O	UNKNOWN	SYBR	None				30.5946	30.6149	0.0316							false	1	true	3	23	1	84.2282				N	N	N	N
G3	A12	ATP5O	UNKNOWN	SYBR	None				30.6512	30.6149	0.0316							false	1	true	3	23	1	84.527	68.2731			N	N	N	Y
G4	A12	OCT4	UNKNOWN	SYBR	None	1.3683	1.213	1.5435	21.7252	21.6158	0.1037		-8.9991	0.0626			-0.4524	false	1	true	3	14	1	83.0358				N	N	N	N
G5	A12	OCT4	UNKNOWN	SYBR	None	1.3683	1.213	1.5435	21.6033	21.6158	0.1037		-8.9991	0.0626			-0.4524	false	1	true	3	14	1	83.0327				N	N	N	N
G6	A12	OCT4	UNKNOWN	SYBR	None	1.3683	1.213	1.5435	21.5189	21.6158	0.1037		-8.9991	0.0626			-0.4524	false	1	true	3	14	1	83.0327				N	N	N	N
G7	A12	NANOG	UNKNOWN	SYBR	None	2.9899	1.5961	5.6007	23.2523	23.638	0.564		-6.9768	0.3261			-1.5801	false	1	true	3	16	1	80.1969				Y	N	N	N
G8	A12	NANOG	UNKNOWN	SYBR	None	2.9899	1.5961	5.6007	24.2853	23.638	0.564		-6.9768	0.3261			-1.5801	false	1	true	3	17	1	79.8986				Y	N	N	N
G9	A12	NANOG	UNKNOWN	SYBR	None	2.9899	1.5961	5.6007	23.3765	23.638	0.564		-6.9768	0.3261			-1.5801	false	1	true	3	16	1	80.2037				Y	N	N	N
G10	A12	SOX2	UNKNOWN	SYBR	None	1.7941	1.6657	1.9323	24.9088	24.8859	0.0589		-5.729	0.0386			-0.8432	false	1	true	3	18	1	74.3878				N	N	N	N
G11	A12	SOX2	UNKNOWN	SYBR	None	1.7941	1.6657	1.9323	24.819	24.8859	0.0589		-5.729	0.0386			-0.8432	false	1	true	3	17	1	74.2309				N	N	N	N
G12	A12	SOX2	UNKNOWN	SYBR	None	1.7941	1.6657	1.9323	24.9298	24.8859	0.0589		-5.729	0.0386			-0.8432	false	1	true	3	18	1	74.2309				N	N	N	N
H1	A24	ATP5O	UNKNOWN	SYBR	None				30.3729	30.4909	0.127							false	1	true	3	22	1	84.3773				N	N	N	N
H2	A24	ATP5O	UNKNOWN	SYBR	None				30.6253	30.4909	0.127							false	1	true	3	23	1	84.3773				N	N	N	N
H3	A24	ATP5O	UNKNOWN	SYBR	None				30.4746	30.4909	0.127							false	1	true	3	23	1	84.527				N	N	N	N
H4	A24	OCT4	UNKNOWN	SYBR	None	1.4386	1.2309	1.6812	21.4732	21.4196	0.0596		-9.0713	0.081			-0.5246	false	1	true	3	14	1	83.1849				N	N	N	N
H5	A24	OCT4	UNKNOWN	SYBR	None	1.4386	1.2309	1.6812	21.3554	21.4196	0.0596		-9.0713	0.081			-0.5246	false	1	true	3	14	1	83.0327				N	N	N	N
H6	A24	OCT4	UNKNOWN	SYBR	None	1.4386	1.2309	1.6812	21.4303	21.4196	0.0596		-9.0713	0.081			-0.5246	false	1	true	3	14	1	83.0327				N	N	N	N
H7	A24	NANOG	UNKNOWN	SYBR	None	2.5297	2.11	3.0329	23.7918	23.7553	0.1027		-6.7357	0.0943			-1.339	false	1	true	3	16	1	80.1969				N	N	N	N
H8	A24	NANOG	UNKNOWN	SYBR	None	2.5297	2.11	3.0329	23.6393	23.7553	0.1027		-6.7357	0.0943			-1.339	false	1	true	3	16	1	80.1969				N	N	N	N
H9	A24	NANOG	UNKNOWN	SYBR	None	2.5297	2.11	3.0329	23.8347	23.7553	0.1027		-6.7357	0.0943			-1.339	false	1	true	3	16	1	80.2037				N	N	N	N
H10	A24	SOX2	UNKNOWN	SYBR	None	1.3097	1.119	1.5327	25.158	25.216	0.0626		-5.275	0.0817			-0.3892	false	1	true	3	18	1	74.2386				N	N	N	N
H11	A24	SOX2	UNKNOWN	SYBR	None	1.3097	1.119	1.5327	25.2075	25.216	0.0626		-5.275	0.0817			-0.3892	false	1	true	3	17	1	74.0817				N	N	N	N
H12	A24	SOX2	UNKNOWN	SYBR	None	1.3097	1.119	1.5327	25.2823	25.216	0.0626		-5.275	0.0817			-0.3892	false	1	true	3	18	1	74.2309				N	N	N	N

Analysis Type = Singleplex
Endogenous Control = ATP5O
RQ Min/Max Confidence Level = 95.0
Reference Sample = X1
