# Supplementary material for: Rapid changes in morphogen concentration control self-organized patterning in human embryonic stem cells
Source: eLife. 2019 Mar 4;8:e40526. doi: 10.7554/eLife.40526 (PMC6398983; doi:10.7554/eLife.40526)
Supplement: Figure 3—source data 1. — Requires the github repository – idse/stemcells. [file elife-40526-fig3-data1.zip › figure3/1701_qpcrActivinResponse/170201 A TimeseriesCer GSC Sox17 BRA_data.txt]

* Block Type = 96well
* Chemistry = SYBR_GREEN
* Experiment File Name = D:\Applied Biosystems\StepOne Software v2.3\experiments\170201 A TimeseriesCer GSC Sox17 BRA.eds
* Experiment Run End Time = 2017-02-01 18:25:32 PM CST
* Instrument Type = steponeplus
* Passive Reference = ROX

[Results]
Well	Sample Name	Target Name	Task	Reporter	Quencher	RQ	RQ Min	RQ Max	Cт	Cт Mean	Cт SD	ΔCт	ΔCт Mean	ΔCт SE	HK Control ΔCт Mean	HK Control ΔCт SE	ΔΔCт	Automatic Ct Threshold	Ct Threshold	Automatic Baseline	Baseline Start	Baseline End	Efficiency	Tm1	Tm2	Tm3	Comments	HIGHSD	NOAMP	OUTLIERRG	EXPFAIL	MTP
A1	X1	Cer	UNKNOWN	SYBR	None				33.6286	34.2748	0.5613							true	2.0857	true	3	25	1	74.8496				Y	N	N	N	N
A2	X1	Cer	UNKNOWN	SYBR	None				34.6412	34.2748	0.5613							true	2.0857	true	3	26	1	74.7006				Y	N	N	N	N
A3	X1	Cer	UNKNOWN	SYBR	None				34.5547	34.2748	0.5613							true	2.0857	true	3	26	1	74.5504				Y	N	N	N	N
A4	X1	GSC	UNKNOWN	SYBR	None	1	0.1937	5.1632	36.1094	35.8535	1.3666		1.5787	0.853			0	true	0.2509	true	3	31	1	79.4663	65.0166			Y	N	N	N	Y
A5	X1	GSC	UNKNOWN	SYBR	None	1	0.1937	5.1632	37.0742	35.8535	1.3666		1.5787	0.853			0	true	0.2509	true	3	32	1	79.3102	64.558			Y	N	N	N	Y
A6	X1	GSC	UNKNOWN	SYBR	None	1	0.1937	5.1632	34.3771	35.8535	1.3666		1.5787	0.853			0	true	0.2509	true	3	29	1	79.4592	65.303			Y	N	N	N	Y
A7	X1	Sox17	UNKNOWN	SYBR	None	1	0.5074	1.9709	32.8451	32.8628	0.2406		-1.4121	0.3526			0	true	2.3495	true	3	24	1	77.8111				N	N	N	N	N
A8	X1	Sox17	UNKNOWN	SYBR	None	1	0.5074	1.9709	32.6315	32.8628	0.2406		-1.4121	0.3526			0	true	2.3495	true	3	24	1	77.6621				N	N	N	N	N
A9	X1	Sox17	UNKNOWN	SYBR	None	1	0.5074	1.9709	33.1117	32.8628	0.2406		-1.4121	0.3526			0	true	2.3495	true	3	25	1	77.5154				N	N	N	N	N
A10	X1	BRA	UNKNOWN	SYBR	None	1	0.3025	3.3058	36.0965	36.0596	0.9182		1.7848	0.6213			0	true	0.5836	true	3	30	1	83.7754	65.2937			Y	N	N	N	Y
A11	X1	BRA	UNKNOWN	SYBR	None	1	0.3025	3.3058	36.9588	36.0596	0.9182		1.7848	0.6213			0	true	0.5836	true	3	30	1	83.6221	66.3279			Y	N	N	N	Y
A12	X1	BRA	UNKNOWN	SYBR	None	1	0.3025	3.3058	35.1236	36.0596	0.9182		1.7848	0.6213			0	true	0.5836	true	3	29	1	83.6221	65.8806			Y	N	N	N	Y
B1	A1	Cer	UNKNOWN	SYBR	None				31.1203	31.0234	0.2203							true	2.0857	true	3	23	1	74.8496				N	N	N	N	N
B2	A1	Cer	UNKNOWN	SYBR	None				31.1787	31.0234	0.2203							true	2.0857	true	3	23	1	74.8496				N	N	N	N	N
B3	A1	Cer	UNKNOWN	SYBR	None				30.7713	31.0234	0.2203							true	2.0857	true	3	22	1	75.1463				N	N	N	N	N
B4	A1	GSC	UNKNOWN	SYBR	None	2.6974	1.9161	3.7974	30.9783	31.1705	0.215		0.1471	0.1777			-1.4316	true	0.2509	true	3	26	1	79.9132				N	N	N	N	N
B5	A1	GSC	UNKNOWN	SYBR	None	2.6974	1.9161	3.7974	31.4027	31.1705	0.215		0.1471	0.1777			-1.4316	true	0.2509	true	3	26	1	79.7572				N	N	N	N	N
B6	A1	GSC	UNKNOWN	SYBR	None	2.6974	1.9161	3.7974	31.1306	31.1705	0.215		0.1471	0.1777			-1.4316	true	0.2509	true	3	26	1	79.7572				N	N	N	N	N
B7	A1	Sox17	UNKNOWN	SYBR	None	0.1132	0.066	0.1942	32.4247	32.7545	0.4331		1.7311	0.2806			3.1432	true	2.3495	true	3	24	1	77.0658				N	N	N	N	N
B8	A1	Sox17	UNKNOWN	SYBR	None	0.1132	0.066	0.1942	32.5939	32.7545	0.4331		1.7311	0.2806			3.1432	true	2.3495	true	3	24	1	77.6621				N	N	N	N	N
B9	A1	Sox17	UNKNOWN	SYBR	None	0.1132	0.066	0.1942	33.2451	32.7545	0.4331		1.7311	0.2806			3.1432	true	2.3495	true	3	25	1	77.3664				N	N	N	N	N
B10	A1	BRA	UNKNOWN	SYBR	None				Undetermined	36.5323	0.0888							true	0.5836	true	3	39	1	64.9956	84.0734	70.9574		N	Y	N	Y	Y
B11	A1	BRA	UNKNOWN	SYBR	None	0.0757	0.0553	0.1035	36.5951	36.5323	0.0888		5.5088	0.1418			3.724	true	0.5836	true	3	30	1	83.7712	65.5825			N	N	N	N	Y
B12	A1	BRA	UNKNOWN	SYBR	None	0.0757	0.0553	0.1035	36.4695	36.5323	0.0888		5.5088	0.1418			3.724	true	0.5836	true	3	30	1	83.6221	64.6879			N	N	N	N	Y
C1	A2	Cer	UNKNOWN	SYBR	None				28.9396	28.9545	0.013							true	2.0857	true	3	21	1	74.9986				N	N	N	N	N
C2	A2	Cer	UNKNOWN	SYBR	None				28.9616	28.9545	0.013							true	2.0857	true	3	20	1	74.8496				N	N	N	N	N
C3	A2	Cer	UNKNOWN	SYBR	None				28.9625	28.9545	0.013							true	2.0857	true	3	20	1	74.8483				N	N	N	N	N
C4	A2	GSC	UNKNOWN	SYBR	None	1.6364	1.3944	1.9204	29.9582	29.8228	0.1435		0.8682	0.0832			-0.7105	true	0.2509	true	3	25	1	79.9132				N	N	N	N	N
C5	A2	GSC	UNKNOWN	SYBR	None	1.6364	1.3944	1.9204	29.8376	29.8228	0.1435		0.8682	0.0832			-0.7105	true	0.2509	true	3	25	1	79.7572				N	N	N	N	N
C6	A2	GSC	UNKNOWN	SYBR	None	1.6364	1.3944	1.9204	29.6725	29.8228	0.1435		0.8682	0.0832			-0.7105	true	0.2509	true	3	24	1	79.9062				N	N	N	N	N
C7	A2	Sox17	UNKNOWN	SYBR	None	0.0239	0.0142	0.0401	33.0104	32.9318	0.4665		3.9773	0.2694			5.3893	true	2.3495	true	3	24	1	77.513	87.5005			N	N	N	N	Y
C8	A2	Sox17	UNKNOWN	SYBR	None	0.0239	0.0142	0.0401	33.354	32.9318	0.4665		3.9773	0.2694			5.3893	true	2.3495	true	3	25	1	77.364	87.5005			N	N	N	N	Y
C9	A2	Sox17	UNKNOWN	SYBR	None	0.0239	0.0142	0.0401	32.431	32.9318	0.4665		3.9773	0.2694			5.3893	true	2.3495	true	3	24	1	78.1116				N	N	N	N	N
C10	A2	BRA	UNKNOWN	SYBR	None	0.1123	0.0908	0.1388	34.0296	33.8945	0.1907		4.94	0.1103			3.1552	true	0.5836	true	3	27	1	83.7754	64.8465			N	N	N	N	Y
C11	A2	BRA	UNKNOWN	SYBR	None	0.1123	0.0908	0.1388	33.6764	33.8945	0.1907		4.94	0.1103			3.1552	true	0.5836	true	3	27	1	83.6221				N	N	N	N	N
C12	A2	BRA	UNKNOWN	SYBR	None	0.1123	0.0908	0.1388	33.9775	33.8945	0.1907		4.94	0.1103			3.1552	true	0.5836	true	3	27	1	83.6221	66.0297			N	N	N	N	Y
D1	A4	Cer	UNKNOWN	SYBR	None				27.1951	27.05	0.1318							true	2.0857	true	3	19	1	74.7006				N	N	N	N	N
D2	A4	Cer	UNKNOWN	SYBR	None				26.9377	27.05	0.1318							true	2.0857	true	3	18	1	74.9986				N	N	N	N	N
D3	A4	Cer	UNKNOWN	SYBR	None				27.0173	27.05	0.1318							true	2.0857	true	3	19	1	75.1463				N	N	N	N	N
D4	A4	GSC	UNKNOWN	SYBR	None	0.1875	0.1362	0.2579	31.1862	31.0441	0.2551		3.9941	0.1658			2.4154	true	0.2509	true	3	26	1	79.7642				N	N	N	N	N
D5	A4	GSC	UNKNOWN	SYBR	None	0.1875	0.1362	0.2579	31.1965	31.0441	0.2551		3.9941	0.1658			2.4154	true	0.2509	true	3	26	1	79.7572				N	N	N	N	N
D6	A4	GSC	UNKNOWN	SYBR	None	0.1875	0.1362	0.2579	30.7496	31.0441	0.2551		3.9941	0.1658			2.4154	true	0.2509	true	3	26	1	79.6082				N	N	Y	N	N
D7	A4	Sox17	UNKNOWN	SYBR	None	0.0057	0.004	0.0082	33.2556	33.0886	0.298		6.0386	0.1881			7.4507	true	2.3495	true	3	25	1	77.513				N	N	N	N	N
D8	A4	Sox17	UNKNOWN	SYBR	None	0.0057	0.004	0.0082	33.2658	33.0886	0.298		6.0386	0.1881			7.4507	true	2.3495	true	3	25	1	77.8111				N	N	N	N	N
D9	A4	Sox17	UNKNOWN	SYBR	None	0.0057	0.004	0.0082	32.7446	33.0886	0.298		6.0386	0.1881			7.4507	true	2.3495	true	3	24	1	77.3664				N	N	Y	N	N
D10	A4	BRA	UNKNOWN	SYBR	None	0.0138	0.0094	0.0202	34.7064	35.0128	0.3165		7.9628	0.1979			6.178	true	0.5836	true	3	28	1	83.9244	64.9956			N	N	N	N	Y
D11	A4	BRA	UNKNOWN	SYBR	None	0.0138	0.0094	0.0202	34.9936	35.0128	0.3165		7.9628	0.1979			6.178	true	0.5836	true	3	28	1	83.7712				N	N	N	N	N
D12	A4	BRA	UNKNOWN	SYBR	None	0.0138	0.0094	0.0202	35.3385	35.0128	0.3165		7.9628	0.1979			6.178	true	0.5836	true	3	29	1	83.6221	66.1788			N	N	N	N	Y
E1	A6	Cer	UNKNOWN	SYBR	None				26.665	26.6004	0.0566							true	2.0857	true	3	18	1	74.8496				N	N	N	N	N
E2	A6	Cer	UNKNOWN	SYBR	None				26.5597	26.6004	0.0566							true	2.0857	true	3	18	1	74.9986				N	N	N	N	N
E3	A6	Cer	UNKNOWN	SYBR	None				26.5764	26.6004	0.0566							true	2.0857	true	3	18	1	75.1463				N	N	N	N	N
E4	A6	GSC	UNKNOWN	SYBR	None	0.0225	0.0202	0.025	33.5683	33.6553	0.0768		7.055	0.0551			5.4763	true	0.2509	true	3	28	1	79.7642	64.8676			N	N	N	N	Y
E5	A6	GSC	UNKNOWN	SYBR	None	0.0225	0.0202	0.025	33.7136	33.6553	0.0768		7.055	0.0551			5.4763	true	0.2509	true	3	28	1	79.6082	64.409			N	N	N	N	Y
E6	A6	GSC	UNKNOWN	SYBR	None	0.0225	0.0202	0.025	33.6841	33.6553	0.0768		7.055	0.0551			5.4763	true	0.2509	true	3	28	1	79.4592				N	N	N	N	N
E7	A6	Sox17	UNKNOWN	SYBR	None	0.0036	0.002	0.0063	33.8952	33.3168	0.5132		6.7164	0.2981			8.1285	true	2.3495	true	3	25	1	77.513				Y	N	N	N	N
E8	A6	Sox17	UNKNOWN	SYBR	None	0.0036	0.002	0.0063	33.1393	33.3168	0.5132		6.7164	0.2981			8.1285	true	2.3495	true	3	24	1	77.513				Y	N	N	N	N
E9	A6	Sox17	UNKNOWN	SYBR	None	0.0036	0.002	0.0063	32.9158	33.3168	0.5132		6.7164	0.2981			8.1285	true	2.3495	true	3	24	1	78.1116				Y	N	N	N	N
E10	A6	BRA	UNKNOWN	SYBR	None	0.0069	0.002	0.0237	36.5674	35.5657	1.1096		8.9653	0.6415			7.1805	true	0.5836	true	3	30	1	83.9244	65.4427			Y	N	N	N	Y
E11	A6	BRA	UNKNOWN	SYBR	None	0.0069	0.002	0.0237	35.7567	35.5657	1.1096		8.9653	0.6415			7.1805	true	0.5836	true	3	29	1	83.7712	66.0297			Y	N	N	N	Y
E12	A6	BRA	UNKNOWN	SYBR	None	0.0069	0.002	0.0237	34.373	35.5657	1.1096		8.9653	0.6415			7.1805	true	0.5836	true	3	28	1	83.7712	65.8806			Y	N	N	N	Y
F1	A9	Cer	UNKNOWN	SYBR	None				26.6069	26.5668	0.0898							true	2.0857	true	3	18	1	74.9986				N	N	N	N	N
F2	A9	Cer	UNKNOWN	SYBR	None				26.6295	26.5668	0.0898							true	2.0857	true	3	18	1	74.9986				N	N	N	N	N
F3	A9	Cer	UNKNOWN	SYBR	None				26.4639	26.5668	0.0898							true	2.0857	true	3	18	1	75.1463				N	N	N	N	N
F4	A9	GSC	UNKNOWN	SYBR	None	0.0476	0.0415	0.0547	32.593	32.5372	0.0873		5.9704	0.0723			4.3917	true	0.2509	true	3	27	1	79.9132	65.3145			N	N	N	N	Y
F5	A9	GSC	UNKNOWN	SYBR	None	0.0476	0.0415	0.0547	32.4367	32.5372	0.0873		5.9704	0.0723			4.3917	true	0.2509	true	3	27	1	79.7572				N	N	N	N	N
F6	A9	GSC	UNKNOWN	SYBR	None	0.0476	0.0415	0.0547	32.5821	32.5372	0.0873		5.9704	0.0723			4.3917	true	0.2509	true	3	27	1	79.7572				N	N	N	N	N
F7	A9	Sox17	UNKNOWN	SYBR	None	0.0036	0.0019	0.0069	33.8522	33.2816	0.5856		6.7148	0.342			8.1269	true	2.3495	true	3	25	1	77.0658				Y	N	N	N	N
F8	A9	Sox17	UNKNOWN	SYBR	None	0.0036	0.0019	0.0069	32.6821	33.2816	0.5856		6.7148	0.342			8.1269	true	2.3495	true	3	24	1	77.364				Y	N	N	N	N
F9	A9	Sox17	UNKNOWN	SYBR	None	0.0036	0.0019	0.0069	33.3106	33.2816	0.5856		6.7148	0.342			8.1269	true	2.3495	true	3	25	1	77.8135				Y	N	N	N	N
F10	A9	BRA	UNKNOWN	SYBR	None				Undetermined	35.5203								true	0.5836	true	3	39	1	63.6542	83.6263	79.304		N	Y	N	Y	Y
F11	A9	BRA	UNKNOWN	SYBR	None	0.007			35.5203	35.5203			8.9535				7.1687	true	0.5836	true	3	29	1	83.7712	65.5825			N	N	N	N	Y
F12	A9	BRA	UNKNOWN	SYBR	None				Undetermined	35.5203								true	0.5836	true	3	35	1	83.9203	65.1352			N	N	N	N	Y
G1	A12	Cer	UNKNOWN	SYBR	None				26.067	26.1087	0.0497							true	2.0857	true	3	18	1	75.1475				N	N	N	N	N
G2	A12	Cer	UNKNOWN	SYBR	None				26.0955	26.1087	0.0497							true	2.0857	true	3	17	1	75.1475				N	N	N	N	N
G3	A12	Cer	UNKNOWN	SYBR	None				26.1637	26.1087	0.0497							true	2.0857	true	3	18	1	75.2952				N	N	N	N	N
G4	A12	GSC	UNKNOWN	SYBR	None	0.0679	0.0468	0.0985	31.4319	31.5684	0.3317		5.4597	0.1937			3.881	true	0.2509	true	3	26	1	80.0621				N	N	N	N	N
G5	A12	GSC	UNKNOWN	SYBR	None	0.0679	0.0468	0.0985	31.3267	31.5684	0.3317		5.4597	0.1937			3.881	true	0.2509	true	3	26	1	79.9062	65.154			N	N	N	N	Y
G6	A12	GSC	UNKNOWN	SYBR	None	0.0679	0.0468	0.0985	31.9466	31.5684	0.3317		5.4597	0.1937			3.881	true	0.2509	true	3	27	1	79.9062				N	N	N	N	N
G7	A12	Sox17	UNKNOWN	SYBR	None	0.0042	0.003	0.0061	32.2187	32.5766	0.3232		6.4679	0.1888			7.8799	true	2.3495	true	3	24	1	77.364				N	N	N	N	N
G8	A12	Sox17	UNKNOWN	SYBR	None	0.0042	0.003	0.0061	32.8472	32.5766	0.3232		6.4679	0.1888			7.8799	true	2.3495	true	3	24	1	77.364				N	N	N	N	N
G9	A12	Sox17	UNKNOWN	SYBR	None	0.0042	0.003	0.0061	32.6639	32.5766	0.3232		6.4679	0.1888			7.8799	true	2.3495	true	3	24	1	77.8135				N	N	N	N	N
G10	A12	BRA	UNKNOWN	SYBR	None	0.0162	0.0137	0.0192	33.8048	33.8421	0.1451		7.7334	0.0885			5.9486	true	0.5836	true	3	27	1	84.0734	64.8465			N	N	N	N	Y
G11	A12	BRA	UNKNOWN	SYBR	None	0.0162	0.0137	0.0192	33.7193	33.8421	0.1451		7.7334	0.0885			5.9486	true	0.5836	true	3	27	1	83.7712	65.1352			N	N	N	N	Y
G12	A12	BRA	UNKNOWN	SYBR	None	0.0162	0.0137	0.0192	34.0022	33.8421	0.1451		7.7334	0.0885			5.9486	true	0.5836	true	3	27	1	83.7712	77.6586			N	N	N	N	Y
H1	A24	Cer	UNKNOWN	SYBR	None				26.6445	26.6481	0.0426							true	2.0857	true	3	18	1	75.1475				N	N	N	N	N
H2	A24	Cer	UNKNOWN	SYBR	None				26.6924	26.6481	0.0426							true	2.0857	true	3	18	1	75.1475				N	N	N	N	N
H3	A24	Cer	UNKNOWN	SYBR	None				26.6075	26.6481	0.0426							true	2.0857	true	3	18	1	75.4442				N	N	N	N	N
H4	A24	GSC	UNKNOWN	SYBR	None	0.0811	0.0578	0.1138	31.9531	31.851	0.3023		5.2029	0.1762			3.6242	true	0.2509	true	3	27	1	80.2111				N	N	N	N	N
H5	A24	GSC	UNKNOWN	SYBR	None	0.0811	0.0578	0.1138	32.089	31.851	0.3023		5.2029	0.1762			3.6242	true	0.2509	true	3	27	1	80.0553				N	N	N	N	N
H6	A24	GSC	UNKNOWN	SYBR	None	0.0811	0.0578	0.1138	31.5109	31.851	0.3023		5.2029	0.1762			3.6242	true	0.2509	true	3	26	1	80.2043				N	N	N	N	N
H7	A24	Sox17	UNKNOWN	SYBR	None	0.0056	0.0016	0.0194	33.2546	32.7154	1.1183		6.0672	0.6461			7.4793	true	2.3495	true	3	25	1	78.7056				Y	N	N	N	N
H8	A24	Sox17	UNKNOWN	SYBR	None	0.0056	0.0016	0.0194	31.4296	32.7154	1.1183		6.0672	0.6461			7.4793	true	2.3495	true	3	23	1	78.2584				Y	N	N	N	N
H9	A24	Sox17	UNKNOWN	SYBR	None	0.0056	0.0016	0.0194	33.4619	32.7154	1.1183		6.0672	0.6461			7.4793	true	2.3495	true	3	25	1	77.6645				Y	N	N	N	N
H10	A24	BRA	UNKNOWN	SYBR	None	0.0189	0.0089	0.0404	34.581	34.1567	0.6824		7.5086	0.3948			5.7238	true	0.5836	true	3	28	1	84.0734	65.1446			Y	N	N	N	Y
H11	A24	BRA	UNKNOWN	SYBR	None	0.0189	0.0089	0.0404	33.3695	34.1567	0.6824		7.5086	0.3948			5.7238	true	0.5836	true	3	27	1	83.9203	65.7316			Y	N	N	N	Y
H12	A24	BRA	UNKNOWN	SYBR	None	0.0189	0.0089	0.0404	34.5196	34.1567	0.6824		7.5086	0.3948			5.7238	true	0.5836	true	3	28	1	83.9203	66.3279			Y	N	N	N	Y

Analysis Type = Singleplex
Endogenous Control = Cer
RQ Min/Max Confidence Level = 95.0
Reference Sample = X1
