# Supplementary material for: Rapid changes in morphogen concentration control self-organized patterning in human embryonic stem cells
Source: eLife. 2019 Mar 4;8:e40526. doi: 10.7554/eLife.40526 (PMC6398983; doi:10.7554/eLife.40526)
Supplement: Figure 3—source data 1. — Requires the github repository – idse/stemcells. [file elife-40526-fig3-data1.zip › figure3/1701_qpcrActivinResponse/170106_KB new time series ATP5O Lefty Nodal Smad7 2_data.txt]

* Block Type = 96well
* Chemistry = SYBR_GREEN
* Experiment File Name = D:\Applied Biosystems\StepOne Software v2.3\experiments\170106_KB new time series ATP5OLefty Nodal Smad7 2.eds
* Experiment Run End Time = 2017-01-06 19:43:45 PM CST
* Instrument Type = steponeplus
* Passive Reference = ROX

[Results]
Well	Sample Name	Target Name	Task	Reporter	Quencher	RQ	RQ Min	RQ Max	Cт	Cт Mean	Cт SD	ΔCт	ΔCт Mean	ΔCт SE	HK Control ΔCт Mean	HK Control ΔCт SE	ΔΔCт	Automatic Ct Threshold	Ct Threshold	Automatic Baseline	Baseline Start	Baseline End	Efficiency	Tm1	Tm2	Tm3	Comments	HIGHSD	MTP
A1	X12	ATP5O	UNKNOWN	SYBR	None				31.5564	31.71	0.1351							true	2.1613	true	3	22	1	84.3827				N	N
A2	X12	ATP5O	UNKNOWN	SYBR	None				31.8106	31.71	0.1351							true	2.1613	true	3	22	1	84.2336	66.4968			N	Y
A3	X12	ATP5O	UNKNOWN	SYBR	None				31.763	31.71	0.1351							true	2.1613	true	3	22	1	84.3851				N	N
A4	X12	Lefty1	UNKNOWN	SYBR	None	1	0.6837	1.4626	31.1903	31.245	0.3144		-0.465	0.1976			0	true	1.1664	true	3	24	1	84.087	66.2018			N	Y
A5	X12	Lefty1	UNKNOWN	SYBR	None	1	0.6837	1.4626	31.5831	31.245	0.3144		-0.465	0.1976			0	true	1.1664	true	3	24	1	83.9343				N	N
A6	X12	Lefty1	UNKNOWN	SYBR	None	1	0.6837	1.4626	30.9615	31.245	0.3144		-0.465	0.1976			0	true	1.1664	true	3	23	1	84.0833	66.3492			N	Y
A7	X12	Nodal1	UNKNOWN	SYBR	None	1	0.8435	1.1855	30.8924	30.8789	0.0721		-0.8311	0.0884			0	true	1.4405	true	3	23	1	80.9545				N	N
A8	X12	Nodal1	UNKNOWN	SYBR	None	1	0.8435	1.1855	30.9433	30.8789	0.0721		-0.8311	0.0884			0	true	1.4405	true	3	23	1	80.8054				N	N
A9	X12	Nodal1	UNKNOWN	SYBR	None	1	0.8435	1.1855	30.801	30.8789	0.0721		-0.8311	0.0884			0	true	1.4405	true	3	23	1	80.8111				N	N
A10	X12	Smad7	UNKNOWN	SYBR	None	1	0.8598	1.1631	27.4165	27.4285	0.0152		-4.2815	0.0785			0	true	1.3049	true	3	20	1	81.1091				N	N
A11	X12	Smad7	UNKNOWN	SYBR	None	1	0.8598	1.1631	27.4456	27.4285	0.0152		-4.2815	0.0785			0	true	1.3049	true	3	20	1	80.9535				N	N
A12	X12	Smad7	UNKNOWN	SYBR	None	1	0.8598	1.1631	27.4235	27.4285	0.0152		-4.2815	0.0785			0	true	1.3049	true	3	19	1	81.1025				N	N
B1	SB12	ATP5O	UNKNOWN	SYBR	None				31.3761	31.3648	0.0992							true	2.1613	true	3	22	1	84.2336	66.7949			N	Y
B2	SB12	ATP5O	UNKNOWN	SYBR	None				31.4579	31.3648	0.0992							true	2.1613	true	3	22	1	84.2336				N	N
B3	SB12	ATP5O	UNKNOWN	SYBR	None				31.2605	31.3648	0.0992							true	2.1613	true	3	22	1	84.3851				N	N
B4	SB12	Lefty1	UNKNOWN	SYBR	None	0.0294	0.0257	0.0337	35.9658	35.987	0.0723		4.6222	0.0709			5.0872	true	1.1664	true	3	28	1	84.3851	73.2069			N	Y
B5	SB12	Lefty1	UNKNOWN	SYBR	None	0.0294	0.0257	0.0337	36.0675	35.987	0.0723		4.6222	0.0709			5.0872	true	1.1664	true	3	28	1	84.2323	64.8589			N	Y
B6	SB12	Lefty1	UNKNOWN	SYBR	None	0.0294	0.0257	0.0337	35.9277	35.987	0.0723		4.6222	0.0709			5.0872	true	1.1664	true	3	28	1	84.3813	65.455			N	Y
B7	SB12	Nodal1	UNKNOWN	SYBR	None	0.1255	0.0839	0.1878	33.8127	33.5277	0.3487		2.1629	0.2093			2.994	true	1.4405	true	3	26	1	80.8054				N	N
B8	SB12	Nodal1	UNKNOWN	SYBR	None	0.1255	0.0839	0.1878	33.6316	33.5277	0.3487		2.1629	0.2093			2.994	true	1.4405	true	3	26	1	80.8054				N	N
B9	SB12	Nodal1	UNKNOWN	SYBR	None	0.1255	0.0839	0.1878	33.1389	33.5277	0.3487		2.1629	0.2093			2.994	true	1.4405	true	3	25	1	80.8111	65.7606			N	Y
B10	SB12	Smad7	UNKNOWN	SYBR	None	0.0762	0.0651	0.0891	30.6868	30.7978	0.1006		-0.567	0.0816			3.7145	true	1.3049	true	3	23	1	81.2582				N	N
B11	SB12	Smad7	UNKNOWN	SYBR	None	0.0762	0.0651	0.0891	30.8829	30.7978	0.1006		-0.567	0.0816			3.7145	true	1.3049	true	3	23	1	81.1025				N	N
B12	SB12	Smad7	UNKNOWN	SYBR	None	0.0762	0.0651	0.0891	30.8237	30.7978	0.1006		-0.567	0.0816			3.7145	true	1.3049	true	3	23	1	81.1025				N	N
C1	X24	ATP5O	UNKNOWN	SYBR	None				31.955	31.9448	0.0874							true	2.1613	true	3	22	1	84.2336				N	N
C2	X24	ATP5O	UNKNOWN	SYBR	None				32.0267	31.9448	0.0874							true	2.1613	true	3	23	1	84.2336	66.6459			N	Y
C3	X24	ATP5O	UNKNOWN	SYBR	None				31.8528	31.9448	0.0874							true	2.1613	true	3	22	1	84.3851				N	N
C4	X24	Lefty1	UNKNOWN	SYBR	None	4.9684	3.4392	7.1776	29.2108	29.167	0.3193		-2.7778	0.1911			-2.3128	true	1.1664	true	3	22	1	84.087				N	N
C5	X24	Lefty1	UNKNOWN	SYBR	None	4.9684	3.4392	7.1776	28.8281	29.167	0.3193		-2.7778	0.1911			-2.3128	true	1.1664	true	3	21	1	84.0833				N	N
C6	X24	Lefty1	UNKNOWN	SYBR	None	4.9684	3.4392	7.1776	29.4622	29.167	0.3193		-2.7778	0.1911			-2.3128	true	1.1664	true	3	22	1	83.7852				N	N
C7	X24	Nodal1	UNKNOWN	SYBR	None	0.9093	0.467	1.7705	31.0001	31.2509	0.5933		-0.694	0.3462			0.1371	true	1.4405	true	3	23	1	80.8054				Y	N
C8	X24	Nodal1	UNKNOWN	SYBR	None	0.9093	0.467	1.7705	30.8242	31.2509	0.5933		-0.694	0.3462			0.1371	true	1.4405	true	3	23	1	80.8054				Y	N
C9	X24	Nodal1	UNKNOWN	SYBR	None	0.9093	0.467	1.7705	31.9283	31.2509	0.5933		-0.694	0.3462			0.1371	true	1.4405	true	3	24	1	80.3641				Y	N
C10	X24	Smad7	UNKNOWN	SYBR	None	1.8838	1.4638	2.4244	26.5178	26.7497	0.2096		-5.1951	0.1311			-0.9137	true	1.3049	true	3	19	1	81.1091				N	N
C11	X24	Smad7	UNKNOWN	SYBR	None	1.8838	1.4638	2.4244	26.8057	26.7497	0.2096		-5.1951	0.1311			-0.9137	true	1.3049	true	3	19	1	80.8045				N	N
C12	X24	Smad7	UNKNOWN	SYBR	None	1.8838	1.4638	2.4244	26.9256	26.7497	0.2096		-5.1951	0.1311			-0.9137	true	1.3049	true	3	19	1	80.6554				N	N

Analysis Type = Singleplex
Endogenous Control = ATP5O
RQ Min/Max Confidence Level = 95.0
Reference Sample = X12
