# Supplementary material for: Rapid changes in morphogen concentration control self-organized patterning in human embryonic stem cells
Source: eLife. 2019 Mar 4;8:e40526. doi: 10.7554/eLife.40526 (PMC6398983; doi:10.7554/eLife.40526)
Supplement: Figure 3—source data 1. — Requires the github repository – idse/stemcells. [file elife-40526-fig3-data1.zip › figure3/1612_qpcrSB/170109 SB time series ATP5OSox2 Nanog Oct4_data.txt]

* Block Type = 96well
* Chemistry = SYBR_GREEN
* Experiment File Name = D:\Applied Biosystems\StepOne Software v2.3\experiments\170109 SB time series ATP5OSox2 Nanog Oct4.eds
* Experiment Run End Time = 2017-01-09 23:41:22 PM CST
* Instrument Type = steponeplus
* Passive Reference = ROX

[Results]
Well	Sample Name	Target Name	Task	Reporter	Quencher	RQ	RQ Min	RQ Max	Cт	Cт Mean	Cт SD	ΔCт	ΔCт Mean	ΔCт SE	HK Control ΔCт Mean	HK Control ΔCт SE	ΔΔCт	Automatic Ct Threshold	Ct Threshold	Automatic Baseline	Baseline Start	Baseline End	Efficiency	Tm1	Tm2	Tm3	Comments	HIGHSD	OUTLIERRG	MTP
A1	SB0	ATP5O	UNKNOWN	SYBR	None				31.0144	31.1324	0.1221							true	1.3037	true	3	22	1	84.2809				N	N	N
A2	SB0	ATP5O	UNKNOWN	SYBR	None				31.2583	31.1324	0.1221							true	1.3037	true	3	23	1	84.2809	66.2131			N	N	Y
A3	SB0	ATP5O	UNKNOWN	SYBR	None				31.1246	31.1324	0.1221							true	1.3037	true	3	22	1	84.2881	67.1128			N	N	Y
A4	SB0	Sox2	UNKNOWN	SYBR	None	1	0.7023	1.4238	24.4505	24.6414	0.2936		-6.491	0.1836			0	true	0.617	true	3	18	1	74.431				N	N	N
A5	SB0	Sox2	UNKNOWN	SYBR	None	1	0.7023	1.4238	24.9795	24.6414	0.2936		-6.491	0.1836			0	true	0.617	true	3	18	1	73.9732				N	N	N
A6	SB0	Sox2	UNKNOWN	SYBR	None	1	0.7023	1.4238	24.4942	24.6414	0.2936		-6.491	0.1836			0	true	0.617	true	3	18	1	74.2719				N	N	N
A7	SB0	Nanog	UNKNOWN	SYBR	None	1	0.8337	1.1995	24.766	24.6821	0.109		-6.4503	0.0945			0	true	1.5029	true	3	16	1	79.7982				N	N	N
A8	SB0	Nanog	UNKNOWN	SYBR	None	1	0.8337	1.1995	24.7214	24.6821	0.109		-6.4503	0.0945			0	true	1.5029	true	3	17	1	79.7982				N	N	N
A9	SB0	Nanog	UNKNOWN	SYBR	None	1	0.8337	1.1995	24.5589	24.6821	0.109		-6.4503	0.0945			0	true	1.5029	true	3	16	1	79.8051				N	N	N
A10	SB0	Oct4	UNKNOWN	SYBR	None	1	0.8688	1.1511	22.5813	22.5928	0.0335		-8.5396	0.0731			0	true	1.4977	true	3	14	1	82.9419				N	N	N
A11	SB0	Oct4	UNKNOWN	SYBR	None	1	0.8688	1.1511	22.5666	22.5928	0.0335		-8.5396	0.0731			0	true	1.4977	true	3	14	1	82.7865				N	N	N
A12	SB0	Oct4	UNKNOWN	SYBR	None	1	0.8688	1.1511	22.6305	22.5928	0.0335		-8.5396	0.0731			0	true	1.4977	true	3	14	1	82.7865				N	N	N
B1	SB1	ATP5O	UNKNOWN	SYBR	None				31.3938	31.2658	0.2156							true	1.3037	true	3	23	1	84.2809	75.919	67.557		N	N	Y
B2	SB1	ATP5O	UNKNOWN	SYBR	None				31.3868	31.2658	0.2156							true	1.3037	true	3	23	1	84.2809				N	N	N
B3	SB1	ATP5O	UNKNOWN	SYBR	None				31.0169	31.2658	0.2156							true	1.3037	true	3	22	1	84.2881	73.2362	65.47		N	N	Y
B4	SB1	Sox2	UNKNOWN	SYBR	None	1.4484	1.1159	1.8801	24.2264	24.2404	0.0929		-7.0255	0.1355			-0.5345	true	0.617	true	3	18	1	74.431				N	N	N
B5	SB1	Sox2	UNKNOWN	SYBR	None	1.4484	1.1159	1.8801	24.3394	24.2404	0.0929		-7.0255	0.1355			-0.5345	true	0.617	true	3	18	1	74.2719				N	N	N
B6	SB1	Sox2	UNKNOWN	SYBR	None	1.4484	1.1159	1.8801	24.1552	24.2404	0.0929		-7.0255	0.1355			-0.5345	true	0.617	true	3	17	1	74.1225				N	N	N
B7	SB1	Nanog	UNKNOWN	SYBR	None	1.0949	0.8569	1.3991	24.7111	24.6847	0.0468		-6.5811	0.1274			-0.1308	true	1.5029	true	3	16	1	79.7982				N	N	N
B8	SB1	Nanog	UNKNOWN	SYBR	None	1.0949	0.8569	1.3991	24.7124	24.6847	0.0468		-6.5811	0.1274			-0.1308	true	1.5029	true	3	16	1	79.7982				N	N	N
B9	SB1	Nanog	UNKNOWN	SYBR	None	1.0949	0.8569	1.3991	24.6306	24.6847	0.0468		-6.5811	0.1274			-0.1308	true	1.5029	true	3	17	1	79.8051				N	N	N
B10	SB1	Oct4	UNKNOWN	SYBR	None	1.0467	0.8168	1.3413	22.7227	22.6603	0.0577		-8.6055	0.1289			-0.0659	true	1.4977	true	3	14	1	82.9419				N	N	N
B11	SB1	Oct4	UNKNOWN	SYBR	None	1.0467	0.8168	1.3413	22.6494	22.6603	0.0577		-8.6055	0.1289			-0.0659	true	1.4977	true	3	14	1	82.7865				N	N	N
B12	SB1	Oct4	UNKNOWN	SYBR	None	1.0467	0.8168	1.3413	22.6089	22.6603	0.0577		-8.6055	0.1289			-0.0659	true	1.4977	true	3	14	1	82.7865				N	N	N
C1	SB2	ATP5O	UNKNOWN	SYBR	None				31.3225	31.5688	0.3465							true	1.3037	true	3	23	1	84.2809	66.2131			N	N	Y
C2	SB2	ATP5O	UNKNOWN	SYBR	None				31.4189	31.5688	0.3465							true	1.3037	true	3	23	1	84.2809				N	N	N
C3	SB2	ATP5O	UNKNOWN	SYBR	None				31.965	31.5688	0.3465							true	1.3037	true	3	23	1	84.1387				N	N	N
C4	SB2	Sox2	UNKNOWN	SYBR	None	1.688	1.0962	2.5995	24.2139	24.3224	0.1759		-7.2464	0.2243			-0.7554	true	0.617	true	3	18	1	74.431				N	N	N
C5	SB2	Sox2	UNKNOWN	SYBR	None	1.688	1.0962	2.5995	24.5253	24.3224	0.1759		-7.2464	0.2243			-0.7554	true	0.617	true	3	18	1	74.2719				N	N	N
C6	SB2	Sox2	UNKNOWN	SYBR	None	1.688	1.0962	2.5995	24.2281	24.3224	0.1759		-7.2464	0.2243			-0.7554	true	0.617	true	3	17	1	74.2719				N	N	N
C7	SB2	Nanog	UNKNOWN	SYBR	None	1.0424	0.6741	1.6119	24.9297	25.0585	0.1839		-6.5103	0.2265			-0.06	true	1.5029	true	3	16	1	79.7982				N	N	N
C8	SB2	Nanog	UNKNOWN	SYBR	None	1.0424	0.6741	1.6119	24.9766	25.0585	0.1839		-6.5103	0.2265			-0.06	true	1.5029	true	3	17	1	79.7982				N	N	N
C9	SB2	Nanog	UNKNOWN	SYBR	None	1.0424	0.6741	1.6119	25.2692	25.0585	0.1839		-6.5103	0.2265			-0.06	true	1.5029	true	3	17	1	79.8051				N	N	N
C10	SB2	Oct4	UNKNOWN	SYBR	None	1.2502	0.8474	1.8446	22.761	22.707	0.0499		-8.8618	0.2021			-0.3222	true	1.4977	true	3	14	1	82.9419				N	N	N
C11	SB2	Oct4	UNKNOWN	SYBR	None	1.2502	0.8474	1.8446	22.6627	22.707	0.0499		-8.8618	0.2021			-0.3222	true	1.4977	true	3	14	1	82.7865				N	N	N
C12	SB2	Oct4	UNKNOWN	SYBR	None	1.2502	0.8474	1.8446	22.6972	22.707	0.0499		-8.8618	0.2021			-0.3222	true	1.4977	true	3	14	1	82.7865				N	N	N
D1	SB4	ATP5O	UNKNOWN	SYBR	None				31.3001	31.2994	0.2387							true	1.3037	true	3	22	1	84.1316				N	N	N
D2	SB4	ATP5O	UNKNOWN	SYBR	None				31.5378	31.2994	0.2387							true	1.3037	true	3	23	1	83.9823	66.8104			N	N	Y
D3	SB4	ATP5O	UNKNOWN	SYBR	None				31.0604	31.2994	0.2387							true	1.3037	true	3	22	1	84.4374				N	N	N
D4	SB4	Sox2	UNKNOWN	SYBR	None	1.5889	1.1164	2.2613	24.377	24.1404	0.2095		-7.159	0.1834			-0.668	true	0.617	true	3	18	1	74.431				N	N	N
D5	SB4	Sox2	UNKNOWN	SYBR	None	1.5889	1.1164	2.2613	23.978	24.1404	0.2095		-7.159	0.1834			-0.668	true	0.617	true	3	17	1	74.2719				N	N	N
D6	SB4	Sox2	UNKNOWN	SYBR	None	1.5889	1.1164	2.2613	24.0663	24.1404	0.2095		-7.159	0.1834			-0.668	true	0.617	true	3	17	1	74.2719				N	N	N
D7	SB4	Nanog	UNKNOWN	SYBR	None	0.6864	0.524	0.8992	25.3666	25.3919	0.0455		-5.9075	0.1403			0.5428	true	1.5029	true	3	17	1	79.7982				N	N	N
D8	SB4	Nanog	UNKNOWN	SYBR	None	0.6864	0.524	0.8992	25.3647	25.3919	0.0455		-5.9075	0.1403			0.5428	true	1.5029	true	3	17	1	79.9475				N	N	N
D9	SB4	Nanog	UNKNOWN	SYBR	None	0.6864	0.524	0.8992	25.4445	25.3919	0.0455		-5.9075	0.1403			0.5428	true	1.5029	true	3	17	1	79.8051				N	N	N
D10	SB4	Oct4	UNKNOWN	SYBR	None	1.0261	0.774	1.3602	22.8111	22.7227	0.0859		-8.5768	0.1465			-0.0371	true	1.4977	true	3	14	1	82.9419				N	N	N
D11	SB4	Oct4	UNKNOWN	SYBR	None	1.0261	0.774	1.3602	22.6394	22.7227	0.0859		-8.5768	0.1465			-0.0371	true	1.4977	true	3	14	1	82.9358				N	N	N
D12	SB4	Oct4	UNKNOWN	SYBR	None	1.0261	0.774	1.3602	22.7175	22.7227	0.0859		-8.5768	0.1465			-0.0371	true	1.4977	true	3	14	1	82.7865				N	N	N
E1	SB8	ATP5O	UNKNOWN	SYBR	None				31.9801	31.8297	0.1652							true	1.3037	true	3	23	1	84.2809				N	N	N
E2	SB8	ATP5O	UNKNOWN	SYBR	None				31.653	31.8297	0.1652							true	1.3037	true	3	23	1	84.2809	73.0819			N	N	Y
E3	SB8	ATP5O	UNKNOWN	SYBR	None				31.8559	31.8297	0.1652							true	1.3037	true	3	24	1	84.4374	73.3855			N	N	Y
E4	SB8	Sox2	UNKNOWN	SYBR	None	1.1049	0.5329	2.2909	25.9281	25.1947	0.6351		-6.635	0.3789			-0.144	true	0.617	true	3	19	1	74.431				Y	Y	N
E5	SB8	Sox2	UNKNOWN	SYBR	None	1.1049	0.5329	2.2909	24.8238	25.1947	0.6351		-6.635	0.3789			-0.144	true	0.617	true	3	18	1	74.2719				Y	N	N
E6	SB8	Sox2	UNKNOWN	SYBR	None	1.1049	0.5329	2.2909	24.8322	25.1947	0.6351		-6.635	0.3789			-0.144	true	0.617	true	3	18	1	74.2719				Y	N	N
E7	SB8	Nanog	UNKNOWN	SYBR	None	0.4655	0.3755	0.577	26.3976	26.4826	0.1005		-5.347	0.1116			1.1033	true	1.5029	true	3	18	1	79.7982				N	N	N
E8	SB8	Nanog	UNKNOWN	SYBR	None	0.4655	0.3755	0.577	26.4567	26.4826	0.1005		-5.347	0.1116			1.1033	true	1.5029	true	3	18	1	79.9475				N	N	N
E9	SB8	Nanog	UNKNOWN	SYBR	None	0.4655	0.3755	0.577	26.5936	26.4826	0.1005		-5.347	0.1116			1.1033	true	1.5029	true	3	18	1	79.8051				N	N	N
E10	SB8	Oct4	UNKNOWN	SYBR	None	0.7344	0.5578	0.9669	23.6185	23.7355	0.1844		-8.0942	0.1429			0.4454	true	1.4977	true	3	15	1	82.9419				N	N	N
E11	SB8	Oct4	UNKNOWN	SYBR	None	0.7344	0.5578	0.9669	23.6398	23.7355	0.1844		-8.0942	0.1429			0.4454	true	1.4977	true	3	15	1	82.7865	65.9114			N	N	Y
E12	SB8	Oct4	UNKNOWN	SYBR	None	0.7344	0.5578	0.9669	23.948	23.7355	0.1844		-8.0942	0.1429			0.4454	true	1.4977	true	3	16	1	82.6371				N	N	N
F1	SB12	ATP5O	UNKNOWN	SYBR	None				31.1518	31.1167	0.0357							true	1.3037	true	3	22	1	84.4303	73.3805			N	N	Y
F2	SB12	ATP5O	UNKNOWN	SYBR	None				31.0803	31.1167	0.0357							true	1.3037	true	3	23	1	84.2809				N	N	N
F3	SB12	ATP5O	UNKNOWN	SYBR	None				31.118	31.1167	0.0357							true	1.3037	true	3	23	1	84.4374				N	N	N
F4	SB12	Sox2	UNKNOWN	SYBR	None	0.9738	0.7078	1.3397	24.8404	24.664	0.2849		-6.4527	0.1658			0.0383	true	0.617	true	3	18	1	74.431				N	N	N
F5	SB12	Sox2	UNKNOWN	SYBR	None	0.9738	0.7078	1.3397	24.8163	24.664	0.2849		-6.4527	0.1658			0.0383	true	0.617	true	3	18	1	74.2719				N	N	N
F6	SB12	Sox2	UNKNOWN	SYBR	None	0.9738	0.7078	1.3397	24.3353	24.664	0.2849		-6.4527	0.1658			0.0383	true	0.617	true	3	18	1	74.4212	68.5965			N	N	Y
F7	SB12	Nanog	UNKNOWN	SYBR	None	0.3494	0.309	0.3951	26.1366	26.1834	0.1047		-4.9333	0.0638			1.517	true	1.5029	true	3	18	1	79.9475				N	N	N
F8	SB12	Nanog	UNKNOWN	SYBR	None	0.3494	0.309	0.3951	26.1104	26.1834	0.1047		-4.9333	0.0638			1.517	true	1.5029	true	3	18	1	79.9475				N	N	N
F9	SB12	Nanog	UNKNOWN	SYBR	None	0.3494	0.309	0.3951	26.3033	26.1834	0.1047		-4.9333	0.0638			1.517	true	1.5029	true	3	18	1	79.9545				N	N	N
F10	SB12	Oct4	UNKNOWN	SYBR	None	0.8003	0.7591	0.8438	22.8722	22.8984	0.0314		-8.2183	0.0275			0.3213	true	1.4977	true	3	14	1	83.0912				N	N	N
F11	SB12	Oct4	UNKNOWN	SYBR	None	0.8003	0.7591	0.8438	22.8898	22.8984	0.0314		-8.2183	0.0275			0.3213	true	1.4977	true	3	14	1	82.7865				N	N	N
F12	SB12	Oct4	UNKNOWN	SYBR	None	0.8003	0.7591	0.8438	22.9332	22.8984	0.0314		-8.2183	0.0275			0.3213	true	1.4977	true	3	14	1	82.9358				N	N	N
G1	SB24	ATP5O	UNKNOWN	SYBR	None				30.8837	30.8944	0.0588							true	1.3037	true	3	22	1	84.4303				N	N	N
G2	SB24	ATP5O	UNKNOWN	SYBR	None				30.8417	30.8944	0.0588							true	1.3037	true	3	22	1	84.2809				N	N	N
G3	SB24	ATP5O	UNKNOWN	SYBR	None				30.9578	30.8944	0.0588							true	1.3037	true	3	22	1	84.5868				N	N	N
G4	SB24	Sox2	UNKNOWN	SYBR	None	1.4825	1.2825	1.7137	23.834	23.8354	0.1164		-7.059	0.0753			-0.568	true	0.617	true	3	17	1	74.431				N	N	N
G5	SB24	Sox2	UNKNOWN	SYBR	None	1.4825	1.2825	1.7137	23.7196	23.8354	0.1164		-7.059	0.0753			-0.568	true	0.617	true	3	16	1	74.4212				N	N	N
G6	SB24	Sox2	UNKNOWN	SYBR	None	1.4825	1.2825	1.7137	23.9525	23.8354	0.1164		-7.059	0.0753			-0.568	true	0.617	true	3	17	1	74.2719				N	N	N
G7	SB24	Nanog	UNKNOWN	SYBR	None	0.2431	0.1577	0.3749	26.2239	26.4844	0.3853		-4.4101	0.225			2.0403	true	1.5029	true	3	18	1	79.9475				N	N	N
G8	SB24	Nanog	UNKNOWN	SYBR	None	0.2431	0.1577	0.3749	26.3021	26.4844	0.3853		-4.4101	0.225			2.0403	true	1.5029	true	3	18	1	79.9475				N	N	N
G9	SB24	Nanog	UNKNOWN	SYBR	None	0.2431	0.1577	0.3749	26.927	26.4844	0.3853		-4.4101	0.225			2.0403	true	1.5029	true	3	19	1	79.8051				N	N	N
G10	SB24	Oct4	UNKNOWN	SYBR	None	0.6359	0.5243	0.7712	22.8843	23.0079	0.1634		-7.8865	0.1003			0.6532	true	1.4977	true	3	14	1	83.0912				N	N	N
G11	SB24	Oct4	UNKNOWN	SYBR	None	0.6359	0.5243	0.7712	23.1932	23.0079	0.1634		-7.8865	0.1003			0.6532	true	1.4977	true	3	14	1	82.9358				N	N	N
G12	SB24	Oct4	UNKNOWN	SYBR	None	0.6359	0.5243	0.7712	22.9464	23.0079	0.1634		-7.8865	0.1003			0.6532	true	1.4977	true	3	14	1	82.9358				N	N	N
H1	SB0	Smad4 2	UNKNOWN	SYBR	None	1	0.589	1.6977	34.9698	35.48	0.4604		4.3475	0.275			0	true	1.8063	true	3	26	1	77.7108	71.5887	86.3714		N	N	Y
H2	SB0	Smad4 2	UNKNOWN	SYBR	None	1	0.589	1.6977	35.6054	35.48	0.4604		4.3475	0.275			0	true	1.8063	true	3	26	1	78.7561	71.5887	89.9551		N	N	Y
H3	SB0	Smad4 2	UNKNOWN	SYBR	None	1	0.589	1.6977	35.8647	35.48	0.4604		4.3475	0.275			0	true	1.8063	true	3	26	1	78.0154	72.3401	87.4244		N	N	Y
H4	SB0	Smad4 3	UNKNOWN	SYBR	None	1	0.7687	1.3009	32.9773	33.0552	0.2029		1.9228	0.1367			0	true	0.5887	true	3	26	1	78.1647	90.4114			N	N	Y
H5	SB0	Smad4 3	UNKNOWN	SYBR	None	1	0.7687	1.3009	32.9028	33.0552	0.2029		1.9228	0.1367			0	true	0.5887	true	3	25	1	78.4537	90.2524			N	N	Y
H6	SB0	Smad4 3	UNKNOWN	SYBR	None	1	0.7687	1.3009	33.2854	33.0552	0.2029		1.9228	0.1367			0	true	0.5887	true	3	26	1	78.4537	84.5771			N	N	Y

Analysis Type = Singleplex
Endogenous Control = ATP5O
RQ Min/Max Confidence Level = 95.0
Reference Sample = SB0
