# Supplementary material for: Rapid changes in morphogen concentration control self-organized patterning in human embryonic stem cells
Source: eLife. 2019 Mar 4;8:e40526. doi: 10.7554/eLife.40526 (PMC6398983; doi:10.7554/eLife.40526)
Supplement: Figure 3—source data 1. — Requires the github repository – idse/stemcells. [file elife-40526-fig3-data1.zip › figure3/1612_qpcrSB/161222 KB SB time series ATP5O Lefty Nodal Smad7_data.txt]

* Block Type = 96well
* Chemistry = SYBR_GREEN
* Experiment File Name = D:\Applied Biosystems\StepOne Software v2.3\experiments\161222 KB SB time series ATP5O Lefty Nodal Smad7.eds
* Experiment Run End Time = 2016-12-22 22:53:11 PM CST
* Instrument Type = steponeplus
* Passive Reference = ROX

[Results]
Well	Sample Name	Target Name	Task	Reporter	Quencher	RQ	RQ Min	RQ Max	Cт	Cт Mean	Cт SD	ΔCт	ΔCт Mean	ΔCт SE	HK Control ΔCт Mean	HK Control ΔCт SE	ΔΔCт	Automatic Ct Threshold	Ct Threshold	Automatic Baseline	Baseline Start	Baseline End	Efficiency	Tm1	Tm2	Tm3	Comments	HIGHSD	OUTLIERRG	MTP
A1	SB0	ATP5O	UNKNOWN	SYBR	None				31.6539	31.9108	0.3291							true	1.5	true	3	23	1	84.0864				N	N	N
A2	SB0	ATP5O	UNKNOWN	SYBR	None				32.2818	31.9108	0.3291							true	1.5	true	3	24	1	83.7883	66.2007			N	N	Y
A3	SB0	ATP5O	UNKNOWN	SYBR	None				31.7968	31.9108	0.3291							true	1.5	true	3	23	1	83.9406	66.3533			N	N	Y
A4	SB0	Lefty1	UNKNOWN	SYBR	None	1	0.6937	1.4416	25.8	25.8058	0.0076		-6.105	0.1901			0	true	1.392	true	3	18	1	83.9406	66.0552			N	N	Y
A5	SB0	Lefty1	UNKNOWN	SYBR	None	1	0.6937	1.4416	25.8029	25.8058	0.0076		-6.105	0.1901			0	true	1.392	true	3	18	1	83.9342	66.2018			N	N	Y
A6	SB0	Lefty1	UNKNOWN	SYBR	None	1	0.6937	1.4416	25.8144	25.8058	0.0076		-6.105	0.1901			0	true	1.392	true	3	18	1	83.9342				N	N	N
A7	SB0	Nodal1	UNKNOWN	SYBR	None	1	0.563	1.7761	28.8592	28.3989	0.3987		-3.5119	0.2985			0	true	1.571	true	3	21	1	80.3568				N	Y	N
A8	SB0	Nodal1	UNKNOWN	SYBR	None	1	0.563	1.7761	28.1757	28.3989	0.3987		-3.5119	0.2985			0	true	1.571	true	3	20	1	80.6548				N	N	N
A9	SB0	Nodal1	UNKNOWN	SYBR	None	1	0.563	1.7761	28.1617	28.3989	0.3987		-3.5119	0.2985			0	true	1.571	true	3	20	1	80.5128				N	N	N
A10	SB0	Smad7	UNKNOWN	SYBR	None	1	0.6915	1.4461	26.8279	26.8337	0.0439		-5.0771	0.1917			0	true	1.621	true	3	19	1	81.1089				N	N	N
A11	SB0	Smad7	UNKNOWN	SYBR	None	1	0.6915	1.4461	26.793	26.8337	0.0439		-5.0771	0.1917			0	true	1.621	true	3	19	1	80.8056				N	N	N
A12	SB0	Smad7	UNKNOWN	SYBR	None	1	0.6915	1.4461	26.8802	26.8337	0.0439		-5.0771	0.1917			0	true	1.621	true	3	19	1	81.1037				N	N	N
B1	SB1	ATP5O	UNKNOWN	SYBR	None				32.1451	31.9295	0.243							true	1.5	true	3	23	1	83.7883	68.1383			N	N	Y
B2	SB1	ATP5O	UNKNOWN	SYBR	None				31.9773	31.9295	0.243							true	1.5	true	3	23	1	83.9374				N	N	N
B3	SB1	ATP5O	UNKNOWN	SYBR	None				31.6661	31.9295	0.243							true	1.5	true	3	23	1	83.9406	66.8004			N	N	Y
B4	SB1	Lefty1	UNKNOWN	SYBR	None	0.4542	0.3466	0.5951	26.9635	26.9631	0.0079		-4.9664	0.1404			1.1387	true	1.392	true	3	19	1	83.9406	65.9061			N	N	Y
B5	SB1	Lefty1	UNKNOWN	SYBR	None	0.4542	0.3466	0.5951	26.9709	26.9631	0.0079		-4.9664	0.1404			1.1387	true	1.392	true	3	19	1	83.7852				N	N	N
B6	SB1	Lefty1	UNKNOWN	SYBR	None	0.4542	0.3466	0.5951	26.9551	26.9631	0.0079		-4.9664	0.1404			1.1387	true	1.392	true	3	19	1	83.7852	66.2018			N	N	Y
B7	SB1	Nodal1	UNKNOWN	SYBR	None	0.8444	0.6444	1.1065	28.6734	28.6616	0.0112		-3.2679	0.1405			0.2441	true	1.571	true	3	21	1	80.5058				N	N	N
B8	SB1	Nodal1	UNKNOWN	SYBR	None	0.8444	0.6444	1.1065	28.651	28.6616	0.0112		-3.2679	0.1405			0.2441	true	1.571	true	3	20	1	80.5058				N	N	N
B9	SB1	Nodal1	UNKNOWN	SYBR	None	0.8444	0.6444	1.1065	28.6605	28.6616	0.0112		-3.2679	0.1405			0.2441	true	1.571	true	3	21	1	80.5128				N	N	N
B10	SB1	Smad7	UNKNOWN	SYBR	None	0.8194	0.5982	1.1223	27.2341	27.1398	0.1453		-4.7897	0.1635			0.2874	true	1.621	true	3	19	1	81.1089				N	N	N
B11	SB1	Smad7	UNKNOWN	SYBR	None	0.8194	0.5982	1.1223	27.2128	27.1398	0.1453		-4.7897	0.1635			0.2874	true	1.621	true	3	19	1	80.9547				N	N	N
B12	SB1	Smad7	UNKNOWN	SYBR	None	0.8194	0.5982	1.1223	26.9725	27.1398	0.1453		-4.7897	0.1635			0.2874	true	1.621	true	3	19	1	81.1037				N	N	N
C1	SB2	ATP5O	UNKNOWN	SYBR	None				31.9588	31.8389	0.132							true	1.5	true	3	23	1	83.9374	66.3498			N	N	Y
C2	SB2	ATP5O	UNKNOWN	SYBR	None				31.8603	31.8389	0.132							true	1.5	true	3	23	1	83.7883				N	N	N
C3	SB2	ATP5O	UNKNOWN	SYBR	None				31.6975	31.8389	0.132							true	1.5	true	3	23	1	83.9406				N	N	N
C4	SB2	Lefty1	UNKNOWN	SYBR	None	0.2974	0.2427	0.3644	27.3376	27.4835	0.1265		-4.3554	0.1056			1.7497	true	1.392	true	3	19	1	83.9406				N	N	N
C5	SB2	Lefty1	UNKNOWN	SYBR	None	0.2974	0.2427	0.3644	27.5492	27.4835	0.1265		-4.3554	0.1056			1.7497	true	1.392	true	3	20	1	83.7852				N	N	N
C6	SB2	Lefty1	UNKNOWN	SYBR	None	0.2974	0.2427	0.3644	27.5636	27.4835	0.1265		-4.3554	0.1056			1.7497	true	1.392	true	3	20	1	83.7852	66.2018			N	N	Y
C7	SB2	Nodal1	UNKNOWN	SYBR	None	0.4771	0.2735	0.8324	29.9201	29.3944	0.4831		-2.4445	0.2892			1.0675	true	1.571	true	3	22	1	80.2078				N	N	N
C8	SB2	Nodal1	UNKNOWN	SYBR	None	0.4771	0.2735	0.8324	29.2935	29.3944	0.4831		-2.4445	0.2892			1.0675	true	1.571	true	3	21	1	80.3568				N	N	N
C9	SB2	Nodal1	UNKNOWN	SYBR	None	0.4771	0.2735	0.8324	28.9697	29.3944	0.4831		-2.4445	0.2892			1.0675	true	1.571	true	3	21	1	80.5128				N	N	N
C10	SB2	Smad7	UNKNOWN	SYBR	None	0.3786	0.3041	0.4714	28.0611	28.1629	0.1465		-3.676	0.1139			1.4011	true	1.621	true	3	20	1	81.1089				N	N	N
C11	SB2	Smad7	UNKNOWN	SYBR	None	0.3786	0.3041	0.4714	28.3308	28.1629	0.1465		-3.676	0.1139			1.4011	true	1.621	true	3	20	1	80.9547				N	N	N
C12	SB2	Smad7	UNKNOWN	SYBR	None	0.3786	0.3041	0.4714	28.0968	28.1629	0.1465		-3.676	0.1139			1.4011	true	1.621	true	3	20	1	80.9547				N	N	N
D1	SB4	ATP5O	UNKNOWN	SYBR	None				31.6717	31.6768	0.0115							true	1.5	true	3	23	1	83.7883	66.2007	73.0569		N	N	Y
D2	SB4	ATP5O	UNKNOWN	SYBR	None				31.69	31.6768	0.0115							true	1.5	true	3	23	1	83.7883	66.2007			N	N	Y
D3	SB4	ATP5O	UNKNOWN	SYBR	None				31.6687	31.6768	0.0115							true	1.5	true	3	23	1	83.9406				N	N	N
D4	SB4	Lefty1	UNKNOWN	SYBR	None	0.0823	0.0788	0.0861	29.1997	29.1741	0.0383		-2.5027	0.0231			3.6024	true	1.392	true	3	21	1	84.2387				N	N	N
D5	SB4	Lefty1	UNKNOWN	SYBR	None	0.0823	0.0788	0.0861	29.1926	29.1741	0.0383		-2.5027	0.0231			3.6024	true	1.392	true	3	22	1	84.0832				N	N	N
D6	SB4	Lefty1	UNKNOWN	SYBR	None	0.0823	0.0788	0.0861	29.1301	29.1741	0.0383		-2.5027	0.0231			3.6024	true	1.392	true	3	21	1	84.0832	65.6057			N	N	Y
D7	SB4	Nodal1	UNKNOWN	SYBR	None	0.2795	0.2473	0.3159	29.8799	30.0039	0.1097		-1.6729	0.0637			1.839	true	1.571	true	3	22	1	80.5058				N	N	N
D8	SB4	Nodal1	UNKNOWN	SYBR	None	0.2795	0.2473	0.3159	30.0434	30.0039	0.1097		-1.6729	0.0637			1.839	true	1.571	true	3	22	1	80.5058				N	N	N
D9	SB4	Nodal1	UNKNOWN	SYBR	None	0.2795	0.2473	0.3159	30.0884	30.0039	0.1097		-1.6729	0.0637			1.839	true	1.571	true	3	22	1	80.5128				N	N	N
D10	SB4	Smad7	UNKNOWN	SYBR	None	0.2403	0.2187	0.264	28.6569	28.657	0.084		-3.0198	0.0489			2.0573	true	1.621	true	3	20	1	81.1089				N	N	N
D11	SB4	Smad7	UNKNOWN	SYBR	None	0.2403	0.2187	0.264	28.5731	28.657	0.084		-3.0198	0.0489			2.0573	true	1.621	true	3	20	1	80.9547				N	N	N
D12	SB4	Smad7	UNKNOWN	SYBR	None	0.2403	0.2187	0.264	28.741	28.657	0.084		-3.0198	0.0489			2.0573	true	1.621	true	3	21	1	80.9547				N	N	N
E1	SB8	ATP5O	UNKNOWN	SYBR	None				32.5112	32.3661	0.137							true	1.5	true	3	24	1	83.7883				N	N	N
E2	SB8	ATP5O	UNKNOWN	SYBR	None				32.2388	32.3661	0.137							true	1.5	true	3	23	1	83.7883				N	N	N
E3	SB8	ATP5O	UNKNOWN	SYBR	None				32.3485	32.3661	0.137							true	1.5	true	3	24	1	84.0897				N	N	N
E4	SB8	Lefty1	UNKNOWN	SYBR	None	0.0326	0.0268	0.0397	31.3191	31.1985	0.1126		-1.1676	0.1024			4.9374	true	1.392	true	3	23	1	84.2387	66.0552			N	N	Y
E5	SB8	Lefty1	UNKNOWN	SYBR	None	0.0326	0.0268	0.0397	31.1802	31.1985	0.1126		-1.1676	0.1024			4.9374	true	1.392	true	3	23	1	84.2322				N	N	N
E6	SB8	Lefty1	UNKNOWN	SYBR	None	0.0326	0.0268	0.0397	31.0962	31.1985	0.1126		-1.1676	0.1024			4.9374	true	1.392	true	3	23	1	84.0832				N	N	N
E7	SB8	Nodal1	UNKNOWN	SYBR	None	0.0847	0.059	0.1214	32.6157	32.4165	0.2944		0.0504	0.1875			3.5623	true	1.571	true	3	25	1	80.5058				N	N	N
E8	SB8	Nodal1	UNKNOWN	SYBR	None	0.0847	0.059	0.1214	32.5556	32.4165	0.2944		0.0504	0.1875			3.5623	true	1.571	true	3	25	1	80.3568				N	N	N
E9	SB8	Nodal1	UNKNOWN	SYBR	None	0.0847	0.059	0.1214	32.0783	32.4165	0.2944		0.0504	0.1875			3.5623	true	1.571	true	3	24	1	80.5128				N	N	N
E10	SB8	Smad7	UNKNOWN	SYBR	None	0.1698	0.1436	0.2006	29.7918	29.8475	0.0617		-2.5186	0.0868			2.5585	true	1.621	true	3	22	1	81.1089				N	N	N
E11	SB8	Smad7	UNKNOWN	SYBR	None	0.1698	0.1436	0.2006	29.8369	29.8475	0.0617		-2.5186	0.0868			2.5585	true	1.621	true	3	22	1	80.9547				N	N	N
E12	SB8	Smad7	UNKNOWN	SYBR	None	0.1698	0.1436	0.2006	29.9138	29.8475	0.0617		-2.5186	0.0868			2.5585	true	1.621	true	3	22	1	80.9547				N	N	N
F1	SB12	ATP5O	UNKNOWN	SYBR	None				31.9444	31.7644	0.1585							true	1.5	true	3	23	1	83.7883	65.9026			N	N	Y
F2	SB12	ATP5O	UNKNOWN	SYBR	None				31.7033	31.7644	0.1585							true	1.5	true	3	23	1	83.9374				N	N	N
F3	SB12	ATP5O	UNKNOWN	SYBR	None				31.6455	31.7644	0.1585							true	1.5	true	3	23	1	84.0897				N	N	N
F4	SB12	Lefty1	UNKNOWN	SYBR	None	0.0202	0.017	0.0242	31.2652	31.2856	0.0182		-0.4788	0.0921			5.6263	true	1.392	true	3	23	1	84.3878	66.0552			N	N	Y
F5	SB12	Lefty1	UNKNOWN	SYBR	None	0.0202	0.017	0.0242	31.2999	31.2856	0.0182		-0.4788	0.0921			5.6263	true	1.392	true	3	23	1	84.2322				N	N	N
F6	SB12	Lefty1	UNKNOWN	SYBR	None	0.0202	0.017	0.0242	31.2918	31.2856	0.0182		-0.4788	0.0921			5.6263	true	1.392	true	3	23	1	84.2322				N	N	N
F7	SB12	Nodal1	UNKNOWN	SYBR	None	0.0284	0.0152	0.0532	33.9323	33.3895	0.5421		1.6251	0.3261			5.1371	true	1.571	true	3	26	1	80.5058				Y	N	N
F8	SB12	Nodal1	UNKNOWN	SYBR	None	0.0284	0.0152	0.0532	33.3881	33.3895	0.5421		1.6251	0.3261			5.1371	true	1.571	true	3	25	1	80.5058				Y	N	N
F9	SB12	Nodal1	UNKNOWN	SYBR	None	0.0284	0.0152	0.0532	32.8482	33.3895	0.5421		1.6251	0.3261			5.1371	true	1.571	true	3	25	1	80.5128				Y	N	N
F10	SB12	Smad7	UNKNOWN	SYBR	None	0.1523	0.1272	0.1824	29.4301	29.4023	0.035		-2.3621	0.0937			2.715	true	1.621	true	3	21	1	81.1089				N	N	N
F11	SB12	Smad7	UNKNOWN	SYBR	None	0.1523	0.1272	0.1824	29.4138	29.4023	0.035		-2.3621	0.0937			2.715	true	1.621	true	3	21	1	80.9547				N	N	N
F12	SB12	Smad7	UNKNOWN	SYBR	None	0.1523	0.1272	0.1824	29.363	29.4023	0.035		-2.3621	0.0937			2.715	true	1.621	true	3	21	1	81.1037				N	N	N
G1	SB24	ATP5O	UNKNOWN	SYBR	None				31.4776	31.4104	0.0658							true	1.5	true	3	23	1	83.9374	67.244			N	N	Y
G2	SB24	ATP5O	UNKNOWN	SYBR	None				31.346	31.4104	0.0658							true	1.5	true	3	22	1	83.9374				N	N	N
G3	SB24	ATP5O	UNKNOWN	SYBR	None				31.4077	31.4104	0.0658							true	1.5	true	3	22	1	84.2387	66.2042			N	N	Y
G4	SB24	Lefty1	UNKNOWN	SYBR	None	0.0041	0.0024	0.0071	32.9195	33.2417	0.4887		1.8313	0.2847			7.9363	true	1.392	true	3	25	1	84.0897	67.2475			N	N	Y
G5	SB24	Lefty1	UNKNOWN	SYBR	None	0.0041	0.0024	0.0071	33.0016	33.2417	0.4887		1.8313	0.2847			7.9363	true	1.392	true	3	25	1	84.0832	66.3508			N	N	Y
G6	SB24	Lefty1	UNKNOWN	SYBR	None	0.0041	0.0024	0.0071	33.804	33.2417	0.4887		1.8313	0.2847			7.9363	true	1.392	true	3	26	1	84.0832				N	N	N
G7	SB24	Nodal1	UNKNOWN	SYBR	None	0.0138	0.0093	0.0205	34.484	34.0811	0.3501		2.6707	0.2057			6.1826	true	1.571	true	3	26	1	80.5058				N	N	N
G8	SB24	Nodal1	UNKNOWN	SYBR	None	0.0138	0.0093	0.0205	33.9085	34.0811	0.3501		2.6707	0.2057			6.1826	true	1.571	true	3	26	1	80.5058				N	N	N
G9	SB24	Nodal1	UNKNOWN	SYBR	None	0.0138	0.0093	0.0205	33.8508	34.0811	0.3501		2.6707	0.2057			6.1826	true	1.571	true	3	25	1	80.6618				N	N	N
G10	SB24	Smad7	UNKNOWN	SYBR	None	0.085	0.0668	0.1082	30.0766	29.889	0.2069		-1.5215	0.1253			3.5556	true	1.621	true	3	22	1	81.2579				N	N	N
G11	SB24	Smad7	UNKNOWN	SYBR	None	0.085	0.0668	0.1082	29.9233	29.889	0.2069		-1.5215	0.1253			3.5556	true	1.621	true	3	22	1	81.1037				N	N	N
G12	SB24	Smad7	UNKNOWN	SYBR	None	0.085	0.0668	0.1082	29.6671	29.889	0.2069		-1.5215	0.1253			3.5556	true	1.621	true	3	21	1	81.1037				N	N	N

Analysis Type = Singleplex
Endogenous Control = ATP5O
RQ Min/Max Confidence Level = 95.0
Reference Sample = SB0
