# Supplementary material for: Rapid changes in morphogen concentration control self-organized patterning in human embryonic stem cells
Source: eLife. 2019 Mar 4;8:e40526. doi: 10.7554/eLife.40526 (PMC6398983; doi:10.7554/eLife.40526)
Supplement: Figure 3—source data 1. — Requires the github repository – idse/stemcells. [file elife-40526-fig3-data1.zip › figure3/1612_qpcrSB/170531 SB time series ATP5O Mixl1 Cer Hand1_data.txt]

* Block Type = 96well
* Chemistry = SYBR_GREEN
* Experiment File Name = D:\Applied Biosystems\StepOne Software v2.3\experiments\170531 SB time series ATP5O Mixl1 Cer Hand1.eds
* Experiment Run End Time = 2017-05-31 15:20:13 PM CDT
* Instrument Type = steponeplus
* Passive Reference = ROX

[Results]
Well	Sample Name	Target Name	Task	Reporter	Quencher	RQ	RQ Min	RQ Max	Cт	Cт Mean	Cт SD	ΔCт	ΔCт Mean	ΔCт SE	HK Control ΔCт Mean	HK Control ΔCт SE	ΔΔCт	Automatic Ct Threshold	Ct Threshold	Automatic Baseline	Baseline Start	Baseline End	Efficiency	Tm1	Tm2	Tm3	Comments	HIGHSD	OUTLIERRG	EXPFAIL	MTP
A1	SB0	ATP5O	UNKNOWN	SYBR	None				31.0156	31.0288	0.0743							true	1.8711	true	3	23	1	84.5264				N	N	N	N
A2	SB0	ATP5O	UNKNOWN	SYBR	None				31.1088	31.0288	0.0743							true	1.8711	true	3	22	1	84.3773	64.9935			N	N	N	Y
A3	SB0	ATP5O	UNKNOWN	SYBR	None				30.962	31.0288	0.0743							true	1.8711	true	3	22	1	84.5264	65.0007			N	N	N	Y
A4	SB0	Mixl1	UNKNOWN	SYBR	None	1	0.7759	1.2889	32.3373	32.3678	0.216		1.339	0.1319			0	true	2.0755	true	3	24	1	79.1606				N	N	N	N
A5	SB0	Mixl1	UNKNOWN	SYBR	None	1	0.7759	1.2889	32.5974	32.3678	0.216		1.339	0.1319			0	true	2.0755	true	3	24	1	79.012				N	N	N	N
A6	SB0	Mixl1	UNKNOWN	SYBR	None	1	0.7759	1.2889	32.1688	32.3678	0.216		1.339	0.1319			0	true	2.0755	true	3	24	1	79.161				N	N	N	N
A7	SB0	Cer	UNKNOWN	SYBR	None	1	0.7592	1.3172	29.0808	29.3539	0.2366		-1.6749	0.1432			0	true	2.4258	true	3	21	1	75.4313				N	Y	N	N
A8	SB0	Cer	UNKNOWN	SYBR	None	1	0.7592	1.3172	29.4853	29.3539	0.2366		-1.6749	0.1432			0	true	2.4258	true	3	21	1	75.4313				N	N	N	N
A9	SB0	Cer	UNKNOWN	SYBR	None	1	0.7592	1.3172	29.4955	29.3539	0.2366		-1.6749	0.1432			0	true	2.4258	true	3	21	1	75.2894				N	N	N	N
A10	SB0	Hand1	UNKNOWN	SYBR	None				Undetermined	30.3336								true	0.053	true	3	39	1	81.4016	61.127			N	N	Y	Y
A11	SB0	Hand1	UNKNOWN	SYBR	None	1			30.3336	30.3336			-0.6952				0	true	0.053	true	3	28	1	81.0989	65.1451			N	N	N	Y
A12	SB0	Hand1	UNKNOWN	SYBR	None				Undetermined	30.3336								true	0.053	true	3	39	1	80.8007	61.5667			N	N	Y	Y
B1	SB1	ATP5O	UNKNOWN	SYBR	None				31.0069	30.9153	0.1157							true	1.8711	true	3	22	1	84.3773	65.2917			N	N	N	Y
B2	SB1	ATP5O	UNKNOWN	SYBR	None				30.9537	30.9153	0.1157							true	1.8711	true	3	21	1	84.3773	64.8444			N	N	N	Y
B3	SB1	ATP5O	UNKNOWN	SYBR	None				30.7854	30.9153	0.1157							true	1.8711	true	3	22	1	84.3774	64.5536			N	N	N	Y
B4	SB1	Mixl1	UNKNOWN	SYBR	None	0.9021	0.7661	1.0623	32.3113	32.403	0.0908		1.4877	0.0849			0.1486	true	2.0755	true	3	24	1	79.1606				N	N	N	N
B5	SB1	Mixl1	UNKNOWN	SYBR	None	0.9021	0.7661	1.0623	32.4047	32.403	0.0908		1.4877	0.0849			0.1486	true	2.0755	true	3	24	1	79.012				N	N	N	N
B6	SB1	Mixl1	UNKNOWN	SYBR	None	0.9021	0.7661	1.0623	32.493	32.403	0.0908		1.4877	0.0849			0.1486	true	2.0755	true	3	24	1	79.012				N	N	N	N
B7	SB1	Cer	UNKNOWN	SYBR	None	0.5689	0.4734	0.6836	30.1564	30.0542	0.1181		-0.8611	0.0954			0.8138	true	2.4258	true	3	22	1	75.2822				N	N	N	N
B8	SB1	Cer	UNKNOWN	SYBR	None	0.5689	0.4734	0.6836	29.9249	30.0542	0.1181		-0.8611	0.0954			0.8138	true	2.4258	true	3	21	1	75.2822				N	N	N	N
B9	SB1	Cer	UNKNOWN	SYBR	None	0.5689	0.4734	0.6836	30.0814	30.0542	0.1181		-0.8611	0.0954			0.8138	true	2.4258	true	3	22	1	75.2894				N	N	N	N
B10	SB1	Hand1	UNKNOWN	SYBR	None	0.0623	0.0036	1.0802	32.9641	34.2238	2.5645		3.3085	1.4821			4.0037	true	0.053	true	3	31	1	80.9544				Y	N	N	N
B11	SB1	Hand1	UNKNOWN	SYBR	None	0.0623	0.0036	1.0802	32.5328	34.2238	2.5645		3.3085	1.4821			4.0037	true	0.053	true	3	30	1	80.8007				Y	N	N	N
B12	SB1	Hand1	UNKNOWN	SYBR	None	0.0623	0.0036	1.0802	37.1745	34.2238	2.5645		3.3085	1.4821			4.0037	true	0.053	true	3	35	1	78.8624	63.505			Y	N	N	Y
C1	SB2	ATP5O	UNKNOWN	SYBR	None				30.9914	30.9332	0.0867							true	1.8711	true	3	22	1	84.3773				N	N	N	N
C2	SB2	ATP5O	UNKNOWN	SYBR	None				30.9747	30.9332	0.0867							true	1.8711	true	3	22	1	84.2282	63.9498			N	N	N	Y
C3	SB2	ATP5O	UNKNOWN	SYBR	None				30.8335	30.9332	0.0867							true	1.8711	true	3	22	1	84.3774	64.7026			N	N	N	Y
C4	SB2	Mixl1	UNKNOWN	SYBR	None	0.6845	0.5718	0.8195	32.6667	32.819	0.1368		1.8858	0.0935			0.5468	true	2.0755	true	3	24	1	79.1606				N	N	N	N
C5	SB2	Mixl1	UNKNOWN	SYBR	None	0.6845	0.5718	0.8195	32.859	32.819	0.1368		1.8858	0.0935			0.5468	true	2.0755	true	3	24	1	79.012				N	N	N	N
C6	SB2	Mixl1	UNKNOWN	SYBR	None	0.6845	0.5718	0.8195	32.9314	32.819	0.1368		1.8858	0.0935			0.5468	true	2.0755	true	3	25	1	79.012				N	N	N	N
C7	SB2	Cer	UNKNOWN	SYBR	None	0.6203	0.5087	0.7564	30.1123	29.9472	0.1561		-0.986	0.1031			0.6889	true	2.4258	true	3	21	1	75.1331				N	N	N	N
C8	SB2	Cer	UNKNOWN	SYBR	None	0.6203	0.5087	0.7564	29.9272	29.9472	0.1561		-0.986	0.1031			0.6889	true	2.4258	true	3	21	1	75.2822				N	N	N	N
C9	SB2	Cer	UNKNOWN	SYBR	None	0.6203	0.5087	0.7564	29.8022	29.9472	0.1561		-0.986	0.1031			0.6889	true	2.4258	true	3	21	1	75.2894				N	N	N	N
C10	SB2	Hand1	UNKNOWN	SYBR	None				Undetermined									true	0.053	true	3	39	1	61.4251	82.2961			N	N	Y	Y
C11	SB2	Hand1	UNKNOWN	SYBR	None				Undetermined									true	0.053	true	3	39	1	81.3971	61.4176	67.0834		N	N	Y	Y
C12	SB2	Hand1	UNKNOWN	SYBR	None				Undetermined									true	0.053	true	3	38	1	66.487	61.2685	83.6336		N	N	Y	Y
D1	SB4	ATP5O	UNKNOWN	SYBR	None				30.9482	30.8612	0.0866							true	1.8711	true	3	22	1	84.2282				N	N	N	N
D2	SB4	ATP5O	UNKNOWN	SYBR	None				30.775	30.8612	0.0866							true	1.8711	true	3	22	1	84.2282				N	N	N	N
D3	SB4	ATP5O	UNKNOWN	SYBR	None				30.8605	30.8612	0.0866							true	1.8711	true	3	22	1	84.3774	64.2555			N	N	N	Y
D4	SB4	Mixl1	UNKNOWN	SYBR	None	0.4596	0.3352	0.6301	33.5896	33.3219	0.2704		2.4607	0.1639			1.1216	true	2.0755	true	3	25	1	79.0115				N	N	N	N
D5	SB4	Mixl1	UNKNOWN	SYBR	None	0.4596	0.3352	0.6301	33.0488	33.3219	0.2704		2.4607	0.1639			1.1216	true	2.0755	true	3	24	1	79.012				N	N	N	N
D6	SB4	Mixl1	UNKNOWN	SYBR	None	0.4596	0.3352	0.6301	33.3272	33.3219	0.2704		2.4607	0.1639			1.1216	true	2.0755	true	3	25	1	79.012				N	N	N	N
D7	SB4	Cer	UNKNOWN	SYBR	None	0.4556	0.3544	0.5856	30.2297	30.3206	0.2088		-0.5406	0.1305			1.1343	true	2.4258	true	3	21	1	75.2822				N	N	N	N
D8	SB4	Cer	UNKNOWN	SYBR	None	0.4556	0.3544	0.5856	30.1727	30.3206	0.2088		-0.5406	0.1305			1.1343	true	2.4258	true	3	21	1	75.2822				N	N	N	N
D9	SB4	Cer	UNKNOWN	SYBR	None	0.4556	0.3544	0.5856	30.5594	30.3206	0.2088		-0.5406	0.1305			1.1343	true	2.4258	true	3	21	1	75.2894				N	N	N	N
D10	SB4	Hand1	UNKNOWN	SYBR	None	0.3085	0.1021	0.9327	30.7501	31.8625	0.9918		1.0012	0.5748			1.6965	true	0.053	true	3	28	1	81.4016				Y	N	N	N
D11	SB4	Hand1	UNKNOWN	SYBR	None	0.3085	0.1021	0.9327	32.1829	31.8625	0.9918		1.0012	0.5748			1.6965	true	0.053	true	3	30	1	81.0989				Y	N	N	N
D12	SB4	Hand1	UNKNOWN	SYBR	None	0.3085	0.1021	0.9327	32.6544	31.8625	0.9918		1.0012	0.5748			1.6965	true	0.053	true	3	30	1	81.248				Y	N	N	N
E1	SB8	ATP5O	UNKNOWN	SYBR	None				31.4498	31.3661	0.0753							true	1.8711	true	3	23	1	84.2282				N	N	N	N
E2	SB8	ATP5O	UNKNOWN	SYBR	None				31.3446	31.3661	0.0753							true	1.8711	true	3	22	1	84.2282				N	N	N	N
E3	SB8	ATP5O	UNKNOWN	SYBR	None				31.304	31.3661	0.0753							true	1.8711	true	3	22	1	84.3774	64.5536			N	N	N	Y
E4	SB8	Mixl1	UNKNOWN	SYBR	None	0.5253	0.3732	0.7394	33.3524	33.6338	0.2983		2.2677	0.1776			0.9287	true	2.0755	true	3	24	1	79.1606				N	N	N	N
E5	SB8	Mixl1	UNKNOWN	SYBR	None	0.5253	0.3732	0.7394	33.9466	33.6338	0.2983		2.2677	0.1776			0.9287	true	2.0755	true	3	26	1	79.012				N	N	N	N
E6	SB8	Mixl1	UNKNOWN	SYBR	None	0.5253	0.3732	0.7394	33.6026	33.6338	0.2983		2.2677	0.1776			0.9287	true	2.0755	true	3	25	1	79.012				N	N	N	N
E7	SB8	Cer	UNKNOWN	SYBR	None	0.1269	0.0898	0.1794	32.7419	32.6696	0.3022		1.3035	0.1798			2.9784	true	2.4258	true	3	24	1	75.1331				N	N	N	N
E8	SB8	Cer	UNKNOWN	SYBR	None	0.1269	0.0898	0.1794	32.9291	32.6696	0.3022		1.3035	0.1798			2.9784	true	2.4258	true	3	24	1	75.2822				N	N	N	N
E9	SB8	Cer	UNKNOWN	SYBR	None	0.1269	0.0898	0.1794	32.3378	32.6696	0.3022		1.3035	0.1798			2.9784	true	2.4258	true	3	24	1	75.2894				N	N	N	N
E10	SB8	Hand1	UNKNOWN	SYBR	None				Undetermined	32.7099								true	0.053	true	3	39	1	61.4251	82.2961			N	N	Y	Y
E11	SB8	Hand1	UNKNOWN	SYBR	None	0.2433			32.7099	32.7099			1.3438				2.039	true	0.053	true	3	30	1	80.8007				N	N	N	N
E12	SB8	Hand1	UNKNOWN	SYBR	None				Undetermined	32.7099								true	0.053	true	3	37	1	66.3379	81.0989			N	N	Y	Y
F1	SB12	ATP5O	UNKNOWN	SYBR	None				30.7623	30.7333	0.0275							true	1.8711	true	3	22	1	84.3773				N	N	N	N
F2	SB12	ATP5O	UNKNOWN	SYBR	None				30.7297	30.7333	0.0275							true	1.8711	true	3	22	1	84.3773				N	N	N	N
F3	SB12	ATP5O	UNKNOWN	SYBR	None				30.7077	30.7333	0.0275							true	1.8711	true	3	22	1	84.5264	65.5969			N	N	N	Y
F4	SB12	Mixl1	UNKNOWN	SYBR	None	0.4121	0.2268	0.7488	33.463	33.3511	0.5367		2.6178	0.3103			1.2788	true	2.0755	true	3	25	1	79.1606				Y	N	N	N
F5	SB12	Mixl1	UNKNOWN	SYBR	None	0.4121	0.2268	0.7488	32.7673	33.3511	0.5367		2.6178	0.3103			1.2788	true	2.0755	true	3	24	1	79.161				Y	N	N	N
F6	SB12	Mixl1	UNKNOWN	SYBR	None	0.4121	0.2268	0.7488	33.823	33.3511	0.5367		2.6178	0.3103			1.2788	true	2.0755	true	3	26	1	79.012				Y	N	N	N
F7	SB12	Cer	UNKNOWN	SYBR	None	0.0598	0.0387	0.0926	32.8341	33.1214	0.3922		2.3881	0.227			4.063	true	2.4258	true	3	23	1	75.2822				N	N	N	N
F8	SB12	Cer	UNKNOWN	SYBR	None	0.0598	0.0387	0.0926	33.5683	33.1214	0.3922		2.3881	0.227			4.063	true	2.4258	true	3	25	1	75.2822				N	N	N	N
F9	SB12	Cer	UNKNOWN	SYBR	None	0.0598	0.0387	0.0926	32.9618	33.1214	0.3922		2.3881	0.227			4.063	true	2.4258	true	3	25	1	75.4385				N	N	N	N
F10	SB12	Hand1	UNKNOWN	SYBR	None				Undetermined	31.3569	1.3547							true	0.053	true	3	39	1	61.4251	83.3397	66.0466		N	N	Y	Y
F11	SB12	Hand1	UNKNOWN	SYBR	None	0.4009	0.0484	3.3177	30.399	31.3569	1.3547		0.6236	0.9581			1.3188	true	0.053	true	3	27	1	81.3971				Y	N	N	N
F12	SB12	Hand1	UNKNOWN	SYBR	None	0.4009	0.0484	3.3177	32.3149	31.3569	1.3547		0.6236	0.9581			1.3188	true	0.053	true	3	30	1	80.9498				Y	N	N	N
G1	SB24	ATP5O	UNKNOWN	SYBR	None				30.4885	30.4518	0.054							true	1.8711	true	3	22	1	84.3773				N	N	N	N
G2	SB24	ATP5O	UNKNOWN	SYBR	None				30.3899	30.4518	0.054							true	1.8711	true	3	22	1	84.3773				N	N	N	N
G3	SB24	ATP5O	UNKNOWN	SYBR	None				30.4771	30.4518	0.054							true	1.8711	true	3	22	1	84.5264				N	N	N	N
G4	SB24	Mixl1	UNKNOWN	SYBR	None	0.3903	0.272	0.5602	33.1318	33.1482	0.3207		2.6963	0.1877			1.3573	true	2.0755	true	3	25	1	79.3096				N	N	N	N
G5	SB24	Mixl1	UNKNOWN	SYBR	None	0.3903	0.272	0.5602	32.836	33.1482	0.3207		2.6963	0.1877			1.3573	true	2.0755	true	3	24	1	79.161				N	N	N	N
G6	SB24	Mixl1	UNKNOWN	SYBR	None	0.3903	0.272	0.5602	33.4767	33.1482	0.3207		2.6963	0.1877			1.3573	true	2.0755	true	3	26	1	79.012				N	N	N	N
G7	SB24	Cer	UNKNOWN	SYBR	None	0.0073	0.0041	0.0129	35.4284	35.8769	0.513		5.425	0.2978			7.0999	true	2.4258	true	3	27	1	75.1331				Y	N	N	N
G8	SB24	Cer	UNKNOWN	SYBR	None	0.0073	0.0041	0.0129	35.766	35.8769	0.513		5.425	0.2978			7.0999	true	2.4258	true	3	28	1	75.1331				Y	N	N	N
G9	SB24	Cer	UNKNOWN	SYBR	None	0.0073	0.0041	0.0129	36.4363	35.8769	0.513		5.425	0.2978			7.0999	true	2.4258	true	3	28	1	74.9913	82.147			Y	N	N	Y
G10	SB24	Hand1	UNKNOWN	SYBR	None	0.3915	0.2895	0.5295	31.2258	31.1095	0.2663		0.6577	0.1569			1.3529	true	0.053	true	3	28	1	81.5507				N	N	N	N
G11	SB24	Hand1	UNKNOWN	SYBR	None	0.3915	0.2895	0.5295	31.2979	31.1095	0.2663		0.6577	0.1569			1.3529	true	0.053	true	3	29	1	81.3971				N	N	N	N
G12	SB24	Hand1	UNKNOWN	SYBR	None	0.3915	0.2895	0.5295	30.8048	31.1095	0.2663		0.6577	0.1569			1.3529	true	0.053	true	3	28	1	81.3971	64.5487			N	N	N	Y

Analysis Type = Singleplex
Endogenous Control = ATP5O
RQ Min/Max Confidence Level = 95.0
Reference Sample = SB0
