# Supplementary material for: Rapid changes in morphogen concentration control self-organized patterning in human embryonic stem cells
Source: eLife. 2019 Mar 4;8:e40526. doi: 10.7554/eLife.40526 (PMC6398983; doi:10.7554/eLife.40526)
Supplement: Figure 3—source data 1. — Requires the github repository – idse/stemcells. [file elife-40526-fig3-data1.zip › figure3/1612_qpcrSB/170531 SB time series Mesp1 Eomes_data.txt]

* Block Type = 96well
* Chemistry = SYBR_GREEN
* Experiment File Name = D:\Applied Biosystems\StepOne Software v2.3\experiments\170531 SB time series Mesp1 Eomes.eds
* Experiment Run End Time = 2017-05-31 17:36:21 PM CDT
* Instrument Type = steponeplus
* Passive Reference = ROX

[Results]
Well	Sample Name	Target Name	Task	Reporter	Quencher	RQ	RQ Min	RQ Max	Cт	Cт Mean	Cт SD	ΔCт	ΔCт Mean	ΔCт SE	HK Control ΔCт Mean	HK Control ΔCт SE	ΔΔCт	Automatic Ct Threshold	Ct Threshold	Automatic Baseline	Baseline Start	Baseline End	Efficiency	Tm1	Tm2	Tm3	Comments	HIGHSD	OUTLIERRG	MTP
A1	SB0	Mesp1	UNKNOWN	SYBR	None				36.8363	35.3611	1.2886							true	0.2743	true	3	32	1	63.9542	86.6127			Y	N	Y
A2	SB0	Mesp1	UNKNOWN	SYBR	None				34.7919	35.3611	1.2886							true	0.2743	true	3	30	1	86.6127	65.8921			Y	N	Y
A3	SB0	Mesp1	UNKNOWN	SYBR	None				34.455	35.3611	1.2886							true	0.2743	true	3	29	1	86.6172	65.8962			Y	N	Y
A4	SB0	Eomes	UNKNOWN	SYBR	None	1	0.2187	4.573	31.9254	32.4536	0.4596		-2.9074	0.7899			0	true	0.2465	true	3	27	1	78.2692				N	N	N
A5	SB0	Eomes	UNKNOWN	SYBR	None	1	0.2187	4.573	32.6731	32.4536	0.4596		-2.9074	0.7899			0	true	0.2465	true	3	28	1	78.1154				N	N	N
A6	SB0	Eomes	UNKNOWN	SYBR	None	1	0.2187	4.573	32.7625	32.4536	0.4596		-2.9074	0.7899			0	true	0.2465	true	3	27	1	78.1154				N	N	N
B1	SB1	Mesp1	UNKNOWN	SYBR	None				34.6346	35.1029	0.5969							true	0.2743	true	3	29	1	86.4637	65.594			Y	N	Y
B2	SB1	Mesp1	UNKNOWN	SYBR	None				34.899	35.1029	0.5969							true	0.2743	true	3	30	1	86.4637	65.1468			Y	N	Y
B3	SB1	Mesp1	UNKNOWN	SYBR	None				35.775	35.1029	0.5969							true	0.2743	true	3	31	1	64.2564	86.6172			Y	N	Y
B4	SB1	Eomes	UNKNOWN	SYBR	None	3.0649	1.1433	8.2167	31.2919	30.5796	0.6568		-4.5233	0.5124			-1.6159	true	0.2465	true	3	26	1	78.2692				Y	N	N
B5	SB1	Eomes	UNKNOWN	SYBR	None	3.0649	1.1433	8.2167	29.9978	30.5796	0.6568		-4.5233	0.5124			-1.6159	true	0.2465	true	3	25	1	78.1154				Y	N	N
B6	SB1	Eomes	UNKNOWN	SYBR	None	3.0649	1.1433	8.2167	30.4491	30.5796	0.6568		-4.5233	0.5124			-1.6159	true	0.2465	true	3	25	1	78.1154				Y	N	N
C1	SB2	Mesp1	UNKNOWN	SYBR	None				33.8797	34.3964	0.4594							true	0.2743	true	3	28	1	86.4637	67.0847			N	N	Y
C2	SB2	Mesp1	UNKNOWN	SYBR	None				34.5509	34.3964	0.4594							true	0.2743	true	3	29	1	86.4637	65.7431	78.1158		N	N	Y
C3	SB2	Mesp1	UNKNOWN	SYBR	None				34.7587	34.3964	0.4594							true	0.2743	true	3	29	1	65.4489	86.4682			N	N	Y
C4	SB2	Eomes	UNKNOWN	SYBR	None	0.2295	0.0076	6.928	37.0712	33.6123	3.0321		-0.7841	1.7705			2.1233	true	0.2465	true	3	32	1	74.9896	61.7221			Y	N	Y
C5	SB2	Eomes	UNKNOWN	SYBR	None	0.2295	0.0076	6.928	31.4132	33.6123	3.0321		-0.7841	1.7705			2.1233	true	0.2465	true	3	27	1	78.1154				Y	N	N
C6	SB2	Eomes	UNKNOWN	SYBR	None	0.2295	0.0076	6.928	32.3526	33.6123	3.0321		-0.7841	1.7705			2.1233	true	0.2465	true	3	27	1	77.9664				Y	N	N
D1	SB4	Mesp1	UNKNOWN	SYBR	None				36.9953	34.6093	2.0926							true	0.2743	true	3	32	1	63.9542	86.4637			Y	N	Y
D2	SB4	Mesp1	UNKNOWN	SYBR	None				33.7466	34.6093	2.0926							true	0.2743	true	3	28	1	86.3146	66.0412			Y	N	Y
D3	SB4	Mesp1	UNKNOWN	SYBR	None				33.086	34.6093	2.0926							true	0.2743	true	3	28	1	86.6172	66.4924			Y	N	Y
D4	SB4	Eomes	UNKNOWN	SYBR	None	0.7279	0.0661	8.0111	32.3628	32.1601	0.5299		-2.4492	1.2463			0.4582	true	0.2465	true	3	27	1	78.2692				Y	N	N
D5	SB4	Eomes	UNKNOWN	SYBR	None	0.7279	0.0661	8.0111	31.5588	32.1601	0.5299		-2.4492	1.2463			0.4582	true	0.2465	true	3	25	1	78.1154				Y	N	N
D6	SB4	Eomes	UNKNOWN	SYBR	None	0.7279	0.0661	8.0111	32.5586	32.1601	0.5299		-2.4492	1.2463			0.4582	true	0.2465	true	3	27	1	78.1154				Y	N	N
E1	SB8	Mesp1	UNKNOWN	SYBR	None				33.9002	34.3324	0.3774							true	0.2743	true	3	29	1	86.4637				N	N	N
E2	SB8	Mesp1	UNKNOWN	SYBR	None				34.5969	34.3324	0.3774							true	0.2743	true	3	29	1	86.4637	71.7058			N	N	Y
E3	SB8	Mesp1	UNKNOWN	SYBR	None				34.4999	34.3324	0.3774							true	0.2743	true	3	29	1	86.6172	65.8962			N	N	Y
E4	SB8	Eomes	UNKNOWN	SYBR	None				Undetermined	32.7556	0.1738							true	0.2465	true	3	35	1	82.5923	61.5731			N	N	Y
E5	SB8	Eomes	UNKNOWN	SYBR	None	0.3976	0.229	0.6903	32.8786	32.7556	0.1738		-1.5767	0.2502			1.3307	true	0.2465	true	3	27	1	78.1154	74.0903			N	N	Y
E6	SB8	Eomes	UNKNOWN	SYBR	None	0.3976	0.229	0.6903	32.6327	32.7556	0.1738		-1.5767	0.2502			1.3307	true	0.2465	true	3	27	1	78.1154				N	N	N
F1	SB12	Mesp1	UNKNOWN	SYBR	None				33.5484	33.7004	0.2519							true	0.2743	true	3	29	1	86.6127				N	N	N
F2	SB12	Mesp1	UNKNOWN	SYBR	None				33.9912	33.7004	0.2519							true	0.2743	true	3	29	1	86.4637				N	Y	N
F3	SB12	Mesp1	UNKNOWN	SYBR	None				33.5615	33.7004	0.2519							true	0.2743	true	3	28	1	86.6172	66.9397			N	N	Y
F4	SB12	Eomes	UNKNOWN	SYBR	None	0.3089	0.0887	1.0759	31.2239	32.4877	1.0945		-1.2127	0.6484			1.6948	true	0.2465	true	3	26	1	78.2692				Y	Y	N
F5	SB12	Eomes	UNKNOWN	SYBR	None	0.3089	0.0887	1.0759	33.1162	32.4877	1.0945		-1.2127	0.6484			1.6948	true	0.2465	true	3	28	1	77.9664	63.5057			Y	N	Y
F6	SB12	Eomes	UNKNOWN	SYBR	None	0.3089	0.0887	1.0759	33.123	32.4877	1.0945		-1.2127	0.6484			1.6948	true	0.2465	true	3	28	1	78.1154				Y	N	N
G1	SB24	Mesp1	UNKNOWN	SYBR	None				32.1223	32.3115	0.7582							true	0.2743	true	3	27	1	86.4637				Y	N	N
G2	SB24	Mesp1	UNKNOWN	SYBR	None				31.6658	32.3115	0.7582							true	0.2743	true	3	26	1	86.4637	66.7865			Y	N	Y
G3	SB24	Mesp1	UNKNOWN	SYBR	None				33.1463	32.3115	0.7582							true	0.2743	true	3	28	1	86.6172	66.6415			Y	N	Y
G4	SB24	Eomes	UNKNOWN	SYBR	None	0.2025	0.0795	0.5154	32.0053	31.7083	0.3637		-0.6032	0.4855			2.3043	true	0.2465	true	3	27	1	78.1201				N	N	N
G5	SB24	Eomes	UNKNOWN	SYBR	None	0.2025	0.0795	0.5154	31.3027	31.7083	0.3637		-0.6032	0.4855			2.3043	true	0.2465	true	3	25	1	78.2645				N	N	N
G6	SB24	Eomes	UNKNOWN	SYBR	None	0.2025	0.0795	0.5154	31.8169	31.7083	0.3637		-0.6032	0.4855			2.3043	true	0.2465	true	3	27	1	78.2645				N	N	N

Analysis Type = Singleplex
Endogenous Control = Mesp1
RQ Min/Max Confidence Level = 95.0
Reference Sample = SB0
