# Supplementary material for: Rapid changes in morphogen concentration control self-organized patterning in human embryonic stem cells
Source: eLife. 2019 Mar 4;8:e40526. doi: 10.7554/eLife.40526 (PMC6398983; doi:10.7554/eLife.40526)
Supplement: Figure 3—source data 1. — Requires the github repository – idse/stemcells. [file elife-40526-fig3-data1.zip › figure3/170518_qpcrActivinResponse/170613 A time series Bra_data.txt]

* Block Type = 96well
* Chemistry = SYBR_GREEN
* Experiment File Name = D:\Applied Biosystems\StepOne Software v2.3\experiments\170613 A time series Bra.eds
* Experiment Run End Time = Not Started
* Instrument Type = steponeplus
* Passive Reference = ROX

[Results]
Well	Sample Name	Target Name	Task	Reporter	Quencher	RQ	RQ Min	RQ Max	Cт	Cт Mean	Cт SD	ΔCт	ΔCт Mean	ΔCт SE	HK Control ΔCт Mean	HK Control ΔCт SE	ΔΔCт	Automatic Ct Threshold	Ct Threshold	Automatic Baseline	Baseline Start	Baseline End	Efficiency	Tm1	Tm2	Tm3	Comments	HIGHSD	EXPFAIL	MTP
A1	X1	ATP5O	UNKNOWN	SYBR	None				32.1519	32.0933	0.06							true	1.7478	true	3	24	1	84.2241	66.3209			N	N	Y
A2	X1	ATP5O	UNKNOWN	SYBR	None				32.096	32.0933	0.06							true	1.7478	true	3	23	1	84.2241	64.8289			N	N	Y
A3	X1	ATP5O	UNKNOWN	SYBR	None				32.032	32.0933	0.06							true	1.7478	true	3	23	1	84.2246	65.2813			N	N	Y
A4	X1	Bra	UNKNOWN	SYBR	None	1	0.2049	4.8802	32.6313	32.2294	1.4254		0.1361	0.8237			0	true	0.0685	true	3	30	1	84.2246	63.4914			Y	N	Y
A5	X1	Bra	UNKNOWN	SYBR	None	1	0.2049	4.8802	33.4107	32.2294	1.4254		0.1361	0.8237			0	true	0.0685	true	3	31	1	84.0718	64.3781			Y	N	Y
A6	X1	Bra	UNKNOWN	SYBR	None	1	0.2049	4.8802	30.6462	32.2294	1.4254		0.1361	0.8237			0	true	0.0685	true	3	28	1	84.0718	63.9306			Y	N	Y
A7	X12	ATP5O	UNKNOWN	SYBR	None				31.2156	31.1469	0.0745							true	1.7478	true	3	22	1	84.222	64.9797			N	N	Y
A8	X12	ATP5O	UNKNOWN	SYBR	None				31.1575	31.1469	0.0745							true	1.7478	true	3	22	1	84.0728	64.383			N	N	Y
A9	X12	ATP5O	UNKNOWN	SYBR	None				31.0677	31.1469	0.0745							true	1.7478	true	3	22	1	84.2249	64.9818			N	N	Y
A10	X12	Bra	UNKNOWN	SYBR	None	0.2751	0.0052	14.6185	37.1497	33.1448	3.5748		1.9979	2.0643			1.8618	true	0.0685	true	3	34	1	84.2249	61.4017			Y	N	Y
A11	X12	Bra	UNKNOWN	SYBR	None	0.2751	0.0052	14.6185	30.2765	33.1448	3.5748		1.9979	2.0643			1.8618	true	0.0685	true	3	28	1	83.9193				Y	N	N
A12	X12	Bra	UNKNOWN	SYBR	None	0.2751	0.0052	14.6185	32.0083	33.1448	3.5748		1.9979	2.0643			1.8618	true	0.0685	true	3	29	1	84.0685	64.6705			Y	N	Y
B1	A1	ATP5O	UNKNOWN	SYBR	None				32.101	31.997	0.2739							true	1.7478	true	3	23	1	84.2241	64.8289			N	N	Y
B2	A1	ATP5O	UNKNOWN	SYBR	None				32.2037	31.997	0.2739							true	1.7478	true	3	23	1	84.0749	64.6797			N	N	Y
B3	A1	ATP5O	UNKNOWN	SYBR	None				31.6864	31.997	0.2739							true	1.7478	true	3	23	1	84.2246	64.5355			N	N	Y
B4	A1	Bra	UNKNOWN	SYBR	None	1.965	0.7935	4.8662	30.9609	31.1585	0.7688		-0.8385	0.4712			-0.9745	true	0.0685	true	3	27	1	84.2246	63.6406			Y	N	Y
B5	A1	Bra	UNKNOWN	SYBR	None	1.965	0.7935	4.8662	32.0069	31.1585	0.7688		-0.8385	0.4712			-0.9745	true	0.0685	true	3	29	1	84.0718	63.9306			Y	N	Y
B6	A1	Bra	UNKNOWN	SYBR	None	1.965	0.7935	4.8662	30.5079	31.1585	0.7688		-0.8385	0.4712			-0.9745	true	0.0685	true	3	27	1	84.0718	64.3781			Y	N	Y
B7	X24	ATP5O	UNKNOWN	SYBR	None				32.9625	32.863	0.0862							true	1.7478	true	3	24	1	84.0728	64.2339			N	N	Y
B8	X24	ATP5O	UNKNOWN	SYBR	None				32.8107	32.863	0.0862							true	1.7478	true	3	24	1	84.0728	64.0847			N	N	Y
B9	X24	ATP5O	UNKNOWN	SYBR	None				32.8158	32.863	0.0862							true	1.7478	true	3	24	1	84.0758	64.6834			N	N	Y
B10	X24	Bra	UNKNOWN	SYBR	None	0.1111	0.0005	25.9922	38.6418	36.1693	3.4967		3.3063	2.473			3.1702	true	0.0685	true	3	35	1	73.3354	61.5508			Y	N	Y
B11	X24	Bra	UNKNOWN	SYBR	None	0.1111	0.0005	25.9922	33.6968	36.1693	3.4967		3.3063	2.473			3.1702	true	0.0685	true	3	31	1	83.9193				Y	N	N
B12	X24	Bra	UNKNOWN	SYBR	None				Undetermined	36.1693	3.4967							true	0.0685	true	3	39	1	81.5318	61.8355			N	Y	Y
C1	A2	ATP5O	UNKNOWN	SYBR	None				31.9522	31.8578	0.108							true	1.7478	true	3	23	1	84.0749	65.4257			N	N	Y
C2	A2	ATP5O	UNKNOWN	SYBR	None				31.8813	31.8578	0.108							true	1.7478	true	3	23	1	84.0749	64.6797			N	N	Y
C3	A2	ATP5O	UNKNOWN	SYBR	None				31.74	31.8578	0.108							true	1.7478	true	3	23	1	84.2246	64.0881			N	N	Y
C4	A2	Bra	UNKNOWN	SYBR	None	4.0815	2.0229	8.2352	30.6237	29.9648	0.6225		-1.893	0.3647			-2.0291	true	0.0685	true	3	27	1	84.2246	63.7897			Y	N	Y
C5	A2	Bra	UNKNOWN	SYBR	None	4.0815	2.0229	8.2352	29.3866	29.9648	0.6225		-1.893	0.3647			-2.0291	true	0.0685	true	3	27	1	84.0718	64.8257			Y	N	Y
C6	A2	Bra	UNKNOWN	SYBR	None	4.0815	2.0229	8.2352	29.8842	29.9648	0.6225		-1.893	0.3647			-2.0291	true	0.0685	true	3	27	1	84.0718	64.0798			Y	N	Y
C7	SB12	ATP5O	UNKNOWN	SYBR	None				31.3584	31.281	0.0671							true	1.7478	true	3	23	1	84.0728	65.1289			N	N	Y
C8	SB12	ATP5O	UNKNOWN	SYBR	None				31.2385	31.281	0.0671							true	1.7478	true	3	21	1	84.0728	64.0847			N	N	Y
C9	SB12	ATP5O	UNKNOWN	SYBR	None				31.2462	31.281	0.0671							true	1.7478	true	3	22	1	84.0758				N	N	N
C10	SB12	Bra	UNKNOWN	SYBR	None	2.7185	2.0981	3.5223	29.7976	29.9743	0.2233		-1.3067	0.1346			-1.4428	true	0.0685	true	3	27	1	84.0758	64.5343			N	N	Y
C11	SB12	Bra	UNKNOWN	SYBR	None	2.7185	2.0981	3.5223	30.2252	29.9743	0.2233		-1.3067	0.1346			-1.4428	true	0.0685	true	3	27	1	83.9193				N	N	N
C12	SB12	Bra	UNKNOWN	SYBR	None	2.7185	2.0981	3.5223	29.9	29.9743	0.2233		-1.3067	0.1346			-1.4428	true	0.0685	true	3	27	1	83.9193				N	N	N
D1	A4	ATP5O	UNKNOWN	SYBR	None				31.7181	31.6815	0.1369							true	1.7478	true	3	23	1	84.0749	64.9781			N	N	Y
D2	A4	ATP5O	UNKNOWN	SYBR	None				31.7964	31.6815	0.1369							true	1.7478	true	3	23	1	84.0749	64.8289			N	N	Y
D3	A4	ATP5O	UNKNOWN	SYBR	None				31.53	31.6815	0.1369							true	1.7478	true	3	22	1	84.2246	64.0881			N	N	Y
D4	A4	Bra	UNKNOWN	SYBR	None	5.4003	3.6421	8.0072	29.7604	29.3845	0.327		-2.297	0.2047			-2.433	true	0.0685	true	3	27	1	84.0754	64.3864			N	N	Y
D5	A4	Bra	UNKNOWN	SYBR	None	5.4003	3.6421	8.0072	29.1652	29.3845	0.327		-2.297	0.2047			-2.433	true	0.0685	true	3	26	1	83.9226	63.483			N	N	Y
D6	A4	Bra	UNKNOWN	SYBR	None	5.4003	3.6421	8.0072	29.2281	29.3845	0.327		-2.297	0.2047			-2.433	true	0.0685	true	3	27	1	84.0718	64.3781			N	N	Y
E1	A6	ATP5O	UNKNOWN	SYBR	None				31.5812	31.5332	0.0528							true	1.7478	true	3	23	1	84.0749				N	N	N
E2	A6	ATP5O	UNKNOWN	SYBR	None				31.5418	31.5332	0.0528							true	1.7478	true	3	23	1	84.0749	64.8289			N	N	Y
E3	A6	ATP5O	UNKNOWN	SYBR	None				31.4766	31.5332	0.0528							true	1.7478	true	3	23	1	84.2246	64.5355			N	N	Y
E4	A6	Bra	UNKNOWN	SYBR	None	3.2528	1.8535	5.7085	29.3904	29.9676	0.5034		-1.5656	0.2923			-1.7017	true	0.0685	true	3	26	1	84.2246	64.2372			Y	N	Y
E5	A6	Bra	UNKNOWN	SYBR	None	3.2528	1.8535	5.7085	30.1957	29.9676	0.5034		-1.5656	0.2923			-1.7017	true	0.0685	true	3	27	1	84.0718	63.7814			Y	N	Y
E6	A6	Bra	UNKNOWN	SYBR	None	3.2528	1.8535	5.7085	30.3165	29.9676	0.5034		-1.5656	0.2923			-1.7017	true	0.0685	true	3	27	1	84.0718	64.2289			Y	N	Y
F1	A9	ATP5O	UNKNOWN	SYBR	None				31.666	31.7015	0.031							true	1.7478	true	3	23	1	84.2241				N	N	N
F2	A9	ATP5O	UNKNOWN	SYBR	None				31.7234	31.7015	0.031							true	1.7478	true	3	23	1	84.2241	64.5305			N	N	Y
F3	A9	ATP5O	UNKNOWN	SYBR	None				31.715	31.7015	0.031							true	1.7478	true	3	23	1	84.3738				N	N	N
F4	A9	Bra	UNKNOWN	SYBR	None	1.1789	0.7982	1.7412	31.1972	31.6001	0.3496		-0.1014	0.2026			-0.2375	true	0.0685	true	3	28	1	84.2246	63.9389			N	N	Y
F5	A9	Bra	UNKNOWN	SYBR	None	1.1789	0.7982	1.7412	31.7795	31.6001	0.3496		-0.1014	0.2026			-0.2375	true	0.0685	true	3	29	1	84.221	63.6322			N	N	Y
F6	A9	Bra	UNKNOWN	SYBR	None	1.1789	0.7982	1.7412	31.8235	31.6001	0.3496		-0.1014	0.2026			-0.2375	true	0.0685	true	3	29	1	84.0718	63.9306			N	N	Y
G1	A12	ATP5O	UNKNOWN	SYBR	None				31.8713	31.8438	0.1344							true	1.7478	true	3	25	1	84.2241				N	N	N
G2	A12	ATP5O	UNKNOWN	SYBR	None				31.6977	31.8438	0.1344							true	1.7478	true	3	24	1	84.2241				N	N	N
G3	A12	ATP5O	UNKNOWN	SYBR	None				31.9623	31.8438	0.1344							true	1.7478	true	3	23	1	84.3738	65.2813			N	N	Y
G4	A12	Bra	UNKNOWN	SYBR	None	3.8328	1.9546	7.5158	30.6546	30.0415	0.591		-1.8023	0.3499			-1.9384	true	0.0685	true	3	28	1	84.2246	64.6847			Y	N	Y
G5	A12	Bra	UNKNOWN	SYBR	None	3.8328	1.9546	7.5158	29.9943	30.0415	0.591		-1.8023	0.3499			-1.9384	true	0.0685	true	3	27	1	84.221	64.2289			Y	N	Y
G6	A12	Bra	UNKNOWN	SYBR	None	3.8328	1.9546	7.5158	29.4755	30.0415	0.591		-1.8023	0.3499			-1.9384	true	0.0685	true	3	26	1	84.221	64.2289			Y	N	Y
H1	A24	ATP5O	UNKNOWN	SYBR	None				31.9342	31.8868	0.1077							true	1.7478	true	3	24	1	84.3733	66.1717			N	N	Y
H2	A24	ATP5O	UNKNOWN	SYBR	None				31.7635	31.8868	0.1077							true	1.7478	true	3	23	1	84.2241	72.8854			N	N	Y
H3	A24	ATP5O	UNKNOWN	SYBR	None				31.9628	31.8868	0.1077							true	1.7478	true	3	23	1	84.5229				N	N	N
H4	A24	Bra	UNKNOWN	SYBR	None	10.3341	3.9731	26.8792	28.5786	28.6536	0.8536		-3.2333	0.4967			-3.3693	true	0.0685	true	3	26	1	84.3738	65.7288			Y	N	Y
H5	A24	Bra	UNKNOWN	SYBR	None	10.3341	3.9731	26.8792	29.5421	28.6536	0.8536		-3.2333	0.4967			-3.3693	true	0.0685	true	3	27	1	84.221	65.2733			Y	N	Y
H6	A24	Bra	UNKNOWN	SYBR	None	10.3341	3.9731	26.8792	27.84	28.6536	0.8536		-3.2333	0.4967			-3.3693	true	0.0685	true	3	25	1	84.221	64.6765			Y	N	Y

Analysis Type = Singleplex
Endogenous Control = ATP5O
RQ Min/Max Confidence Level = 95.0
Reference Sample = X1
