# Supplementary material for: Rapid changes in morphogen concentration control self-organized patterning in human embryonic stem cells
Source: eLife. 2019 Mar 4;8:e40526. doi: 10.7554/eLife.40526 (PMC6398983; doi:10.7554/eLife.40526)
Supplement: Figure 3—source data 1. — Requires the github repository – idse/stemcells. [file elife-40526-fig3-data1.zip › figure3/170518_qpcrActivinResponse/170518_A New TimeSeries ATP5O Mesp2 Hand1_data.txt]

* Block Type = 96well
* Chemistry = SYBR_GREEN
* Experiment File Name = D:\Applied Biosystems\StepOne Software v2.3\experiments\170518_A New TimeSeries ATP5O Mesp2 Hand1.eds
* Experiment Run End Time = 2017-05-18 15:11:09 PM CDT
* Instrument Type = steponeplus
* Passive Reference = ROX

[Results]
Well	Sample Name	Target Name	Task	Reporter	Quencher	RQ	RQ Min	RQ Max	Cт	Cт Mean	Cт SD	ΔCт	ΔCт Mean	ΔCт SE	HK Control ΔCт Mean	HK Control ΔCт SE	ΔΔCт	Automatic Ct Threshold	Ct Threshold	Automatic Baseline	Baseline Start	Baseline End	Efficiency	Tm1	Tm2	Tm3	Comments	HIGHSD	NOAMP	EXPFAIL	MTP
A1	X1	ATP5O	UNKNOWN	FAM	NFQ-MGB				31.1442	31.169	0.0995							true	0.4858	true	3	24	1	84.0606	64.6891			N	N	N	Y
A2	X1	ATP5O	UNKNOWN	FAM	NFQ-MGB				31.2785	31.169	0.0995							true	0.4858	true	3	24	1	83.9116	64.8382			N	N	N	Y
A3	X1	ATP5O	UNKNOWN	FAM	NFQ-MGB				31.0842	31.169	0.0995							true	0.4858	true	3	24	1	84.0624	64.9884			N	N	N	Y
A4	X1	Mesp2	UNKNOWN	FAM	NFQ-MGB	1	0.453	2.2075	34.7765	34.2611	0.7057		3.0921	0.4115			0	true	0.3414	true	3	29	1	84.5095	63.9453			Y	N	N	Y
A5	X1	Mesp2	UNKNOWN	FAM	NFQ-MGB	1	0.453	2.2075	33.4568	34.2611	0.7057		3.0921	0.4115			0	true	0.3414	true	3	28	1	84.356	64.9826			Y	N	N	Y
A6	X1	Mesp2	UNKNOWN	FAM	NFQ-MGB	1	0.453	2.2075	34.55	34.2611	0.7057		3.0921	0.4115			0	true	0.3414	true	3	29	1	84.207	64.0885			Y	N	N	Y
A7	X1	Hand1	UNKNOWN	FAM	NFQ-MGB	1	0.8781	1.1388	35.5258	35.5128	0.0184		4.3438	0.0589			0	true	0.1721	true	3	31	1	80.6305				N	N	N	N
A8	X1	Hand1	UNKNOWN	FAM	NFQ-MGB				Undetermined	35.5128	0.0184							true	0.1721	true	3	39	1	83.1642	61.4042			N	N	Y	Y
A9	X1	Hand1	UNKNOWN	FAM	NFQ-MGB	1	0.8781	1.1388	35.4998	35.5128	0.0184		4.3438	0.0589			0	true	0.1721	true	3	31	1	80.9313				N	N	N	N
A10	X12	ATP5O	UNKNOWN	FAM	NFQ-MGB				30.5095	30.2544	0.2229							true	0.4858	true	3	24	1	84.0614				N	N	N	N
A11	X12	ATP5O	UNKNOWN	FAM	NFQ-MGB				30.098	30.2544	0.2229							true	0.4858	true	3	23	1	83.907	67.2054			N	N	N	Y
A12	X12	ATP5O	UNKNOWN	FAM	NFQ-MGB				30.1556	30.2544	0.2229							true	0.4858	true	3	23	1	83.907				N	N	N	N
B1	A1	ATP5O	UNKNOWN	FAM	NFQ-MGB				30.8442	30.8263	0.0409							true	0.4858	true	3	24	1	83.9116	64.6891			N	N	N	Y
B2	A1	ATP5O	UNKNOWN	FAM	NFQ-MGB				30.8552	30.8263	0.0409							true	0.4858	true	3	24	1	83.9116	64.5401			N	N	N	Y
B3	A1	ATP5O	UNKNOWN	FAM	NFQ-MGB				30.7795	30.8263	0.0409							true	0.4858	true	3	24	1	84.0624	64.6904			N	N	N	Y
B4	A1	Mesp2	UNKNOWN	FAM	NFQ-MGB	0.4419	0.2034	0.9599	35.8473	35.0966	0.697		4.2703	0.4031			1.1782	true	0.3414	true	3	30	1	84.3605	80.337	63.9453		Y	N	N	Y
B5	A1	Mesp2	UNKNOWN	FAM	NFQ-MGB	0.4419	0.2034	0.9599	34.47	35.0966	0.697		4.2703	0.4031			1.1782	true	0.3414	true	3	29	1	84.356	64.5356			Y	N	N	Y
B6	A1	Mesp2	UNKNOWN	FAM	NFQ-MGB	0.4419	0.2034	0.9599	34.9724	35.0966	0.697		4.2703	0.4031			1.1782	true	0.3414	true	3	29	1	84.207	64.2375			Y	N	N	Y
B7	A1	Hand1	UNKNOWN	FAM	NFQ-MGB	18.8478	10.5673	33.6167	31.334	30.9338	0.5192		0.1075	0.3007			-4.2363	true	0.1721	true	3	27	1	80.7796				Y	N	N	N
B8	A1	Hand1	UNKNOWN	FAM	NFQ-MGB	18.8478	10.5673	33.6167	30.3471	30.9338	0.5192		0.1075	0.3007			-4.2363	true	0.1721	true	3	26	1	80.9286				Y	N	N	N
B9	A1	Hand1	UNKNOWN	FAM	NFQ-MGB	18.8478	10.5673	33.6167	31.1201	30.9338	0.5192		0.1075	0.3007			-4.2363	true	0.1721	true	3	27	1	80.7822				Y	N	N	N
B10	X12	Mesp2	UNKNOWN	FAM	NFQ-MGB	0.5119	0.3746	0.6994	34.2581	34.3126	0.171		4.0582	0.1622			0.9661	true	0.3414	true	3	29	1	84.3595	66.6222			N	N	N	Y
B11	X12	Mesp2	UNKNOWN	FAM	NFQ-MGB	0.5119	0.3746	0.6994	34.1754	34.3126	0.171		4.0582	0.1622			0.9661	true	0.3414	true	3	28	1	84.0561				N	N	N	N
B12	X12	Mesp2	UNKNOWN	FAM	NFQ-MGB	0.5119	0.3746	0.6994	34.5042	34.3126	0.171		4.0582	0.1622			0.9661	true	0.3414	true	3	29	1	84.2053	65.8633			N	N	N	Y
C1	A2	ATP5O	UNKNOWN	FAM	NFQ-MGB				30.5773	30.5409	0.0443							true	0.4858	true	3	24	1	83.9116	66.1792			N	N	N	Y
C2	A2	ATP5O	UNKNOWN	FAM	NFQ-MGB				30.5537	30.5409	0.0443							true	0.4858	true	3	24	1	83.9116	64.8382			N	N	N	Y
C3	A2	ATP5O	UNKNOWN	FAM	NFQ-MGB				30.4916	30.5409	0.0443							true	0.4858	true	3	23	1	84.0624	64.6904			N	N	N	Y
C4	A2	Mesp2	UNKNOWN	FAM	NFQ-MGB	0.3433	0.1711	0.6887	34.6666	35.1754	0.625		4.6346	0.3618			1.5425	true	0.3414	true	3	29	1	84.2115	65.5845			Y	N	N	Y
C5	A2	Mesp2	UNKNOWN	FAM	NFQ-MGB	0.3433	0.1711	0.6887	35.8731	35.1754	0.625		4.6346	0.3618			1.5425	true	0.3414	true	3	30	1	84.356	65.7278			Y	N	N	Y
C6	A2	Mesp2	UNKNOWN	FAM	NFQ-MGB	0.3433	0.1711	0.6887	34.9866	35.1754	0.625		4.6346	0.3618			1.5425	true	0.3414	true	3	29	1	84.207	63.9395			Y	N	N	Y
C7	A2	Hand1	UNKNOWN	FAM	NFQ-MGB	44.292	26.1528	75.0124	29.9429	29.4157	0.4721		-1.1252	0.2738			-5.469	true	0.1721	true	3	25	1	80.3325	64.5341			N	N	N	Y
C8	A2	Hand1	UNKNOWN	FAM	NFQ-MGB	44.292	26.1528	75.0124	29.0321	29.4157	0.4721		-1.1252	0.2738			-5.469	true	0.1721	true	3	25	1	80.7796				N	N	N	N
C9	A2	Hand1	UNKNOWN	FAM	NFQ-MGB	44.292	26.1528	75.0124	29.2721	29.4157	0.4721		-1.1252	0.2738			-5.469	true	0.1721	true	3	25	1	80.7822				N	N	N	N
C10	X12	Hand1	UNKNOWN	FAM	NFQ-MGB				Undetermined									true	0.1721	true	3	39	1	83.1671	61.2563			N	Y	Y	Y
C11	X12	Hand1	UNKNOWN	FAM	NFQ-MGB				Undetermined									true	0.1721	true	3	39	1	83.1614	61.2406	69.8896		N	N	Y	Y
C12	X12	Hand1	UNKNOWN	FAM	NFQ-MGB				Undetermined									true	0.1721	true	3	39	1	83.0123	62.5826	78.2404		N	N	Y	Y
D1	A4	ATP5O	UNKNOWN	FAM	NFQ-MGB				30.6649	30.6138	0.049							true	0.4858	true	3	24	1	83.9116	65.2852			N	N	N	Y
D2	A4	ATP5O	UNKNOWN	FAM	NFQ-MGB				30.6094	30.6138	0.049							true	0.4858	true	3	24	1	83.7626	64.8382			N	N	N	Y
D3	A4	ATP5O	UNKNOWN	FAM	NFQ-MGB				30.5672	30.6138	0.049							true	0.4858	true	3	23	1	84.0624	63.7963			N	N	N	Y
D4	A4	Mesp2	UNKNOWN	FAM	NFQ-MGB	0.6069	0.3522	1.046	34.4025	34.4263	0.4874		3.8124	0.2828			0.7204	true	0.3414	true	3	28	1	84.3605	64.0943			N	N	N	Y
D5	A4	Mesp2	UNKNOWN	FAM	NFQ-MGB	0.6069	0.3522	1.046	33.9512	34.4263	0.4874		3.8124	0.2828			0.7204	true	0.3414	true	3	28	1	84.058	64.3865			N	N	N	Y
D6	A4	Mesp2	UNKNOWN	FAM	NFQ-MGB	0.6069	0.3522	1.046	34.9251	34.4263	0.4874		3.8124	0.2828			0.7204	true	0.3414	true	3	29	1	84.207				N	N	N	N
D7	A4	Hand1	UNKNOWN	FAM	NFQ-MGB	60.604	52.4601	70.0121	28.9978	29.0363	0.1203		-1.5775	0.075			-5.9213	true	0.1721	true	3	24	1	80.7796				N	N	N	N
D8	A4	Hand1	UNKNOWN	FAM	NFQ-MGB	60.604	52.4601	70.0121	28.9399	29.0363	0.1203		-1.5775	0.075			-5.9213	true	0.1721	true	3	24	1	80.9286				N	N	N	N
D9	A4	Hand1	UNKNOWN	FAM	NFQ-MGB	60.604	52.4601	70.0121	29.1711	29.0363	0.1203		-1.5775	0.075			-5.9213	true	0.1721	true	3	25	1	80.7822				N	N	N	N
D10	SB12	ATP5O	UNKNOWN	FAM	NFQ-MGB				30.1821	30.0296	0.1482							true	0.4858	true	3	23	1	84.0614	64.3864			N	N	N	Y
D11	SB12	ATP5O	UNKNOWN	FAM	NFQ-MGB				29.8862	30.0296	0.1482							true	0.4858	true	3	23	1	83.907	64.5212			N	N	N	Y
D12	SB12	ATP5O	UNKNOWN	FAM	NFQ-MGB				30.0206	30.0296	0.1482							true	0.4858	true	3	23	1	83.907				N	N	N	N
E1	A6	ATP5O	UNKNOWN	FAM	NFQ-MGB				30.7065	30.6702	0.0791							true	0.4858	true	3	24	1	83.9116	65.1362			N	N	N	Y
E2	A6	ATP5O	UNKNOWN	FAM	NFQ-MGB				30.5795	30.6702	0.0791							true	0.4858	true	3	24	1	83.9116				N	N	N	N
E3	A6	ATP5O	UNKNOWN	FAM	NFQ-MGB				30.7247	30.6702	0.0791							true	0.4858	true	3	24	1	84.2115	66.1805			N	N	N	Y
E4	A6	Mesp2	UNKNOWN	FAM	NFQ-MGB	0.5334	0.1829	1.5551	35.3674	34.6692	0.9598		3.9989	0.556			0.9068	true	0.3414	true	3	30	1	84.3605	64.3923			Y	N	N	Y
E5	A6	Mesp2	UNKNOWN	FAM	NFQ-MGB	0.5334	0.1829	1.5551	33.5746	34.6692	0.9598		3.9989	0.556			0.9068	true	0.3414	true	3	28	1	84.356	64.0885			Y	N	N	Y
E6	A6	Mesp2	UNKNOWN	FAM	NFQ-MGB	0.5334	0.1829	1.5551	35.0654	34.6692	0.9598		3.9989	0.556			0.9068	true	0.3414	true	3	29	1	84.356	64.0885			Y	N	N	Y
E7	A6	Hand1	UNKNOWN	FAM	NFQ-MGB	14.493	11.1765	18.7935	31.406	31.1568	0.2201		0.4865	0.135			-3.8573	true	0.1721	true	3	27	1	80.7796				N	N	N	N
E8	A6	Hand1	UNKNOWN	FAM	NFQ-MGB	14.493	11.1765	18.7935	30.9892	31.1568	0.2201		0.4865	0.135			-3.8573	true	0.1721	true	3	26	1	80.7796				N	N	N	N
E9	A6	Hand1	UNKNOWN	FAM	NFQ-MGB	14.493	11.1765	18.7935	31.075	31.1568	0.2201		0.4865	0.135			-3.8573	true	0.1721	true	3	26	1	80.9313				N	N	N	N
E10	SB12	Mesp2	UNKNOWN	FAM	NFQ-MGB	0.6401	0.447	0.9164	33.4914	33.7654	0.287		3.7358	0.1865			0.6437	true	0.3414	true	3	28	1	84.2105	63.7902			N	N	N	Y
E11	SB12	Mesp2	UNKNOWN	FAM	NFQ-MGB	0.6401	0.447	0.9164	33.741	33.7654	0.287		3.7358	0.1865			0.6437	true	0.3414	true	3	28	1	84.0561	64.223			N	N	N	Y
E12	SB12	Mesp2	UNKNOWN	FAM	NFQ-MGB	0.6401	0.447	0.9164	34.0639	33.7654	0.287		3.7358	0.1865			0.6437	true	0.3414	true	3	28	1	84.2053				N	N	N	N
F1	A9	ATP5O	UNKNOWN	FAM	NFQ-MGB				30.7831	30.8138	0.1088							true	0.4858	true	3	24	1	83.9116	72.8848			N	N	N	Y
F2	A9	ATP5O	UNKNOWN	FAM	NFQ-MGB				30.7237	30.8138	0.1088							true	0.4858	true	3	24	1	84.0606	65.2852			N	N	N	Y
F3	A9	ATP5O	UNKNOWN	FAM	NFQ-MGB				30.9346	30.8138	0.1088							true	0.4858	true	3	24	1	84.2115	64.8394	72.8862		N	N	N	Y
F4	A9	Mesp2	UNKNOWN	FAM	NFQ-MGB	0.266	0.1127	0.6279	36.52	35.8164	0.7653		5.0026	0.4463			1.9105	true	0.3414	true	3	31	1	84.5095	63.9453			Y	N	N	Y
F5	A9	Mesp2	UNKNOWN	FAM	NFQ-MGB	0.266	0.1127	0.6279	35.0015	35.8164	0.7653		5.0026	0.4463			1.9105	true	0.3414	true	3	30	1	84.356	63.9395			Y	N	N	Y
F6	A9	Mesp2	UNKNOWN	FAM	NFQ-MGB	0.266	0.1127	0.6279	35.9276	35.8164	0.7653		5.0026	0.4463			1.9105	true	0.3414	true	3	30	1	84.356	79.2891	64.0885		Y	N	N	Y
F7	A9	Hand1	UNKNOWN	FAM	NFQ-MGB	2.9245	2.2633	3.779	33.3746	33.6094	0.2034		2.7956	0.1332			-1.5482	true	0.1721	true	3	29	1	80.9286				N	N	N	N
F8	A9	Hand1	UNKNOWN	FAM	NFQ-MGB	2.9245	2.2633	3.779	33.7219	33.6094	0.2034		2.7956	0.1332			-1.5482	true	0.1721	true	3	29	1	80.7796				N	N	N	N
F9	A9	Hand1	UNKNOWN	FAM	NFQ-MGB	2.9245	2.2633	3.779	33.7317	33.6094	0.2034		2.7956	0.1332			-1.5482	true	0.1721	true	3	29	1	81.0804				N	N	N	N
F10	SB12	Hand1	UNKNOWN	FAM	NFQ-MGB	2.1059	0.8476	5.2323	34.1012	33.299	0.8056		3.2694	0.4729			-1.0744	true	0.1721	true	3	30	1	81.0804				Y	N	N	N
F11	SB12	Hand1	UNKNOWN	FAM	NFQ-MGB	2.1059	0.8476	5.2323	32.49	33.299	0.8056		3.2694	0.4729			-1.0744	true	0.1721	true	3	28	1	80.9246				Y	N	N	N
F12	SB12	Hand1	UNKNOWN	FAM	NFQ-MGB	2.1059	0.8476	5.2323	33.3059	33.299	0.8056		3.2694	0.4729			-1.0744	true	0.1721	true	3	28	1	80.7755				Y	N	N	N
G1	A12	ATP5O	UNKNOWN	FAM	NFQ-MGB				30.8776	30.9436	0.0722							true	0.4858	true	3	24	1	84.0606				N	N	N	N
G2	A12	ATP5O	UNKNOWN	FAM	NFQ-MGB				30.9324	30.9436	0.0722							true	0.4858	true	3	25	1	84.0606	65.4342			N	N	N	Y
G3	A12	ATP5O	UNKNOWN	FAM	NFQ-MGB				31.0207	30.9436	0.0722							true	0.4858	true	3	24	1	84.3605	73.0353			N	N	N	Y
G4	A12	Mesp2	UNKNOWN	FAM	NFQ-MGB	0.4771	0.2952	0.7709	34.6869	35.1033	0.4258		4.1598	0.2494			1.0677	true	0.3414	true	3	29	1	84.5095	67.2236			N	N	N	Y
G5	A12	Mesp2	UNKNOWN	FAM	NFQ-MGB	0.4771	0.2952	0.7709	35.0851	35.1033	0.4258		4.1598	0.2494			1.0677	true	0.3414	true	3	29	1	84.356	64.0885			N	N	N	Y
G6	A12	Mesp2	UNKNOWN	FAM	NFQ-MGB	0.4771	0.2952	0.7709	35.538	35.1033	0.4258		4.1598	0.2494			1.0677	true	0.3414	true	3	30	1	84.356	64.8336			N	N	N	Y
G7	A12	Hand1	UNKNOWN	FAM	NFQ-MGB				Undetermined	34.2258	0.7163							true	0.1721	true	3	39	1	82.7171	61.1061			N	N	Y	Y
G8	A12	Hand1	UNKNOWN	FAM	NFQ-MGB	2.0872	0.6803	6.4039	34.7323	34.2258	0.7163		3.2822	0.5082			-1.0616	true	0.1721	true	3	30	1	81.0777				Y	N	N	N
G9	A12	Hand1	UNKNOWN	FAM	NFQ-MGB	2.0872	0.6803	6.4039	33.7193	34.2258	0.7163		3.2822	0.5082			-1.0616	true	0.1721	true	3	29	1	81.0804				Y	N	N	N
H1	A24	ATP5O	UNKNOWN	FAM	NFQ-MGB				30.8983	30.7154	0.1596							true	0.4858	true	3	24	1	84.2096	65.8812			N	N	N	Y
H2	A24	ATP5O	UNKNOWN	FAM	NFQ-MGB				30.6439	30.7154	0.1596							true	0.4858	true	3	24	1	84.0606				N	N	N	N
H3	A24	ATP5O	UNKNOWN	FAM	NFQ-MGB				30.6041	30.7154	0.1596							true	0.4858	true	3	24	1	84.3605				N	N	N	N
H4	A24	Mesp2	UNKNOWN	FAM	NFQ-MGB	1.2742	0.9792	1.6582	33.6444	33.4579	0.1752		2.7424	0.1368			-0.3496	true	0.3414	true	3	28	1	84.6585	67.0746			N	N	N	Y
H5	A24	Mesp2	UNKNOWN	FAM	NFQ-MGB	1.2742	0.9792	1.6582	33.2968	33.4579	0.1752		2.7424	0.1368			-0.3496	true	0.3414	true	3	28	1	84.5051				N	N	N	N
H6	A24	Mesp2	UNKNOWN	FAM	NFQ-MGB	1.2742	0.9792	1.6582	33.4325	33.4579	0.1752		2.7424	0.1368			-0.3496	true	0.3414	true	3	28	1	84.356	65.8768	79.4382		N	N	N	Y
H7	A24	Hand1	UNKNOWN	FAM	NFQ-MGB				Undetermined	35.2988								true	0.1721	true	3	39	1	82.7171	61.4042			N	N	Y	Y
H8	A24	Hand1	UNKNOWN	FAM	NFQ-MGB	0.847			35.2988	35.2988			4.5834				0.2396	true	0.1721	true	3	31	1	81.0777				N	N	N	N
H9	A24	Hand1	UNKNOWN	FAM	NFQ-MGB				Undetermined	35.2988								true	0.1721	true	3	39	1	83.1671	61.4053			N	N	Y	Y

Analysis Type = Singleplex
Endogenous Control = ATP5O
RQ Min/Max Confidence Level = 95.0
Reference Sample = X1
