# Supplementary material for: Rapid changes in morphogen concentration control self-organized patterning in human embryonic stem cells
Source: eLife. 2019 Mar 4;8:e40526. doi: 10.7554/eLife.40526 (PMC6398983; doi:10.7554/eLife.40526)
Supplement: Figure 3—source data 1. — Requires the github repository – idse/stemcells. [file elife-40526-fig3-data1.zip › figure3/170518_qpcrActivinResponse/170616 A time series BMP4 Nog Pd1 Plate 2_data.txt]

* Block Type = 96well
* Chemistry = SYBR_GREEN
* Experiment File Name = D:\Applied Biosystems\StepOne Software v2.3\experiments\170616 A time series BMP4 NOG PD1 Plate 2.eds
* Experiment Run End Time = 2017-06-16 20:18:35 PM CDT
* Instrument Type = steponeplus
* Passive Reference = ROX

[Results]
Well	Sample Name	Target Name	Task	Reporter	Quencher	RQ	RQ Min	RQ Max	Cт	Cт Mean	Cт SD	ΔCт	ΔCт Mean	ΔCт SE	HK Control ΔCт Mean	HK Control ΔCт SE	ΔΔCт	Automatic Ct Threshold	Ct Threshold	Automatic Baseline	Baseline Start	Baseline End	Efficiency	Tm1	Tm2	Tm3	Comments	HIGHSD	MTP
A1	X12	ATP5O	UNKNOWN	SYBR	None				31.6205	31.4643	0.2114							true	1.7608	true	3	23	1	83.6334	64.555			N	Y
A2	X12	ATP5O	UNKNOWN	SYBR	None				31.5485	31.4643	0.2114							true	1.7608	true	3	23	1	83.6334	64.4059			N	Y
A3	X12	ATP5O	UNKNOWN	SYBR	None				31.2238	31.4643	0.2114							true	1.7608	true	3	22	1	83.7809	64.5578			N	Y
A4	X12	BMP4	UNKNOWN	SYBR	None	1	0.7558	1.3232	30.8923	30.769	0.1373		-0.6952	0.1455			0	true	1.3797	true	3	23	1	82.5888	65.7499			N	Y
A5	X12	BMP4	UNKNOWN	SYBR	None	1	0.7558	1.3232	30.6211	30.769	0.1373		-0.6952	0.1455			0	true	1.3797	true	3	23	1	82.4399	66.1938			N	Y
A6	X12	BMP4	UNKNOWN	SYBR	None	1	0.7558	1.3232	30.7938	30.769	0.1373		-0.6952	0.1455			0	true	1.3797	true	3	23	1	82.4399	65.4485			N	Y
A7	X12	NOG PD1	UNKNOWN	SYBR	None	1	0.1994	5.0158	34.1369	35.3606	1.4359		3.8963	0.8379			0	true	0.9036	true	3	27	1	81.8405	64.1049			Y	Y
A8	X12	NOG PD1	UNKNOWN	SYBR	None	1	0.1994	5.0158	36.9413	35.3606	1.4359		3.8963	0.8379			0	true	0.9036	true	3	30	1	81.8405				Y	N
A9	X12	NOG PD1	UNKNOWN	SYBR	None	1	0.1994	5.0158	35.0036	35.3606	1.4359		3.8963	0.8379			0	true	0.9036	true	3	27	1	81.8449	64.1134			Y	Y
B1	X24	ATP5O	UNKNOWN	SYBR	None				32.9496	32.9133	0.0523							true	1.7608	true	3	24	1	83.6334	64.8531			N	Y
B2	X24	ATP5O	UNKNOWN	SYBR	None				32.8533	32.9133	0.0523							true	1.7608	true	3	24	1	83.4843	63.3626			N	Y
B3	X24	ATP5O	UNKNOWN	SYBR	None				32.937	32.9133	0.0523							true	1.7608	true	3	24	1	83.6319	63.8127			N	Y
B4	X24	BMP4	UNKNOWN	SYBR	None	0.7027	0.5292	0.933	32.4677	32.7271	0.2497		-0.1862	0.1473			0.509	true	1.3797	true	3	25	1	82.4398	64.7068			N	Y
B5	X24	BMP4	UNKNOWN	SYBR	None	0.7027	0.5292	0.933	32.9659	32.7271	0.2497		-0.1862	0.1473			0.509	true	1.3797	true	3	25	1	82.4399	66.6409			N	Y
B6	X24	BMP4	UNKNOWN	SYBR	None	0.7027	0.5292	0.933	32.7477	32.7271	0.2497		-0.1862	0.1473			0.509	true	1.3797	true	3	25	1	82.2908	65.5976			N	Y
B7	X24	NOG PD1	UNKNOWN	SYBR	None	1.3089	0.814	2.1046	36.157	36.4213	0.4242		3.508	0.2468			-0.3883	true	0.9036	true	3	29	1	81.6915	62.4655			N	Y
B8	X24	NOG PD1	UNKNOWN	SYBR	None	1.3089	0.814	2.1046	36.1962	36.4213	0.4242		3.508	0.2468			-0.3883	true	0.9036	true	3	29	1	81.6915	63.2107			N	Y
B9	X24	NOG PD1	UNKNOWN	SYBR	None	1.3089	0.814	2.1046	36.9106	36.4213	0.4242		3.508	0.2468			-0.3883	true	0.9036	true	3	30	1	81.6959	62.4744			N	Y
C1	SB12	ATP5O	UNKNOWN	SYBR	None				31.6627	31.6288	0.0924							true	1.7608	true	3	23	1	83.6334	66.0455			N	Y
C2	SB12	ATP5O	UNKNOWN	SYBR	None				31.6994	31.6288	0.0924							true	1.7608	true	3	22	1	83.6334	64.1078			N	Y
C3	SB12	ATP5O	UNKNOWN	SYBR	None				31.5241	31.6288	0.0924							true	1.7608	true	3	22	1	83.6319	64.8558			N	Y
C4	SB12	BMP4	UNKNOWN	SYBR	None	1.0791	0.8689	1.3403	30.8881	30.8237	0.1718		-0.8051	0.1126			-0.1099	true	1.3797	true	3	23	1	82.4398	64.7068			N	Y
C5	SB12	BMP4	UNKNOWN	SYBR	None	1.0791	0.8689	1.3403	30.9539	30.8237	0.1718		-0.8051	0.1126			-0.1099	true	1.3797	true	3	24	1	82.4399				N	N
C6	SB12	BMP4	UNKNOWN	SYBR	None	1.0791	0.8689	1.3403	30.629	30.8237	0.1718		-0.8051	0.1126			-0.1099	true	1.3797	true	3	23	1	82.2908				N	N
C7	SB12	NOG PD1	UNKNOWN	SYBR	None	0.7876	0.343	1.8085	35.1097	35.8695	0.7424		4.2408	0.4319			0.3445	true	0.9036	true	3	28	1	81.6915	63.9559			Y	Y
C8	SB12	NOG PD1	UNKNOWN	SYBR	None	0.7876	0.343	1.8085	36.5931	35.8695	0.7424		4.2408	0.4319			0.3445	true	0.9036	true	3	29	1	81.6915	62.6145			Y	Y
C9	SB12	NOG PD1	UNKNOWN	SYBR	None	0.7876	0.343	1.8085	35.9058	35.8695	0.7424		4.2408	0.4319			0.3445	true	0.9036	true	3	28	1	81.6959				Y	N

Analysis Type = Singleplex
Endogenous Control = ATP5O
RQ Min/Max Confidence Level = 95.0
Reference Sample = X12
