# Supplementary material for: Rapid changes in morphogen concentration control self-organized patterning in human embryonic stem cells
Source: eLife. 2019 Mar 4;8:e40526. doi: 10.7554/eLife.40526 (PMC6398983; doi:10.7554/eLife.40526)
Supplement: Figure 3—source data 1. — Requires the github repository – idse/stemcells. [file elife-40526-fig3-data1.zip › figure3/170518_qpcrActivinResponse/170530 A timeseries ATP5O Hesx Hhex Oxt2 Wnt3_data.txt]

* Block Type = 96well
* Chemistry = SYBR_GREEN
* Experiment File Name = D:\Applied Biosystems\StepOne Software v2.3\experiments\170530 A timeseries ATP5O Hesx Hhex Oxt2 Wnt3.eds
* Experiment Run End Time = Not Started
* Instrument Type = steponeplus
* Passive Reference = ROX

[Results]
Well	Sample Name	Target Name	Task	Reporter	Quencher	RQ	RQ Min	RQ Max	Cт	Cт Mean	Cт SD	ΔCт	ΔCт Mean	ΔCт SE	HK Control ΔCт Mean	HK Control ΔCт SE	ΔΔCт	Automatic Ct Threshold	Ct Threshold	Automatic Baseline	Baseline Start	Baseline End	Efficiency	Tm1	Tm2	Tm3	Comments	HIGHSD	MTP
A1	X1	ATP5O	UNKNOWN	SYBR	None				32.0487	32.0961	0.1338							true	1.7719	true	3	22	1	84.6713				N	N
A2	X1	ATP5O	UNKNOWN	SYBR	None				32.2472	32.0961	0.1338							true	1.7719	true	3	24	1	84.5222	73.1907	65.8848		N	Y
A3	X1	ATP5O	UNKNOWN	SYBR	None				31.9926	32.0961	0.1338							true	1.7719	true	3	24	1	84.6735	65.2915			N	Y
A4	X1	Hesx	UNKNOWN	SYBR	None	1	0.8496	1.177	26.6646	26.7196	0.06		-5.3766	0.0847			0	true	1.1665	true	3	19	1	79.4553	65.1424			N	Y
A5	X1	Hesx	UNKNOWN	SYBR	None	1	0.8496	1.177	26.7836	26.7196	0.06		-5.3766	0.0847			0	true	1.1665	true	3	20	1	79.3029				N	N
A6	X1	Hesx	UNKNOWN	SYBR	None	1	0.8496	1.177	26.7104	26.7196	0.06		-5.3766	0.0847			0	true	1.1665	true	3	19	1	79.3029				N	N
A7	X1	Hhex	UNKNOWN	SYBR	None	1	0.2582	3.8735	36.2283	35.9854	1.2114		3.8893	0.7037			0	true	0.6277	true	3	30	1	89.1403	62.0071			Y	Y
A8	X1	Hhex	UNKNOWN	SYBR	None	1	0.2582	3.8735	34.671	35.9854	1.2114		3.8893	0.7037			0	true	0.6277	true	3	29	1	89.1403	63.3489			Y	Y
A9	X1	Hhex	UNKNOWN	SYBR	None	1	0.2582	3.8735	37.057	35.9854	1.2114		3.8893	0.7037			0	true	0.6277	true	3	31	1	89.1489				Y	N
A10	X1	Oxt2	UNKNOWN	SYBR	None	1	0.6408	1.5604	31.4155	31.4086	0.3775		-0.6876	0.2312			0	true	1.6929	true	3	24	1	81.5445				N	N
A11	X1	Oxt2	UNKNOWN	SYBR	None	1	0.6408	1.5604	31.7825	31.4086	0.3775		-0.6876	0.2312			0	true	1.6929	true	3	24	1	81.5384				N	N
A12	X1	Oxt2	UNKNOWN	SYBR	None	1	0.6408	1.5604	31.0277	31.4086	0.3775		-0.6876	0.2312			0	true	1.6929	true	3	24	1	81.5384				N	N
B1	A1	ATP5O	UNKNOWN	SYBR	None				31.9384	31.823	0.1632							true	1.7719	true	3	23	1	84.5222	66.183			N	Y
B2	A1	ATP5O	UNKNOWN	SYBR	None				31.8943	31.823	0.1632							true	1.7719	true	3	23	1	84.5222	65.4375			N	Y
B3	A1	ATP5O	UNKNOWN	SYBR	None				31.6363	31.823	0.1632							true	1.7719	true	3	23	1	84.5244	64.397			N	Y
B4	A1	Hesx	UNKNOWN	SYBR	None	0.7517	0.6203	0.9109	26.8038	26.8582	0.057		-4.9648	0.0998			0.4118	true	1.1665	true	3	20	1	79.4553				N	N
B5	A1	Hesx	UNKNOWN	SYBR	None	0.7517	0.6203	0.9109	26.8532	26.8582	0.057		-4.9648	0.0998			0.4118	true	1.1665	true	3	20	1	79.3029				N	N
B6	A1	Hesx	UNKNOWN	SYBR	None	0.7517	0.6203	0.9109	26.9175	26.8582	0.057		-4.9648	0.0998			0.4118	true	1.1665	true	3	20	1	79.3029				N	N
B7	A1	Hhex	UNKNOWN	SYBR	None	16.629	13.2254	20.9084	31.5573	31.6567	0.1259		-0.1663	0.119			-4.0556	true	0.6277	true	3	25	1	88.9912	63.0507			N	Y
B8	A1	Hhex	UNKNOWN	SYBR	None	16.629	13.2254	20.9084	31.7983	31.6567	0.1259		-0.1663	0.119			-4.0556	true	0.6277	true	3	25	1	89.1403	64.2434			N	Y
B9	A1	Hhex	UNKNOWN	SYBR	None	16.629	13.2254	20.9084	31.6144	31.6567	0.1259		-0.1663	0.119			-4.0556	true	0.6277	true	3	25	1	89.1489	62.0115			N	Y
B10	A1	Oxt2	UNKNOWN	SYBR	None	0.7637	0.5985	0.9743	31.622	31.5245	0.1464		-0.2985	0.1266			0.389	true	1.6929	true	3	24	1	81.5445				N	N
B11	A1	Oxt2	UNKNOWN	SYBR	None	0.7637	0.5985	0.9743	31.3561	31.5245	0.1464		-0.2985	0.1266			0.389	true	1.6929	true	3	25	1	81.3893				N	N
B12	A1	Oxt2	UNKNOWN	SYBR	None	0.7637	0.5985	0.9743	31.5953	31.5245	0.1464		-0.2985	0.1266			0.389	true	1.6929	true	3	25	1	81.3893				N	N
C1	A2	ATP5O	UNKNOWN	SYBR	None				31.9354	31.7313	0.2143							true	1.7719	true	3	23	1	84.5222				N	N
C2	A2	ATP5O	UNKNOWN	SYBR	None				31.5081	31.7313	0.2143							true	1.7719	true	3	22	1	84.5222	64.9902			N	Y
C3	A2	ATP5O	UNKNOWN	SYBR	None				31.7504	31.7313	0.2143							true	1.7719	true	3	22	1	84.6735	65.4406			N	Y
C4	A2	Hesx	UNKNOWN	SYBR	None	0.6785	0.5338	0.8625	26.8845	26.9143	0.0268		-4.817	0.1247			0.5596	true	1.1665	true	3	20	1	79.4553				N	N
C5	A2	Hesx	UNKNOWN	SYBR	None	0.6785	0.5338	0.8625	26.9222	26.9143	0.0268		-4.817	0.1247			0.5596	true	1.1665	true	3	20	1	79.3029				N	N
C6	A2	Hesx	UNKNOWN	SYBR	None	0.6785	0.5338	0.8625	26.9363	26.9143	0.0268		-4.817	0.1247			0.5596	true	1.1665	true	3	20	1	79.3029				N	N
C7	A2	Hhex	UNKNOWN	SYBR	None	37.5137	28.1897	49.9217	30.3091	30.3913	0.1422		-1.34	0.1485			-5.2293	true	0.6277	true	3	24	1	88.9912	63.1998			N	Y
C8	A2	Hhex	UNKNOWN	SYBR	None	37.5137	28.1897	49.9217	30.5555	30.3913	0.1422		-1.34	0.1485			-5.2293	true	0.6277	true	3	24	1	88.9912	64.2434			N	Y
C9	A2	Hhex	UNKNOWN	SYBR	None	37.5137	28.1897	49.9217	30.3092	30.3913	0.1422		-1.34	0.1485			-5.2293	true	0.6277	true	3	24	1	89.1489	63.5026			N	Y
C10	A2	Oxt2	UNKNOWN	SYBR	None	1.1136	0.8689	1.4271	30.8936	30.8885	0.0628		-0.8428	0.1289			-0.1552	true	1.6929	true	3	23	1	81.5445				N	N
C11	A2	Oxt2	UNKNOWN	SYBR	None	1.1136	0.8689	1.4271	30.8234	30.8885	0.0628		-0.8428	0.1289			-0.1552	true	1.6929	true	3	23	1	81.3893				N	N
C12	A2	Oxt2	UNKNOWN	SYBR	None	1.1136	0.8689	1.4271	30.9487	30.8885	0.0628		-0.8428	0.1289			-0.1552	true	1.6929	true	3	24	1	81.5384				N	N
D1	A4	ATP5O	UNKNOWN	SYBR	None				31.7323	31.6807	0.0815							true	1.7719	true	3	23	1	84.3731	73.1907			N	Y
D2	A4	ATP5O	UNKNOWN	SYBR	None				31.723	31.6807	0.0815							true	1.7719	true	3	23	1	84.5222	65.8848			N	Y
D3	A4	ATP5O	UNKNOWN	SYBR	None				31.5867	31.6807	0.0815							true	1.7719	true	3	23	1	84.6735	65.1424			N	Y
D4	A4	Hesx	UNKNOWN	SYBR	None	0.6365	0.5508	0.7355	26.9426	26.9559	0.1014		-4.7248	0.0751			0.6518	true	1.1665	true	3	20	1	79.4553	64.2479			N	Y
D5	A4	Hesx	UNKNOWN	SYBR	None	0.6365	0.5508	0.7355	26.8618	26.9559	0.1014		-4.7248	0.0751			0.6518	true	1.1665	true	3	19	1	79.3029				N	N
D6	A4	Hesx	UNKNOWN	SYBR	None	0.6365	0.5508	0.7355	27.0632	26.9559	0.1014		-4.7248	0.0751			0.6518	true	1.1665	true	3	20	1	79.3029				N	N
D7	A4	Hhex	UNKNOWN	SYBR	None	28.6594	23.9089	34.3537	30.6326	30.729	0.1413		-0.9516	0.0942			-4.8409	true	0.6277	true	3	23	1	88.9912	62.7525			N	Y
D8	A4	Hhex	UNKNOWN	SYBR	None	28.6594	23.9089	34.3537	30.6633	30.729	0.1413		-0.9516	0.0942			-4.8409	true	0.6277	true	3	24	1	88.9912	64.2434			N	Y
D9	A4	Hhex	UNKNOWN	SYBR	None	28.6594	23.9089	34.3537	30.8912	30.729	0.1413		-0.9516	0.0942			-4.8409	true	0.6277	true	3	24	1	88.9998	63.3534			N	Y
D10	A4	Oxt2	UNKNOWN	SYBR	None	0.5885	0.4518	0.7666	31.5029	31.7579	0.2235		0.0772	0.1374			0.7648	true	1.6929	true	3	24	1	81.5445				N	N
D11	A4	Oxt2	UNKNOWN	SYBR	None	0.5885	0.4518	0.7666	31.9199	31.7579	0.2235		0.0772	0.1374			0.7648	true	1.6929	true	3	25	1	81.3893				N	N
D12	A4	Oxt2	UNKNOWN	SYBR	None	0.5885	0.4518	0.7666	31.8509	31.7579	0.2235		0.0772	0.1374			0.7648	true	1.6929	true	3	25	1	81.3893				N	N
E1	A6	ATP5O	UNKNOWN	SYBR	None				31.6658	31.6022	0.068							true	1.7719	true	3	23	1	84.5222				N	N
E2	A6	ATP5O	UNKNOWN	SYBR	None				31.5306	31.6022	0.068							true	1.7719	true	3	23	1	84.5222	66.6303			N	Y
E3	A6	ATP5O	UNKNOWN	SYBR	None				31.6103	31.6022	0.068							true	1.7719	true	3	23	1	84.6735	65.4406			N	Y
E4	A6	Hesx	UNKNOWN	SYBR	None	0.5897	0.5094	0.6827	26.9198	26.9876	0.1129		-4.6147	0.0761			0.7619	true	1.1665	true	3	19	1	79.4553	64.8443			N	Y
E5	A6	Hesx	UNKNOWN	SYBR	None	0.5897	0.5094	0.6827	26.925	26.9876	0.1129		-4.6147	0.0761			0.7619	true	1.1665	true	3	20	1	79.3029				N	N
E6	A6	Hesx	UNKNOWN	SYBR	None	0.5897	0.5094	0.6827	27.118	26.9876	0.1129		-4.6147	0.0761			0.7619	true	1.1665	true	3	20	1	79.3029				N	N
E7	A6	Hhex	UNKNOWN	SYBR	None	10.5071	8.3703	13.1894	31.9118	32.0982	0.193		0.496	0.1181			-3.3933	true	0.6277	true	3	26	1	88.9912	63.0507			N	Y
E8	A6	Hhex	UNKNOWN	SYBR	None	10.5071	8.3703	13.1894	32.2972	32.0982	0.193		0.496	0.1181			-3.3933	true	0.6277	true	3	25	1	89.1403	63.1998			N	Y
E9	A6	Hhex	UNKNOWN	SYBR	None	10.5071	8.3703	13.1894	32.0858	32.0982	0.193		0.496	0.1181			-3.3933	true	0.6277	true	3	25	1	88.9998	63.5026			N	Y
E10	A6	Oxt2	UNKNOWN	SYBR	None	0.186	0.1111	0.3114	32.9548	33.3415	0.4589		1.7393	0.2678			2.4269	true	1.6929	true	3	26	1	81.6936				N	N
E11	A6	Oxt2	UNKNOWN	SYBR	None	0.186	0.1111	0.3114	33.8487	33.3415	0.4589		1.7393	0.2678			2.4269	true	1.6929	true	3	27	1	81.3893				N	N
E12	A6	Oxt2	UNKNOWN	SYBR	None	0.186	0.1111	0.3114	33.2211	33.3415	0.4589		1.7393	0.2678			2.4269	true	1.6929	true	3	26	1	81.3893				N	N
F1	A9	ATP5O	UNKNOWN	SYBR	None				31.7014	31.7124	0.1479							true	1.7719	true	3	23	1	84.5222				N	N
F2	A9	ATP5O	UNKNOWN	SYBR	None				31.5704	31.7124	0.1479							true	1.7719	true	3	23	1	84.5222	67.2267			N	Y
F3	A9	ATP5O	UNKNOWN	SYBR	None				31.8655	31.7124	0.1479							true	1.7719	true	3	22	1	84.6735	64.8443			N	Y
F4	A9	Hesx	UNKNOWN	SYBR	None	0.8991	0.7518	1.0752	26.5057	26.4893	0.0637		-5.2231	0.093			0.1535	true	1.1665	true	3	19	1	79.4553				N	N
F5	A9	Hesx	UNKNOWN	SYBR	None	0.8991	0.7518	1.0752	26.5432	26.4893	0.0637		-5.2231	0.093			0.1535	true	1.1665	true	3	19	1	79.3029				N	N
F6	A9	Hesx	UNKNOWN	SYBR	None	0.8991	0.7518	1.0752	26.419	26.4893	0.0637		-5.2231	0.093			0.1535	true	1.1665	true	3	20	1	79.452				N	N
F7	A9	Hhex	UNKNOWN	SYBR	None	12.0565	6.7691	21.474	32.4025	32.01	0.498		0.2976	0.2999			-3.5917	true	0.6277	true	3	25	1	89.1403	63.3489			N	Y
F8	A9	Hhex	UNKNOWN	SYBR	None	12.0565	6.7691	21.474	31.4497	32.01	0.498		0.2976	0.2999			-3.5917	true	0.6277	true	3	25	1	89.1403	62.9016			N	Y
F9	A9	Hhex	UNKNOWN	SYBR	None	12.0565	6.7691	21.474	32.1776	32.01	0.498		0.2976	0.2999			-3.5917	true	0.6277	true	3	26	1	89.1489	62.6079			N	Y
F10	A9	Oxt2	UNKNOWN	SYBR	None	0.5291	0.3771	0.7424	32.0021	31.9431	0.2666		0.2307	0.176			0.9183	true	1.6929	true	3	24	1	81.6936				N	N
F11	A9	Oxt2	UNKNOWN	SYBR	None	0.5291	0.3771	0.7424	31.652	31.9431	0.2666		0.2307	0.176			0.9183	true	1.6929	true	3	24	1	81.5384				N	N
F12	A9	Oxt2	UNKNOWN	SYBR	None	0.5291	0.3771	0.7424	32.1752	31.9431	0.2666		0.2307	0.176			0.9183	true	1.6929	true	3	25	1	81.3893				N	N
G1	A12	ATP5O	UNKNOWN	SYBR	None				31.7703	31.7692	0.1124							true	1.7719	true	3	23	1	84.6713	66.9285			N	Y
G2	A12	ATP5O	UNKNOWN	SYBR	None				31.6563	31.7692	0.1124							true	1.7719	true	3	24	1	84.5222				N	N
G3	A12	ATP5O	UNKNOWN	SYBR	None				31.881	31.7692	0.1124							true	1.7719	true	3	23	1	84.8226	66.037			N	Y
G4	A12	Hesx	UNKNOWN	SYBR	None	0.7148	0.5766	0.8861	26.9565	26.877	0.1574		-4.8922	0.1116			0.4844	true	1.1665	true	3	20	1	79.6044				N	N
G5	A12	Hesx	UNKNOWN	SYBR	None	0.7148	0.5766	0.8861	26.9787	26.877	0.1574		-4.8922	0.1116			0.4844	true	1.1665	true	3	20	1	79.452				N	N
G6	A12	Hesx	UNKNOWN	SYBR	None	0.7148	0.5766	0.8861	26.6957	26.877	0.1574		-4.8922	0.1116			0.4844	true	1.1665	true	3	20	1	79.452				N	N
G7	A12	Hhex	UNKNOWN	SYBR	None	9.529	6.82	13.3141	32.394	32.4062	0.2793		0.637	0.1738			-3.2523	true	0.6277	true	3	26	1	89.1403	62.7525			N	Y
G8	A12	Hhex	UNKNOWN	SYBR	None	9.529	6.82	13.3141	32.1332	32.4062	0.2793		0.637	0.1738			-3.2523	true	0.6277	true	3	26	1	89.1403	63.9452			N	Y
G9	A12	Hhex	UNKNOWN	SYBR	None	9.529	6.82	13.3141	32.6913	32.4062	0.2793		0.637	0.1738			-3.2523	true	0.6277	true	3	26	1	89.298	63.2043			N	Y
G10	A12	Oxt2	UNKNOWN	SYBR	None	0.4509	0.3974	0.5116	32.2423	32.2307	0.0172		0.4615	0.0656			1.149	true	1.6929	true	3	25	1	81.8427				N	N
G11	A12	Oxt2	UNKNOWN	SYBR	None	0.4509	0.3974	0.5116	32.2388	32.2307	0.0172		0.4615	0.0656			1.149	true	1.6929	true	3	25	1	81.5384				N	N
G12	A12	Oxt2	UNKNOWN	SYBR	None	0.4509	0.3974	0.5116	32.2109	32.2307	0.0172		0.4615	0.0656			1.149	true	1.6929	true	3	25	1	81.5384				N	N
H1	A24	ATP5O	UNKNOWN	SYBR	None				31.8893	31.8155	0.0639							true	1.7719	true	3	23	1	84.6713				N	N
H2	A24	ATP5O	UNKNOWN	SYBR	None				31.7785	31.8155	0.0639							true	1.7719	true	3	23	1	84.6713				N	N
H3	A24	ATP5O	UNKNOWN	SYBR	None				31.7788	31.8155	0.0639							true	1.7719	true	3	23	1	84.9717	65.4406			N	Y
H4	A24	Hesx	UNKNOWN	SYBR	None	0.5313	0.4899	0.5762	27.3434	27.3514	0.0353		-4.4642	0.0421			0.9124	true	1.1665	true	3	20	1	79.6044				N	N
H5	A24	Hesx	UNKNOWN	SYBR	None	0.5313	0.4899	0.5762	27.3899	27.3514	0.0353		-4.4642	0.0421			0.9124	true	1.1665	true	3	20	1	79.452				N	N
H6	A24	Hesx	UNKNOWN	SYBR	None	0.5313	0.4899	0.5762	27.3207	27.3514	0.0353		-4.4642	0.0421			0.9124	true	1.1665	true	3	20	1	79.452				N	N
H7	A24	Hhex	UNKNOWN	SYBR	None	2.9886	0.3954	22.5879	32.6049	34.1254	1.8192		2.3098	1.051			-1.5795	true	0.6277	true	3	26	1	89.2894	64.9888			Y	Y
H8	A24	Hhex	UNKNOWN	SYBR	None	2.9886	0.3954	22.5879	36.1409	34.1254	1.8192		2.3098	1.051			-1.5795	true	0.6277	true	3	30	1	89.2894	63.9452			Y	Y
H9	A24	Hhex	UNKNOWN	SYBR	None	2.9886	0.3954	22.5879	33.6302	34.1254	1.8192		2.3098	1.051			-1.5795	true	0.6277	true	3	27	1	89.298	63.0552			Y	Y
H10	A24	Oxt2	UNKNOWN	SYBR	None	0.2506	0.2059	0.3049	33.0096	33.1245	0.1647		1.309	0.102			1.9966	true	1.6929	true	3	26	1	81.8427				N	N
H11	A24	Oxt2	UNKNOWN	SYBR	None	0.2506	0.2059	0.3049	33.0508	33.1245	0.1647		1.309	0.102			1.9966	true	1.6929	true	3	25	1	81.6876				N	N
H12	A24	Oxt2	UNKNOWN	SYBR	None	0.2506	0.2059	0.3049	33.3132	33.1245	0.1647		1.309	0.102			1.9966	true	1.6929	true	3	26	1	81.6876				N	N
A1	X1	Wnt3	UNKNOWN	SYBR	None				33.6619	33.4536	0.1821							true	1.5029	true	3	26	1	81.0949	66.4841			N	N	Y
A2	X1	Wnt3	UNKNOWN	SYBR	None				33.3745	33.4536	0.1821							true	1.5029	true	3	26	1	80.9458				N	N	N
A3	X1	Wnt3	UNKNOWN	SYBR	None				33.3245	33.4536	0.1821							true	1.5029	true	3	25	1	81.0973				N	N	N
B1	A1	Wnt3	UNKNOWN	SYBR	None				32.6889	32.9884	0.4211							true	1.5029	true	3	25	1	81.0949				N	N	N
B2	A1	Wnt3	UNKNOWN	SYBR	None				32.8064	32.9884	0.4211							true	1.5029	true	3	23	1	80.9458				N	N	N
B3	A1	Wnt3	UNKNOWN	SYBR	None				33.4699	32.9884	0.4211							true	1.5029	true	3	25	1	80.9482				N	N	N
C1	A2	Wnt3	UNKNOWN	SYBR	None				29.5372	29.6096	0.065							true	1.5029	true	3	21	1	81.0949				N	N	N
C2	A2	Wnt3	UNKNOWN	SYBR	None				29.6287	29.6096	0.065							true	1.5029	true	3	21	1	81.0949				N	N	N
C3	A2	Wnt3	UNKNOWN	SYBR	None				29.6629	29.6096	0.065							true	1.5029	true	3	22	1	81.0973				N	N	N
D1	A4	Wnt3	UNKNOWN	SYBR	None				28.8345	28.8646	0.068							true	1.5029	true	3	20	1	81.0949				N	N	N
D2	A4	Wnt3	UNKNOWN	SYBR	None				28.9424	28.8646	0.068							true	1.5029	true	3	21	1	81.0949				N	N	N
D3	A4	Wnt3	UNKNOWN	SYBR	None				28.8169	28.8646	0.068							true	1.5029	true	3	21	1	81.2464				N	N	N
E1	A6	Wnt3	UNKNOWN	SYBR	None				29.867	30.1123	0.3333							true	1.5029	true	3	22	1	81.0949				N	N	N
E2	A6	Wnt3	UNKNOWN	SYBR	None				30.4918	30.1123	0.3333							true	1.5029	true	3	23	1	80.7967				N	N	N
E3	A6	Wnt3	UNKNOWN	SYBR	None				29.9782	30.1123	0.3333							true	1.5029	true	3	22	1	81.0973				N	N	N
F1	A9	Wnt3	UNKNOWN	SYBR	None				28.2686	28.2376	0.193							true	1.5029	true	3	19	1	81.0949				N	N	N
F2	A9	Wnt3	UNKNOWN	SYBR	None				28.0309	28.2376	0.193							true	1.5029	true	3	19	1	81.0949				N	N	N
F3	A9	Wnt3	UNKNOWN	SYBR	None				28.4132	28.2376	0.193							true	1.5029	true	3	20	1	81.2464				N	N	N
G1	A12	Wnt3	UNKNOWN	SYBR	None				28.4207	28.5806	0.1839							true	1.5029	true	3	21	1	81.244				N	N	N
G2	A12	Wnt3	UNKNOWN	SYBR	None				28.5394	28.5806	0.1839							true	1.5029	true	3	20	1	81.0949				N	N	N
G3	A12	Wnt3	UNKNOWN	SYBR	None				28.7816	28.5806	0.1839							true	1.5029	true	3	20	1	81.3955				N	N	N
H1	A24	Wnt3	UNKNOWN	SYBR	None				27.7798	27.9183	0.121							true	1.5029	true	3	19	1	81.244				N	N	N
H2	A24	Wnt3	UNKNOWN	SYBR	None				28.0032	27.9183	0.121							true	1.5029	true	3	20	1	81.244				N	N	N
H3	A24	Wnt3	UNKNOWN	SYBR	None				27.972	27.9183	0.121							true	1.5029	true	3	20	1	81.3955				N	N	N

Analysis Type = Singleplex
Endogenous Control = ATP5O
RQ Min/Max Confidence Level = 95.0
Reference Sample = X0
