# Supplementary material for: Rapid changes in morphogen concentration control self-organized patterning in human embryonic stem cells
Source: eLife. 2019 Mar 4;8:e40526. doi: 10.7554/eLife.40526 (PMC6398983; doi:10.7554/eLife.40526)
Supplement: Figure 3—source data 1. — Requires the github repository – idse/stemcells. [file elife-40526-fig3-data1.zip › figure3/170518_qpcrActivinResponse/170530 A time series ATP5O Hesx Hhex Oxt2 Wnt3 plate 2_data.txt]

* Block Type = 96well
* Chemistry = SYBR_GREEN
* Experiment File Name = D:\Applied Biosystems\StepOne Software v2.3\experiments\170530 A time series ATP5O Hesx Hhex Oxt2 Wnt3 plate 2.eds
* Experiment Run End Time = 2017-05-30 19:18:21 PM CDT
* Instrument Type = steponeplus
* Passive Reference = ROX

[Results]
Well	Sample Name	Target Name	Task	Reporter	Quencher	RQ	RQ Min	RQ Max	Cт	Cт Mean	Cт SD	ΔCт	ΔCт Mean	ΔCт SE	HK Control ΔCт Mean	HK Control ΔCт SE	ΔΔCт	Automatic Ct Threshold	Ct Threshold	Automatic Baseline	Baseline Start	Baseline End	Efficiency	Tm1	Tm2	Tm3	Comments	HIGHSD	EXPFAIL	MTP
A4	X12	ATP5O	UNKNOWN	SYBR	None				31.3086	31.084	0.1976		-2.8826	0.1933				true	1.7861	true	3	22	1	84.8244	65.7418			N	N	Y
A5	X12	ATP5O	UNKNOWN	SYBR	None				30.9364	31.084	0.1976		-2.8826	0.1933				true	1.7861	true	3	22	1	84.6718				N	N	N
A6	X12	ATP5O	UNKNOWN	SYBR	None				31.0072	31.084	0.1976		-2.8826	0.1933				true	1.7861	true	3	21	1	84.6718	64.5421			N	N	Y
A7	X24	ATP5O	UNKNOWN	SYBR	None				33.0395	32.873	0.1717		0.1277	0.1136				true	1.7861	true	3	24	1	84.6701	64.9883			N	N	Y
A8	X24	ATP5O	UNKNOWN	SYBR	None				32.6966	32.873	0.1717		0.1277	0.1136				true	1.7861	true	3	23	1	84.521	65.1374			N	N	Y
A9	X24	ATP5O	UNKNOWN	SYBR	None				32.8828	32.873	0.1717		0.1277	0.1136				true	1.7861	true	3	24	1	84.673				N	N	N
A10	SB12	ATP5O	UNKNOWN	SYBR	None				31.3232	31.3429	0.0197		-5.2445	0.2608				true	1.7861	true	3	22	1	84.673				N	N	N
A11	SB12	ATP5O	UNKNOWN	SYBR	None				31.3429	31.3429	0.0197		-5.2445	0.2608				true	1.7861	true	3	23	1	84.3725				N	N	N
A12	SB12	ATP5O	UNKNOWN	SYBR	None				31.3626	31.3429	0.0197		-5.2445	0.2608				true	1.7861	true	3	22	1	84.5216				N	N	N
B4	X12	Hesx	UNKNOWN	SYBR	None				25.921	25.9186	0.0884		-8.048	0.1641				true	1.08	true	3	19	1	79.4574				N	N	N
B5	X12	Hesx	UNKNOWN	SYBR	None				25.8291	25.9186	0.0884		-8.048	0.1641				true	1.08	true	3	18	1	79.3038				N	N	N
B6	X12	Hesx	UNKNOWN	SYBR	None				26.0059	25.9186	0.0884		-8.048	0.1641				true	1.08	true	3	19	1	79.3038				N	N	N
B7	X24	Hesx	UNKNOWN	SYBR	None				28.5828	28.4586	0.123		-4.2866	0.0901				true	1.08	true	3	21	1	79.3023				N	N	N
B8	X24	Hesx	UNKNOWN	SYBR	None				28.3368	28.4586	0.123		-4.2866	0.0901				true	1.08	true	3	21	1	79.3023	65.8829			N	N	Y
B9	X24	Hesx	UNKNOWN	SYBR	None				28.4562	28.4586	0.123		-4.2866	0.0901				true	1.08	true	3	21	1	79.3058				N	N	N
B10	SB12	Hesx	UNKNOWN	SYBR	None				27.835	28.0019	0.2011		-8.5854	0.2852				true	1.08	true	3	20	1	79.3058				N	N	N
B11	SB12	Hesx	UNKNOWN	SYBR	None				28.2251	28.0019	0.2011		-8.5854	0.2852				true	1.08	true	3	21	1	79.1538				N	N	N
B12	SB12	Hesx	UNKNOWN	SYBR	None				27.9458	28.0019	0.2011		-8.5854	0.2852				true	1.08	true	3	21	1	79.3029				N	N	N
C4	X12	Hhex	UNKNOWN	SYBR	None				32.6569	32.5077	0.1544		-1.459	0.1797				true	0.3139	true	3	27	1	89.1478	62.9093			N	N	Y
C5	X12	Hhex	UNKNOWN	SYBR	None				32.5176	32.5077	0.1544		-1.459	0.1797				true	0.3139	true	3	27	1	89.1451	64.5421			N	N	Y
C6	X12	Hhex	UNKNOWN	SYBR	None				32.3486	32.5077	0.1544		-1.459	0.1797				true	0.3139	true	3	26	1	89.1451	62.6036			N	N	Y
C7	X24	Hhex	UNKNOWN	SYBR	None				Undetermined	35.3664	2.4609							true	0.3139	true	3	39	1	61.2606	79.8987			N	Y	Y
C8	X24	Hhex	UNKNOWN	SYBR	None				37.1065	35.3664	2.4609		2.6211	1.741				true	0.3139	true	3	31	1	77.2148	88.9941	61.4097		Y	N	Y
C9	X24	Hhex	UNKNOWN	SYBR	None				33.6263	35.3664	2.4609		2.6211	1.741				true	0.3139	true	3	28	1	89.1455	62.7573			Y	N	Y
C10	SB12	Hhex	UNKNOWN	SYBR	None				31.515	31.8753	0.5115		-4.7121	0.3938				true	0.3139	true	3	26	1	89.1455	62.7573			Y	N	Y
C11	SB12	Hhex	UNKNOWN	SYBR	None				31.65	31.8753	0.5115		-4.7121	0.3938				true	0.3139	true	3	25	1	88.9947				Y	N	N
C12	SB12	Hhex	UNKNOWN	SYBR	None				32.4608	31.8753	0.5115		-4.7121	0.3938				true	0.3139	true	3	27	1	88.9947				Y	N	N
D4	X12	Oxt2	UNKNOWN	SYBR	None				30.9315	30.9848	0.0963		-2.9818	0.1656				true	1.8431	true	3	23	1	81.6937				N	N	N
D5	X12	Oxt2	UNKNOWN	SYBR	None				31.0961	30.9848	0.0963		-2.9818	0.1656				true	1.8431	true	3	22	1	81.6896				N	N	N
D6	X12	Oxt2	UNKNOWN	SYBR	None				30.927	30.9848	0.0963		-2.9818	0.1656				true	1.8431	true	3	23	1	81.5405				N	N	N
D7	X24	Oxt2	UNKNOWN	SYBR	None				35.0377	34.7775	0.5815		2.0323	0.3403				true	1.8431	true	3	27	1	81.5389				Y	N	N
D8	X24	Oxt2	UNKNOWN	SYBR	None				34.1114	34.7775	0.5815		2.0323	0.3403				true	1.8431	true	3	27	1	81.5389				Y	N	N
D9	X24	Oxt2	UNKNOWN	SYBR	None				35.1835	34.7775	0.5815		2.0323	0.3403				true	1.8431	true	3	27	1	81.6912	62.6082			Y	N	Y
D10	SB12	Oxt2	UNKNOWN	SYBR	None				30.8257	30.5489	0.2399		-6.0385	0.2951				true	1.8431	true	3	23	1	81.6912				N	N	N
D11	SB12	Oxt2	UNKNOWN	SYBR	None				30.4004	30.5489	0.2399		-6.0385	0.2951				true	1.8431	true	3	22	1	81.5395				N	N	N
D12	SB12	Oxt2	UNKNOWN	SYBR	None				30.4205	30.5489	0.2399		-6.0385	0.2951				true	1.8431	true	3	23	1	81.5395				N	N	N
E4	X12	Wnt3	UNKNOWN	SYBR	None				33.6908	33.9667	0.2702							true	1.5029	true	3	25	1	81.0973				N	N	N
E5	X12	Wnt3	UNKNOWN	SYBR	None				33.9784	33.9667	0.2702							true	1.5029	true	3	26	1	80.9441				N	N	N
E6	X12	Wnt3	UNKNOWN	SYBR	None				34.2308	33.9667	0.2702							true	1.5029	true	3	26	1	80.9441				N	N	N
E7	X24	Wnt3	UNKNOWN	SYBR	None				32.8559	32.7453	0.0961							true	1.5029	true	3	25	1	80.9425				N	N	N
E8	X24	Wnt3	UNKNOWN	SYBR	None				32.697	32.7453	0.0961							true	1.5029	true	3	25	1	80.9425				N	N	N
E9	X24	Wnt3	UNKNOWN	SYBR	None				32.6828	32.7453	0.0961							true	1.5029	true	3	24	1	81.0949				N	N	N
E10	SB12	Wnt3	UNKNOWN	SYBR	None				36.7517	36.5874	0.4513							true	1.5029	true	3	28	1	80.9458				N	N	N
E11	SB12	Wnt3	UNKNOWN	SYBR	None				36.9335	36.5874	0.4513							true	1.5029	true	3	29	1	80.794				N	N	N
E12	SB12	Wnt3	UNKNOWN	SYBR	None				36.0769	36.5874	0.4513							true	1.5029	true	3	28	1	80.794				N	N	N

Analysis Type = Singleplex
Endogenous Control = Wnt3
RQ Min/Max Confidence Level = 95.0
Reference Sample = X1
