# Supplementary material for: Rapid changes in morphogen concentration control self-organized patterning in human embryonic stem cells
Source: eLife. 2019 Mar 4;8:e40526. doi: 10.7554/eLife.40526 (PMC6398983; doi:10.7554/eLife.40526)
Supplement: Figure 3—source data 1. — Requires the github repository – idse/stemcells. [file elife-40526-fig3-data1.zip › figure3/170518_qpcrActivinResponse/170616 A time series BMP4 Nog Pd1_data.txt]

* Block Type = 96well
* Chemistry = SYBR_GREEN
* Experiment File Name = D:\Applied Biosystems\StepOne Software v2.3\experiments\170616 A time series BMP4 Nog Pd1.eds
* Experiment Run End Time = 2017-06-16 17:37:58 PM CDT
* Instrument Type = steponeplus
* Passive Reference = ROX

[Results]
Well	Sample Name	Target Name	Task	Reporter	Quencher	RQ	RQ Min	RQ Max	Cт	Cт Mean	Cт SD	ΔCт	ΔCт Mean	ΔCт SE	HK Control ΔCт Mean	HK Control ΔCт SE	ΔΔCт	Automatic Ct Threshold	Ct Threshold	Automatic Baseline	Baseline Start	Baseline End	Efficiency	Tm1	Tm2	Tm3	Comments	HIGHSD	MTP
A1	X1	ATP5O	UNKNOWN	FAM	NFQ-MGB				31.003	31.0682	0.0891							true	0.474	true	3	24	1	83.4713	66.6095			N	Y
A2	X1	ATP5O	UNKNOWN	FAM	NFQ-MGB				31.1698	31.0682	0.0891							true	0.474	true	3	25	1	83.4713	64.2219			N	Y
A3	X1	ATP5O	UNKNOWN	FAM	NFQ-MGB				31.0319	31.0682	0.0891							true	0.474	true	3	24	1	83.6201	64.6752			N	Y
A4	X1	BMP4	UNKNOWN	FAM	NFQ-MGB	1	0.797	1.2546	29.2584	29.2907	0.1837		-1.7775	0.1179			0	true	0.3697	true	3	24	1	82.4267	65.2719			N	Y
A5	X1	BMP4	UNKNOWN	FAM	NFQ-MGB	1	0.797	1.2546	29.1253	29.2907	0.1837		-1.7775	0.1179			0	true	0.3697	true	3	24	1	82.2748	66.0102			N	Y
A6	X1	BMP4	UNKNOWN	FAM	NFQ-MGB	1	0.797	1.2546	29.4884	29.2907	0.1837		-1.7775	0.1179			0	true	0.3697	true	3	24	1	82.2748	65.1149			N	Y
A7	X1	NOG PD1	UNKNOWN	FAM	NFQ-MGB	1	0.1365	7.3284	35.6502	35.227	1.7904		4.1588	1.035			0	true	0.3635	true	3	30	1	81.6748	63.1734			Y	Y
A8	X1	NOG PD1	UNKNOWN	FAM	NFQ-MGB	1	0.1365	7.3284	36.7679	35.227	1.7904		4.1588	1.035			0	true	0.3635	true	3	31	1	81.6748				Y	N
A9	X1	NOG PD1	UNKNOWN	FAM	NFQ-MGB	1	0.1365	7.3284	33.263	35.227	1.7904		4.1588	1.035			0	true	0.3635	true	3	28	1	81.6776	63.4751			Y	Y
B1	A1	ATP5O	UNKNOWN	FAM	NFQ-MGB				30.9394	30.917	0.0627							true	0.474	true	3	24	1	83.4713	64.5204			N	Y
B2	A1	ATP5O	UNKNOWN	FAM	NFQ-MGB				30.9655	30.917	0.0627							true	0.474	true	3	24	1	83.4713	63.7743			N	Y
B3	A1	ATP5O	UNKNOWN	FAM	NFQ-MGB				30.8462	30.917	0.0627							true	0.474	true	3	24	1	83.6201	63.4819			N	Y
B4	A1	BMP4	UNKNOWN	FAM	NFQ-MGB	1.1062	0.9322	1.3128	28.8811	28.9939	0.1407		-1.9232	0.089			-0.1456	true	0.3697	true	3	23	1	82.4267	64.5261			N	Y
B5	A1	BMP4	UNKNOWN	FAM	NFQ-MGB	1.1062	0.9322	1.3128	28.949	28.9939	0.1407		-1.9232	0.089			-0.1456	true	0.3697	true	3	23	1	82.4241	66.4578			N	Y
B6	A1	BMP4	UNKNOWN	FAM	NFQ-MGB	1.1062	0.9322	1.3128	29.1516	28.9939	0.1407		-1.9232	0.089			-0.1456	true	0.3697	true	3	23	1	82.2748	65.7117			N	Y
B7	A1	NOG PD1	UNKNOWN	FAM	NFQ-MGB	10.7875	8.0207	14.5086	31.9424	31.6446	0.2592		0.7275	0.154			-3.4313	true	0.3635	true	3	26	1	81.6748				N	N
B8	A1	NOG PD1	UNKNOWN	FAM	NFQ-MGB	10.7875	8.0207	14.5086	31.5215	31.6446	0.2592		0.7275	0.154			-3.4313	true	0.3635	true	3	26	1	81.6748	63.3226			N	Y
B9	A1	NOG PD1	UNKNOWN	FAM	NFQ-MGB	10.7875	8.0207	14.5086	31.4698	31.6446	0.2592		0.7275	0.154			-3.4313	true	0.3635	true	3	26	1	81.6776	62.8783			N	Y
C1	A2	ATP5O	UNKNOWN	FAM	NFQ-MGB				30.9016	30.8915	0.0532							true	0.474	true	3	24	1	83.3221	65.8633			N	Y
C2	A2	ATP5O	UNKNOWN	FAM	NFQ-MGB				30.8339	30.8915	0.0532							true	0.474	true	3	24	1	83.4713	64.2219			N	Y
C3	A2	ATP5O	UNKNOWN	FAM	NFQ-MGB				30.9389	30.8915	0.0532							true	0.474	true	3	24	1	83.4709	63.631			N	Y
C4	A2	BMP4	UNKNOWN	FAM	NFQ-MGB	1.1418	1.053	1.2382	28.8651	28.9226	0.0498		-1.9689	0.0421			-0.1914	true	0.3697	true	3	23	1	82.4267	64.5261			N	Y
C5	A2	BMP4	UNKNOWN	FAM	NFQ-MGB	1.1418	1.053	1.2382	28.9508	28.9226	0.0498		-1.9689	0.0421			-0.1914	true	0.3697	true	3	23	1	82.2748				N	N
C6	A2	BMP4	UNKNOWN	FAM	NFQ-MGB	1.1418	1.053	1.2382	28.9518	28.9226	0.0498		-1.9689	0.0421			-0.1914	true	0.3697	true	3	23	1	82.2748	65.4133			N	Y
C7	A2	NOG PD1	UNKNOWN	FAM	NFQ-MGB	28.33	22.6326	35.4616	30.3694	30.226	0.1949		-0.6655	0.1167			-4.8243	true	0.3635	true	3	25	1	81.6748	63.3226			N	Y
C8	A2	NOG PD1	UNKNOWN	FAM	NFQ-MGB	28.33	22.6326	35.4616	30.0041	30.226	0.1949		-0.6655	0.1167			-4.8243	true	0.3635	true	3	24	1	81.6748				N	N
C9	A2	NOG PD1	UNKNOWN	FAM	NFQ-MGB	28.33	22.6326	35.4616	30.3046	30.226	0.1949		-0.6655	0.1167			-4.8243	true	0.3635	true	3	25	1	81.8268				N	N
D1	A4	ATP5O	UNKNOWN	FAM	NFQ-MGB				30.7841	30.7077	0.082							true	0.474	true	3	24	1	83.4713	65.4157			N	Y
D2	A4	ATP5O	UNKNOWN	FAM	NFQ-MGB				30.6211	30.7077	0.082							true	0.474	true	3	24	1	83.3221	64.0727			N	Y
D3	A4	ATP5O	UNKNOWN	FAM	NFQ-MGB				30.718	30.7077	0.082							true	0.474	true	3	24	1	83.4709	63.7802			N	Y
D4	A4	BMP4	UNKNOWN	FAM	NFQ-MGB	1.1502	1.0325	1.2814	28.6807	28.7283	0.0523		-1.9794	0.0561			-0.2019	true	0.3697	true	3	23	1	82.4267	64.9736			N	Y
D5	A4	BMP4	UNKNOWN	FAM	NFQ-MGB	1.1502	1.0325	1.2814	28.72	28.7283	0.0523		-1.9794	0.0561			-0.2019	true	0.3697	true	3	23	1	82.2748				N	N
D6	A4	BMP4	UNKNOWN	FAM	NFQ-MGB	1.1502	1.0325	1.2814	28.7842	28.7283	0.0523		-1.9794	0.0561			-0.2019	true	0.3697	true	3	23	1	82.2748	65.2641			N	Y
D7	A4	NOG PD1	UNKNOWN	FAM	NFQ-MGB	17.2509	12.3294	24.137	30.5125	30.7579	0.291		0.0502	0.1745			-4.1086	true	0.3635	true	3	25	1	81.6748	63.3226			N	Y
D8	A4	NOG PD1	UNKNOWN	FAM	NFQ-MGB	17.2509	12.3294	24.137	30.6819	30.7579	0.291		0.0502	0.1745			-4.1086	true	0.3635	true	3	25	1	81.6748				N	N
D9	A4	NOG PD1	UNKNOWN	FAM	NFQ-MGB	17.2509	12.3294	24.137	31.0793	30.7579	0.291		0.0502	0.1745			-4.1086	true	0.3635	true	3	25	1	81.8268				N	N
E1	A6	ATP5O	UNKNOWN	FAM	NFQ-MGB				30.6967	30.6841	0.0705							true	0.474	true	3	24	1	83.4713				N	N
E2	A6	ATP5O	UNKNOWN	FAM	NFQ-MGB				30.7473	30.6841	0.0705							true	0.474	true	3	24	1	83.3221	64.6696			N	Y
E3	A6	ATP5O	UNKNOWN	FAM	NFQ-MGB				30.6082	30.6841	0.0705							true	0.474	true	3	24	1	83.6201	64.2277			N	Y
E4	A6	BMP4	UNKNOWN	FAM	NFQ-MGB	1.9821	1.7807	2.2062	27.845	27.9195	0.0658		-2.7645	0.0557			-0.987	true	0.3697	true	3	22	1	82.5759	65.5703			N	Y
E5	A6	BMP4	UNKNOWN	FAM	NFQ-MGB	1.9821	1.7807	2.2062	27.9439	27.9195	0.0658		-2.7645	0.0557			-0.987	true	0.3697	true	3	22	1	82.2748	65.1149			N	Y
E6	A6	BMP4	UNKNOWN	FAM	NFQ-MGB	1.9821	1.7807	2.2062	27.9697	27.9195	0.0658		-2.7645	0.0557			-0.987	true	0.3697	true	3	22	1	82.4241	65.1149			N	Y
E7	A6	NOG PD1	UNKNOWN	FAM	NFQ-MGB	5.9686	4.0385	8.8212	31.9315	32.2655	0.3445		1.5814	0.203			-2.5774	true	0.3635	true	3	26	1	81.6748	63.4718			N	Y
E8	A6	NOG PD1	UNKNOWN	FAM	NFQ-MGB	5.9686	4.0385	8.8212	32.6196	32.2655	0.3445		1.5814	0.203			-2.5774	true	0.3635	true	3	27	1	81.6748				N	N
E9	A6	NOG PD1	UNKNOWN	FAM	NFQ-MGB	5.9686	4.0385	8.8212	32.2453	32.2655	0.3445		1.5814	0.203			-2.5774	true	0.3635	true	3	26	1	81.6776				N	N
F1	A9	ATP5O	UNKNOWN	FAM	NFQ-MGB				30.6369	30.6657	0.0261							true	0.474	true	3	24	1	83.4713				N	N
F2	A9	ATP5O	UNKNOWN	FAM	NFQ-MGB				30.6727	30.6657	0.0261							true	0.474	true	3	24	1	83.4713	64.5204			N	Y
F3	A9	ATP5O	UNKNOWN	FAM	NFQ-MGB				30.6876	30.6657	0.0261							true	0.474	true	3	24	1	83.6201	63.7802			N	Y
F4	A9	BMP4	UNKNOWN	FAM	NFQ-MGB	2.8972	2.4764	3.3894	27.3622	27.3535	0.1388		-3.3122	0.0815			-1.5346	true	0.3697	true	3	22	1	82.5759	65.7195			N	Y
F5	A9	BMP4	UNKNOWN	FAM	NFQ-MGB	2.8972	2.4764	3.3894	27.4878	27.3535	0.1388		-3.3122	0.0815			-1.5346	true	0.3697	true	3	22	1	82.2748				N	N
F6	A9	BMP4	UNKNOWN	FAM	NFQ-MGB	2.8972	2.4764	3.3894	27.2106	27.3535	0.1388		-3.3122	0.0815			-1.5346	true	0.3697	true	3	22	1	82.4241	65.1149			N	Y
F7	A9	NOG PD1	UNKNOWN	FAM	NFQ-MGB	2.1904	2.1222	2.2608	33.6922	33.6933	0.0114		3.0276	0.0164			-1.1312	true	0.3635	true	3	28	1	81.6748	63.621			N	Y
F8	A9	NOG PD1	UNKNOWN	FAM	NFQ-MGB	2.1904	2.1222	2.2608	33.7052	33.6933	0.0114		3.0276	0.0164			-1.1312	true	0.3635	true	3	28	1	81.824	63.621			N	Y
F9	A9	NOG PD1	UNKNOWN	FAM	NFQ-MGB	2.1904	2.1222	2.2608	33.6825	33.6933	0.0114		3.0276	0.0164			-1.1312	true	0.3635	true	3	28	1	81.6776	63.0275			N	Y
G1	A12	ATP5O	UNKNOWN	FAM	NFQ-MGB				30.7605	30.7439	0.1301							true	0.474	true	3	24	1	83.4713	64.968			N	Y
G2	A12	ATP5O	UNKNOWN	FAM	NFQ-MGB				30.6063	30.7439	0.1301							true	0.474	true	3	24	1	83.4713	64.5204			N	Y
G3	A12	ATP5O	UNKNOWN	FAM	NFQ-MGB				30.865	30.7439	0.1301							true	0.474	true	3	24	1	83.7692	65.4211			N	Y
G4	A12	BMP4	UNKNOWN	FAM	NFQ-MGB	2.0961	1.6796	2.6159	27.7253	27.8987	0.1511		-2.8452	0.1151			-1.0677	true	0.3697	true	3	22	1	82.5759	66.167			N	Y
G5	A12	BMP4	UNKNOWN	FAM	NFQ-MGB	2.0961	1.6796	2.6159	28.0022	27.8987	0.1511		-2.8452	0.1151			-1.0677	true	0.3697	true	3	22	1	82.4241	65.861			N	Y
G6	A12	BMP4	UNKNOWN	FAM	NFQ-MGB	2.0961	1.6796	2.6159	27.9686	27.8987	0.1511		-2.8452	0.1151			-1.0677	true	0.3697	true	3	22	1	82.4241	64.8164			N	Y
G7	A12	NOG PD1	UNKNOWN	FAM	NFQ-MGB	2.1396	1.4599	3.1356	34.0305	33.8054	0.3184		3.0615	0.1986			-1.0973	true	0.3635	true	3	28	1	81.824	62.875			N	Y
G8	A12	NOG PD1	UNKNOWN	FAM	NFQ-MGB	2.1396	1.4599	3.1356	33.9447	33.8054	0.3184		3.0615	0.1986			-1.0973	true	0.3635	true	3	28	1	81.6748	63.4718			N	Y
G9	A12	NOG PD1	UNKNOWN	FAM	NFQ-MGB	2.1396	1.4599	3.1356	33.4411	33.8054	0.3184		3.0615	0.1986			-1.0973	true	0.3635	true	3	28	1	81.8268	64.2211			N	Y
H1	A24	ATP5O	UNKNOWN	FAM	NFQ-MGB				30.6501	30.6812	0.0485							true	0.474	true	3	24	1	83.6205	72.429			N	Y
H2	A24	ATP5O	UNKNOWN	FAM	NFQ-MGB				30.6565	30.6812	0.0485							true	0.474	true	3	24	1	83.6205				N	N
H3	A24	ATP5O	UNKNOWN	FAM	NFQ-MGB				30.7371	30.6812	0.0485							true	0.474	true	3	24	1	83.7692	64.9736			N	Y
H4	A24	BMP4	UNKNOWN	FAM	NFQ-MGB	0.6654	0.576	0.7687	29.6058	29.4914	0.1205		-1.1899	0.075			0.5877	true	0.3697	true	3	24	1	82.5759	66.4653			N	Y
H5	A24	BMP4	UNKNOWN	FAM	NFQ-MGB	0.6654	0.576	0.7687	29.5028	29.4914	0.1205		-1.1899	0.075			0.5877	true	0.3697	true	3	24	1	82.4241	65.861			N	Y
H6	A24	BMP4	UNKNOWN	FAM	NFQ-MGB	0.6654	0.576	0.7687	29.3656	29.4914	0.1205		-1.1899	0.075			0.5877	true	0.3697	true	3	24	1	82.4241	65.5625			N	Y
H7	A24	NOG PD1	UNKNOWN	FAM	NFQ-MGB	0.756	0.2953	1.9354	36.2018	35.2436	0.8447		4.5624	0.4885			0.4036	true	0.3635	true	3	30	1	81.824	63.4718			Y	Y
H8	A24	NOG PD1	UNKNOWN	FAM	NFQ-MGB	0.756	0.2953	1.9354	34.6069	35.2436	0.8447		4.5624	0.4885			0.4036	true	0.3635	true	3	29	1	81.9732	73.6177			Y	Y
H9	A24	NOG PD1	UNKNOWN	FAM	NFQ-MGB	0.756	0.2953	1.9354	34.9221	35.2436	0.8447		4.5624	0.4885			0.4036	true	0.3635	true	3	29	1	81.8268	63.9227			Y	Y

Analysis Type = Singleplex
Endogenous Control = ATP5O
RQ Min/Max Confidence Level = 95.0
Reference Sample = X1
