# Supplementary material for: Rapid changes in morphogen concentration control self-organized patterning in human embryonic stem cells
Source: eLife. 2019 Mar 4;8:e40526. doi: 10.7554/eLife.40526 (PMC6398983; doi:10.7554/eLife.40526)
Supplement: Figure 3—source data 1. — Requires the github repository – idse/stemcells. [file elife-40526-fig3-data1.zip › figure3/qPCRcompareE6ChirAwithA3rdTry.m]

clear all; close all;
addpath(genpath('/Users/idse/repos/Warmflash/stemcells')); 

[scriptPath,~,ext] = fileparts(matlab.desktop.editor.getActiveFilename);
dataDir = fullfile(scriptPath,'170502_qpcrE6ChirA');
filelist = fullfile(dataDir, {...
            'data_ATP5OEomesBraLhx1.mat',...
            'data_ATP5OCerSox17Mesp1.mat'});

dataDir = fullfile(scriptPath,'1701_qpcrActivinResponse');
filelist = [filelist fullfile(dataDir,...
    {'data_ATP5OLefty1Nodal1Smad7.mat',...
    'data_MIXL1PAI1SNAI1SKIL.mat',...
    'data_ATP5OLHX1EOMESFOXA2 2.mat',...
    'data_ATP5OFoxA2LHX1Mesp1CerGSCSox17BRA.mat',...
    'data_ATP5OOCT4NANOGSOX2.mat'})];

dataDir = fullfile(scriptPath,'170518_qpcrActivinResponse');
filelist = [filelist fullfile(dataDir, {'data_ATP5OBra.mat'})];

% targetList = {{'Eomes','Bra','Lhx1'},{'Cer'},{},{},{'LHX1','EOMES'},{'Cer','BRA'},{}};
% targetList = {{'Lhx1'},{},{},{},{'LHX1'},{},{}};
targetList = {{'Bra'},{}, {},{},{},{},{}, {'Bra'}};
% targetList = {{'Eomes'},{},{},{},{'EOMES'},{},{}};
% targetList = {{},{'Cer'},{},{},{},{'Cer'},{}};

Ntargets = 0;
alltargets = {};
for j = 1:numel(targetList)
	Ntargets = Ntargets + numel(targetList{j}); 
    alltargets = [alltargets targetList{j}];
end

%%

data = {};
legendstr = {};
color = lines(Ntargets);
%[~,coloridx] = sort(alltargets);
coloridx = 1:2;
n = 0;
lw = 3;

clf; hold on;
for j = 1:numel(targetList)
    
    x = load(filelist{j});
    data{j} = x.data;
    
    for i = 1:numel(targetList{j})
        
        legendstr = [legendstr, upper(targetList{j}{i})];
        k = find(strcmp(data{j}.targets, targetList{j}{i}));
        
        Atimes = data{j}.timeseries.Atimes;
        Aidx = data{j}.timeseries.Aidx;
        CTnorm = data{j}.CTnorm(Aidx,k);
        CTstd = data{j}.CTstd(Aidx,k);
        CTnorm(CTstd > 2) = NaN;
        
        idx = ~isnan(CTnorm);
        
        n = n+1;
        errorbar(Atimes(idx), CTnorm(idx), CTstd(idx),'-','Color',color(coloridx(n),:),'LineWidth',lw);
    end
end
xlim([0 24]);
ylim([-1 9]);

hold off

fs = 28;
%legend({'differentiation','pluripotent'},'Position',[0.6 0.75 0.1 0.1],'FontSize',20)
legend({'Activin : differentiation','Activin : pluripotent'},'Location','SouthEast','FontSize',20)
xlabel('time (hrs)', 'FontSize',fs, 'FontWeight','Bold','Interpreter','none');
ylabel('mRNA log fold change', 'FontSize',fs, 'FontWeight','Bold');
set(gcf,'color','w');
set(gca, 'LineWidth', lw);
set(gca,'FontSize', fs)
set(gca,'FontWeight', 'bold')
%box on;
title('Bra');
axis square
%%
maindataDir = '/Users/idse/data_tmp/0_qpcr/';
barefname = [legendstr{:}];
saveas(gcf, fullfile(maindataDir, ['CTnorm_' barefname]));
saveas(gcf, fullfile(maindataDir, ['CTnorm_' barefname '.png']));
