# Supplementary material for: Rapid changes in morphogen concentration control self-organized patterning in human embryonic stem cells
Source: eLife. 2019 Mar 4;8:e40526. doi: 10.7554/eLife.40526 (PMC6398983; doi:10.7554/eLife.40526)
Supplement: Figure 3—source data 1. — Requires the github repository – idse/stemcells. [file elife-40526-fig3-data1.zip › figure3/qPCRcompareActivinWithBMP.m]

clear all; close all;
addpath(genpath('/Users/idse/repos/Warmflash/stemcells')); 

[scriptPath,~,ext] = fileparts(matlab.desktop.editor.getActiveFilename);
dataDir = fullfile(scriptPath,'170620_qpcrBMPResponse');
filelist = fullfile(dataDir, {...
            'data_ATP5OGSCHand1NodalSox2.mat',...
            'data_ATP5OID1NOGWnt3a.mat'});

dataDir = fullfile(scriptPath,'170518_qpcrActivinResponse');
filelist = [filelist fullfile(dataDir,...
    {'data_ATP5OBMP4NOG PD1.mat',...
    'data_ATP5OMesp2Hand1.mat'})];

targetList = {{'Hand1'},{},{},{'Hand1'}};
targetList = {{},{'NOG'},{'NOG PD1'},{}};
%targetList = {{'Hand1'},{'NOG'},{'NOG PD1'},{'Hand1'}};

Ntargets = 0;
alltargets = {};
for j = 1:numel(targetList)
	Ntargets = Ntargets + numel(targetList{j}); 
    alltargets = [alltargets targetList{j}];
end

%%

data = {};
legendstr = {};
color = lines(Ntargets);
[~,coloridx] = sort(alltargets);
%color = lines(2);
%coloridx = [1 1 2 2];
n = 0;
lw = 3;
clf; hold on;

for j = 1:numel(targetList)
    
    x = load(filelist{j});
    data{j} = x.data;
    
    for i = 1:numel(targetList{j})
        
        legendstr = [legendstr, upper(targetList{j}{i})];
        k = find(strcmp(data{j}.targets, targetList{j}{i}));
        
        Atimes = data{j}.timeseries.Atimes;
        Aidx = data{j}.timeseries.Aidx;
        CTnorm = data{j}.CTnorm(Aidx,k);
        CTstd = data{j}.CTstd(Aidx,k);
        CTnorm(CTstd > 2) = NaN;
        
        idx = ~isnan(CTnorm);
        
        n = n+1;
       
        errorbar(Atimes(idx), CTnorm(idx), CTstd(idx),'-','Color',color(coloridx(n),:),'LineWidth',lw);
    end
end
xlim([0 12]);
%ylim([-1 10]); %Hand1
ylim([-1 7]); %Noggin

hold off

fs = 28;
legend({'BMP4 response','Activin response'},'Location','SouthEast','FontSize',20)
xlabel('time (hrs)', 'FontSize',fs, 'FontWeight','Bold','Interpreter','none');
ylabel('mRNA log fold change', 'FontSize',fs, 'FontWeight','Bold');
set(gcf,'color','w');
set(gca, 'LineWidth', lw);
set(gca,'FontSize', fs)
set(gca,'FontWeight', 'bold')
box off;
axis square
title('Noggin');

maindataDir = '/Users/idse/data_tmp/0_qpcr/';
barefname = [legendstr{:}];
%saveas(gcf, fullfile(maindataDir, ['CTnorm_' barefname]));
%saveas(gcf, fullfile(maindataDir, ['CTnorm_' barefname '.png']));
