# Supplementary material for: Rapid changes in morphogen concentration control self-organized patterning in human embryonic stem cells
Source: eLife. 2019 Mar 4;8:e40526. doi: 10.7554/eLife.40526 (PMC6398983; doi:10.7554/eLife.40526)
Supplement: Figure 3—source data 1. — Requires the github repository – idse/stemcells. [file elife-40526-fig3-data1.zip › figure3/170620_qpcrBMPResponse/qPCRcompareBMP.m]

clear all; close all;
addpath(genpath('/Users/idse/repos/Warmflash/stemcells')); 

[scriptPath,~,ext] = fileparts(matlab.desktop.editor.getActiveFilename);
dataDir = scriptPath;

filelist = fullfile(dataDir, {...
            'data_ATP5OGSCHand1NodalSox2.mat',...
            'data_ATP5OID1NOGWnt3a.mat',...
            'data_ATP5OID2ID4 PD1Nodal.mat',...
            'data_ATP5OCDX2GATA3ID3.mat'});

%targetList = {{'Hand1'},{},{},{'Hand1'}};
targetList = {{},{'Wnt3a'},{'ID2', 'ID4 PD1'},{'GATA3'}};

Ntargets = 0;
alltargets = {};
for j = 1:numel(targetList)
	Ntargets = Ntargets + numel(targetList{j}); 
    alltargets = [alltargets targetList{j}];
end

%%

data = {};
legendstr = {};
color = lines(Ntargets);
[~,coloridx] = sort(alltargets);
n = 0;
lw = 3;

clf; hold on;
for j = 1:numel(targetList)
    
    x = load(filelist{j});
    data{j} = x.data;
    
    for i = 1:numel(targetList{j})
        
        newlabel = lower(targetList{j}{i});
        newlabel(1) = upper(newlabel(1));
        legendstr = [legendstr, newlabel];
        k = find(strcmp(data{j}.targets, targetList{j}{i}));
        
        Atimes = data{j}.timeseries.Atimes;
        Aidx = data{j}.timeseries.Aidx;
        CTnorm = data{j}.CTnorm(Aidx,k);
        CTstd = data{j}.CTstd(Aidx,k);
        CTnorm(CTstd > 2) = NaN;
        
        idx = ~isnan(CTnorm);
        
        n = n+1;
        errorbar(Atimes(idx), CTnorm(idx), CTstd(idx),'-','Color',color(coloridx(n),:),'LineWidth',lw);
    end
end
xlim([0 12]);
ylim([-1 10]); 

hold off

%alltargets{1} = 'HAND1';
legendstr{3} = 'Id4';

fs = 28;
legend(legendstr,'Location','SouthEast','FontSize',20)
xlabel('time (hrs)', 'FontSize',fs, 'FontWeight','Bold','Interpreter','none');
ylabel('mRNA log fold change', 'FontSize',fs, 'FontWeight','Bold');
set(gcf,'color','w');
set(gca, 'LineWidth', lw);
set(gca,'FontSize', fs)
set(gca,'FontWeight', 'bold')
box off;
axis square
title('BMP4 response');

maindataDir = dataDir;
barefname = [legendstr{:}];
saveas(gcf, fullfile(maindataDir, ['CTnorm12h_' barefname]));
saveas(gcf, fullfile(maindataDir, ['CTnorm12h_' barefname '.png']));
