# Supplementary material for: Rapid changes in morphogen concentration control self-organized patterning in human embryonic stem cells
Source: eLife. 2019 Mar 4;8:e40526. doi: 10.7554/eLife.40526 (PMC6398983; doi:10.7554/eLife.40526)
Supplement: Figure 3—source data 1. — Requires the github repository – idse/stemcells. [file elife-40526-fig3-data1.zip › figure3/170620_qpcrBMPResponse/170630 B Time Series GSC Hand1 Nodal Sox2 plate 2_data.txt]

* Block Type = 96well
* Chemistry = SYBR_GREEN
* Experiment File Name = D:\Applied Biosystems\StepOne Software v2.3\experiments\170630 B Time Series GSC Hand1 Nodal Sox2 plate 2.eds
* Experiment Run End Time = 2017-06-30 20:21:13 PM CDT
* Instrument Type = steponeplus
* Passive Reference = ROX

[Results]
Well	Sample Name	Target Name	Task	Reporter	Quencher	RQ	RQ Min	RQ Max	Cт	Cт Mean	Cт SD	ΔCт	ΔCт Mean	ΔCт SE	HK Control ΔCт Mean	HK Control ΔCт SE	ΔΔCт	Automatic Ct Threshold	Ct Threshold	Automatic Baseline	Baseline Start	Baseline End	Efficiency	Tm1	Tm2	Tm3	Comments	HIGHSD	MTP
A1	X12	ATP5O	UNKNOWN	SYBR	None				31.9579	31.421	0.4719							true	1.4376	true	3	23	1	84.2355	65.7565			N	Y
A2	X12	ATP5O	UNKNOWN	SYBR	None				31.2329	31.421	0.4719							true	1.4376	true	3	23	1	84.2355	64.8624			N	Y
A3	X12	ATP5O	UNKNOWN	SYBR	None				31.0722	31.421	0.4719							true	1.4376	true	3	23	1	84.2397	63.5244			N	Y
A4	X12	GSC	UNKNOWN	SYBR	None				35.1251	36.0238	0.9357		4.6028	0.605				true	0.2887	true	3	30	1	80.2159	73.8076	64.5676		Y	Y
A5	X12	GSC	UNKNOWN	SYBR	None				36.9925	36.0238	0.9357		4.6028	0.605				true	0.2887	true	3	32	1	79.9124				Y	N
A6	X12	GSC	UNKNOWN	SYBR	None				35.9539	36.0238	0.9357		4.6028	0.605				true	0.2887	true	3	30	1	80.2105	63.369			Y	Y
A7	X12	Hand1	UNKNOWN	SYBR	None				30.8667	32.6027	3.876		1.1817	2.2543				true	0.0689	true	3	27	1	81.2524	74.397	63.2197		Y	Y
A8	X12	Hand1	UNKNOWN	SYBR	None				37.0433	32.6027	3.876		1.1817	2.2543				true	0.0689	true	3	34	1	66.3493				Y	N
A9	X12	Hand1	UNKNOWN	SYBR	None				29.8982	32.6027	3.876		1.1817	2.2543				true	0.0689	true	3	27	1	76.339				Y	N
A10	X12	Nodal	UNKNOWN	SYBR	None				30.4392	30.6953	0.2429		-0.7257	0.3064				true	1.86	true	3	23	1	80.6609				N	N
A11	X12	Nodal	UNKNOWN	SYBR	None				30.7242	30.6953	0.2429		-0.7257	0.3064				true	1.86	true	3	22	1	80.5094				N	N
A12	X12	Nodal	UNKNOWN	SYBR	None				30.9223	30.6953	0.2429		-0.7257	0.3064				true	1.86	true	3	23	1	80.5094				N	N
B1	X24	ATP5O	UNKNOWN	SYBR	None				31.3622	31.2189	0.1243							true	1.4376	true	3	23	1	84.0865	63.6702			N	Y
B2	X24	ATP5O	UNKNOWN	SYBR	None				31.1398	31.2189	0.1243							true	1.4376	true	3	23	1	84.0865	63.2231			N	Y
B3	X24	ATP5O	UNKNOWN	SYBR	None				31.1546	31.2189	0.1243							true	1.4376	true	3	23	1	84.2397	63.9715			N	Y
B4	X24	GSC	UNKNOWN	SYBR	None				36.7592	36.6108	0.5656		5.3919	0.3344				true	0.2887	true	3	31	1	79.9178	61.736			Y	Y
B5	X24	GSC	UNKNOWN	SYBR	None				35.9857	36.6108	0.5656		5.3919	0.3344				true	0.2887	true	3	30	1	79.9124				Y	N
B6	X24	GSC	UNKNOWN	SYBR	None				37.0873	36.6108	0.5656		5.3919	0.3344				true	0.2887	true	3	32	1	79.7634	61.5806			Y	Y
B7	X24	Hand1	UNKNOWN	SYBR	None				38.3586	34.7004	3.1947		3.4815	1.8459				true	0.0689	true	3	35	1	66.2003				Y	N
B8	X24	Hand1	UNKNOWN	SYBR	None				32.46	34.7004	3.1947		3.4815	1.8459				true	0.0689	true	3	30	1	81.2524	74.546	63.3687		Y	Y
B9	X24	Hand1	UNKNOWN	SYBR	None				33.2825	34.7004	3.1947		3.4815	1.8459				true	0.0689	true	3	29	1	81.2571	74.2526	61.7339		Y	Y
B10	X24	Nodal	UNKNOWN	SYBR	None				30.5342	30.6462	0.2599		-0.5726	0.1664				true	1.86	true	3	22	1	80.6609				N	N
B11	X24	Nodal	UNKNOWN	SYBR	None				30.4611	30.6462	0.2599		-0.5726	0.1664				true	1.86	true	3	23	1	80.5094				N	N
B12	X24	Nodal	UNKNOWN	SYBR	None				30.9434	30.6462	0.2599		-0.5726	0.1664				true	1.86	true	3	22	1	80.5094				N	N
C1	Nog12	ATP5O	UNKNOWN	SYBR	None				31.9434	31.7241	0.1938							true	1.4376	true	3	23	1	83.9375	65.4585			N	Y
C2	Nog12	ATP5O	UNKNOWN	SYBR	None				31.6532	31.7241	0.1938							true	1.4376	true	3	22	1	84.0865	64.4153			N	Y
C3	Nog12	ATP5O	UNKNOWN	SYBR	None				31.5756	31.7241	0.1938							true	1.4376	true	3	22	1	84.2397	64.2695			N	Y
C4	Nog12	GSC	UNKNOWN	SYBR	None				35.0099	34.9524	0.3974		3.2283	0.2553				true	0.2887	true	3	28	1	80.0669	62.9283			N	Y
C5	Nog12	GSC	UNKNOWN	SYBR	None				34.5294	34.9524	0.3974		3.2283	0.2553				true	0.2887	true	3	28	1	80.2105	63.8162			N	Y
C6	Nog12	GSC	UNKNOWN	SYBR	None				35.318	34.9524	0.3974		3.2283	0.2553				true	0.2887	true	3	29	1	80.0615	62.9219			N	Y
C7	Nog12	Hand1	UNKNOWN	SYBR	None				30.8848	30.9509	1.3423		-0.7732	0.783				true	0.0689	true	3	27	1	81.2524				Y	N
C8	Nog12	Hand1	UNKNOWN	SYBR	None				29.6429	30.9509	1.3423		-0.7732	0.783				true	0.0689	true	3	25	1	81.2524	74.546	62.6236		Y	Y
C9	Nog12	Hand1	UNKNOWN	SYBR	None				32.325	30.9509	1.3423		-0.7732	0.783				true	0.0689	true	3	28	1	61.5849	66.0558	82.4493		Y	Y
C10	Nog12	Nodal	UNKNOWN	SYBR	None				30.5468	30.505	0.0365		-1.2191	0.1139				true	1.86	true	3	21	1	80.6609				N	N
C11	Nog12	Nodal	UNKNOWN	SYBR	None				30.489	30.505	0.0365		-1.2191	0.1139				true	1.86	true	3	22	1	80.5094				N	N
C12	Nog12	Nodal	UNKNOWN	SYBR	None				30.4793	30.505	0.0365		-1.2191	0.1139				true	1.86	true	3	22	1	80.5094				N	N
D1	X0	Sox2	UNKNOWN	SYBR	None				23.0275	23.1994	0.1824							true	1.0287	true	3	16	1	73.8038				N	N
D2	X0	Sox2	UNKNOWN	SYBR	None				23.3907	23.1994	0.1824							true	1.0287	true	3	16	1	73.6548				N	N
D3	X0	Sox2	UNKNOWN	SYBR	None				23.1801	23.1994	0.1824							true	1.0287	true	3	15	1	73.8076				N	N
D4	B1	Sox2	UNKNOWN	SYBR	None				24.5576	24.2568	0.2749							true	1.0287	true	3	17	1	73.8076				N	N
D5	B1	Sox2	UNKNOWN	SYBR	None				24.0187	24.2568	0.2749							true	1.0287	true	3	16	1	73.6528				N	N
D6	B1	Sox2	UNKNOWN	SYBR	None				24.1942	24.2568	0.2749							true	1.0287	true	3	17	1	73.6528				N	N
D7	B2	Sox2	UNKNOWN	SYBR	None				23.9226	24.0745	0.1801							true	1.0287	true	3	17	1	73.6518				N	N
D8	B2	Sox2	UNKNOWN	SYBR	None				24.2735	24.0745	0.1801							true	1.0287	true	3	17	1	73.6518				N	N
D9	B2	Sox2	UNKNOWN	SYBR	None				24.0275	24.0745	0.1801							true	1.0287	true	3	17	1	73.8055				N	N
D10	B4	Sox2	UNKNOWN	SYBR	None				24.0903	24.0053	0.0791							true	1.0287	true	3	17	1	73.8055				N	N
D11	B4	Sox2	UNKNOWN	SYBR	None				23.9339	24.0053	0.0791							true	1.0287	true	3	17	1	73.6539				N	N
D12	B4	Sox2	UNKNOWN	SYBR	None				23.9916	24.0053	0.0791							true	1.0287	true	3	17	1	73.6539				N	N
E1	B6	Sox2	UNKNOWN	SYBR	None				24.3408	24.3204	0.0453							true	1.0287	true	3	17	1	73.6548				N	N
E2	B6	Sox2	UNKNOWN	SYBR	None				24.2686	24.3204	0.0453							true	1.0287	true	3	17	1	73.8038				N	N
E3	B6	Sox2	UNKNOWN	SYBR	None				24.3519	24.3204	0.0453							true	1.0287	true	3	17	1	73.8076				N	N
E4	B9	Sox2	UNKNOWN	SYBR	None				22.8998	22.7895	0.0975							true	1.0287	true	3	16	1	73.8076				N	N
E5	B9	Sox2	UNKNOWN	SYBR	None				22.7541	22.7895	0.0975							true	1.0287	true	3	15	1	73.6528				N	N
E6	B9	Sox2	UNKNOWN	SYBR	None				22.7147	22.7895	0.0975							true	1.0287	true	3	15	1	73.6528				N	N
E7	B12	Sox2	UNKNOWN	SYBR	None				23.9039	24.1032	0.2443							true	1.0287	true	3	17	1	73.8009				N	N
E8	B12	Sox2	UNKNOWN	SYBR	None				24.3757	24.1032	0.2443							true	1.0287	true	3	17	1	73.8009				N	N
E9	B12	Sox2	UNKNOWN	SYBR	None				24.0301	24.1032	0.2443							true	1.0287	true	3	17	1	73.8055				N	N
E10	B24	Sox2	UNKNOWN	SYBR	None				25.7864	25.6203	0.1506							true	1.0287	true	3	19	1	73.8055				N	N
E11	B24	Sox2	UNKNOWN	SYBR	None				25.4925	25.6203	0.1506							true	1.0287	true	3	18	1	73.6539				N	N
E12	B24	Sox2	UNKNOWN	SYBR	None				25.5819	25.6203	0.1506							true	1.0287	true	3	19	1	73.6539				N	N
F1	X12	Sox2	UNKNOWN	SYBR	None				24.0686	23.9916	0.0684		-7.4294	0.2753				true	1.0287	true	3	17	1	73.6548				N	N
F2	X12	Sox2	UNKNOWN	SYBR	None				23.9377	23.9916	0.0684		-7.4294	0.2753				true	1.0287	true	3	17	1	73.8038				N	N
F3	X12	Sox2	UNKNOWN	SYBR	None				23.9685	23.9916	0.0684		-7.4294	0.2753				true	1.0287	true	3	17	1	73.9566				N	N
F4	X24	Sox2	UNKNOWN	SYBR	None				23.8501	23.7329	0.1081		-7.4859	0.0951				true	1.0287	true	3	17	1	73.8076				N	N
F5	X24	Sox2	UNKNOWN	SYBR	None				23.7114	23.7329	0.1081		-7.4859	0.0951				true	1.0287	true	3	16	1	73.8018				N	N
F6	X24	Sox2	UNKNOWN	SYBR	None				23.6372	23.7329	0.1081		-7.4859	0.0951				true	1.0287	true	3	16	1	73.8018				N	N
F7	Nog12	Sox2	UNKNOWN	SYBR	None				24.2896	24.1056	0.164		-7.6185	0.1466				true	1.0287	true	3	16	1	73.8009				N	N
F8	Nog12	Sox2	UNKNOWN	SYBR	None				24.0521	24.1056	0.164		-7.6185	0.1466				true	1.0287	true	3	16	1	73.8009				N	N
F9	Nog12	Sox2	UNKNOWN	SYBR	None				23.9751	24.1056	0.164		-7.6185	0.1466				true	1.0287	true	3	16	1	73.8055				N	N

Analysis Type = Singleplex
Endogenous Control = ATP5O
RQ Min/Max Confidence Level = 95.0
Reference Sample = X0
