# Supplementary material for: Rapid changes in morphogen concentration control self-organized patterning in human embryonic stem cells
Source: eLife. 2019 Mar 4;8:e40526. doi: 10.7554/eLife.40526 (PMC6398983; doi:10.7554/eLife.40526)
Supplement: Figure 3—source data 1. — Requires the github repository – idse/stemcells. [file elife-40526-fig3-data1.zip › figure3/170620_qpcrBMPResponse/170620 B time series Cdx2 Gata3 ID3_data.txt]

* Block Type = 96well
* Chemistry = SYBR_GREEN
* Experiment File Name = D:\Applied Biosystems\StepOne Software v2.3\experiments\170620 B time series Cdx2 Gata3 ID3.eds
* Experiment Run End Time = 2017-06-20 19:06:31 PM CDT
* Instrument Type = steponeplus
* Passive Reference = ROX

[Results]
Well	Sample Name	Target Name	Task	Reporter	Quencher	RQ	RQ Min	RQ Max	Cт	Cт Mean	Cт SD	ΔCт	ΔCт Mean	ΔCт SE	HK Control ΔCт Mean	HK Control ΔCт SE	ΔΔCт	Automatic Ct Threshold	Ct Threshold	Automatic Baseline	Baseline Start	Baseline End	Efficiency	Tm1	Tm2	Tm3	Comments	BADROX	HIGHSD	MTP
A1	X0	ATP5O	UNKNOWN	SYBR	None				30.7306	30.744	0.0982							true	1.7048	true	3	22	1	83.941				N	N	N
A2	X0	ATP5O	UNKNOWN	SYBR	None				30.8482	30.744	0.0982							true	1.7048	true	3	22	1	83.941	63.524			N	N	Y
A3	X0	ATP5O	UNKNOWN	SYBR	None				30.6531	30.744	0.0982							true	1.7048	true	3	22	1	83.9406	64.4186			N	N	Y
A4	X0	CDX2	UNKNOWN	SYBR	None	1	0.6327	1.5805	34.8989	35.1479	0.4001		4.4039	0.2379			0	true	1.6967	true	3	27	1	83.6425				N	N	N
A5	X0	CDX2	UNKNOWN	SYBR	None	1	0.6327	1.5805	34.9354	35.1479	0.4001		4.4039	0.2379			0	true	1.6967	true	3	26	1	83.3446				N	N	N
A6	X0	CDX2	UNKNOWN	SYBR	None	1	0.6327	1.5805	35.6094	35.1479	0.4001		4.4039	0.2379			0	true	1.6967	true	3	28	1	83.3446	65.9069	76.0416		N	N	Y
A7	X0	GATA3	UNKNOWN	SYBR	None	1	0.3427	2.9178	32.911	33.4928	0.9587		2.7488	0.5564			0	true	0.8918	true	3	25	1	83.1932	65.1596			N	Y	Y
A8	X0	GATA3	UNKNOWN	SYBR	None	1	0.3427	2.9178	32.9681	33.4928	0.9587		2.7488	0.5564			0	true	0.8918	true	3	26	1	83.1932	65.1596			N	Y	Y
A9	X0	GATA3	UNKNOWN	SYBR	None	1	0.3427	2.9178	34.5994	33.4928	0.9587		2.7488	0.5564			0	true	0.8918	true	3	28	1	83.1978	64.7163			N	Y	Y
A10	X0	ID3	UNKNOWN	SYBR	None	1	0.8696	1.15	24.7665	24.8403	0.0786		-5.9037	0.0726			0	true	1.9032	true	3	17	1	82.8997				Y	N	N
A11	X0	ID3	UNKNOWN	SYBR	None	1	0.8696	1.15	24.8315	24.8403	0.0786		-5.9037	0.0726			0	true	1.9032	true	3	17	1	82.8988				N	N	N
A12	X0	ID3	UNKNOWN	SYBR	None	1	0.8696	1.15	24.9229	24.8403	0.0786		-5.9037	0.0726			0	true	1.9032	true	3	16	1	82.8988				N	N	N
B1	B1	ATP5O	UNKNOWN	SYBR	None				31.6948	31.5681	0.1458							true	1.7048	true	3	23	1	83.7919	64.1201			N	N	Y
B2	B1	ATP5O	UNKNOWN	SYBR	None				31.6009	31.5681	0.1458							true	1.7048	true	3	22	1	83.7919	63.8221			N	N	Y
B3	B1	ATP5O	UNKNOWN	SYBR	None				31.4087	31.5681	0.1458							true	1.7048	true	3	23	1	83.7915	63.0774			N	N	Y
B4	B1	CDX2	UNKNOWN	SYBR	None	8.3945	6.157	11.4452	32.9132	32.9026	0.2379		1.3345	0.1611			-3.0695	true	1.6967	true	3	24	1	83.4935	63.9716			N	N	Y
B5	B1	CDX2	UNKNOWN	SYBR	None	8.3945	6.157	11.4452	33.135	32.9026	0.2379		1.3345	0.1611			-3.0695	true	1.6967	true	3	26	1	83.3446				N	N	N
B6	B1	CDX2	UNKNOWN	SYBR	None	8.3945	6.157	11.4452	32.6596	32.9026	0.2379		1.3345	0.1611			-3.0695	true	1.6967	true	3	25	1	83.3446	64.2675			N	N	Y
B7	B1	GATA3	UNKNOWN	SYBR	None	176.3131	148.1425	209.8406	26.8553	26.855	0.0574		-4.7132	0.0905			-7.462	true	0.8918	true	3	20	1	83.1932	64.5635			N	N	Y
B8	B1	GATA3	UNKNOWN	SYBR	None	176.3131	148.1425	209.8406	26.7974	26.855	0.0574		-4.7132	0.0905			-7.462	true	0.8918	true	3	20	1	83.1932	65.0106			N	N	Y
B9	B1	GATA3	UNKNOWN	SYBR	None	176.3131	148.1425	209.8406	26.9122	26.855	0.0574		-4.7132	0.0905			-7.462	true	0.8918	true	3	20	1	83.1978				N	N	N
B10	B1	ID3	UNKNOWN	SYBR	None	7.9493	6.6458	9.5085	22.6474	22.6736	0.0688		-8.8945	0.0931			-2.9908	true	1.9032	true	3	14	1	82.8997				Y	N	N
B11	B1	ID3	UNKNOWN	SYBR	None	7.9493	6.6458	9.5085	22.6218	22.6736	0.0688		-8.8945	0.0931			-2.9908	true	1.9032	true	3	15	1	82.7498				N	N	N
B12	B1	ID3	UNKNOWN	SYBR	None	7.9493	6.6458	9.5085	22.7516	22.6736	0.0688		-8.8945	0.0931			-2.9908	true	1.9032	true	3	15	1	82.7498				N	N	N
C1	B2	ATP5O	UNKNOWN	SYBR	None				31.488	31.5317	0.0513							true	1.7048	true	3	23	1	83.7919				N	N	N
C2	B2	ATP5O	UNKNOWN	SYBR	None				31.5881	31.5317	0.0513							true	1.7048	true	3	23	1	83.7919	63.9711			N	N	Y
C3	B2	ATP5O	UNKNOWN	SYBR	None				31.519	31.5317	0.0513							true	1.7048	true	3	22	1	83.7915	62.7794			N	N	Y
C4	B2	CDX2	UNKNOWN	SYBR	None	12.6919	8.2685	19.4816	32.6899	32.2698	0.3822		0.7381	0.2227			-3.6658	true	1.6967	true	3	24	1	83.4935	65.0147			N	N	Y
C5	B2	CDX2	UNKNOWN	SYBR	None	12.6919	8.2685	19.4816	32.1771	32.2698	0.3822		0.7381	0.2227			-3.6658	true	1.6967	true	3	24	1	83.3446				N	N	N
C6	B2	CDX2	UNKNOWN	SYBR	None	12.6919	8.2685	19.4816	31.9425	32.2698	0.3822		0.7381	0.2227			-3.6658	true	1.6967	true	3	24	1	83.3446				N	N	N
C7	B2	GATA3	UNKNOWN	SYBR	None	487.8784	460.58	516.7949	25.3583	25.3502	0.0076		-6.1815	0.0299			-8.9304	true	0.8918	true	3	19	1	83.1932	65.6068			N	N	Y
C8	B2	GATA3	UNKNOWN	SYBR	None	487.8784	460.58	516.7949	25.3433	25.3502	0.0076		-6.1815	0.0299			-8.9304	true	0.8918	true	3	19	1	83.0442				N	N	N
C9	B2	GATA3	UNKNOWN	SYBR	None	487.8784	460.58	516.7949	25.3488	25.3502	0.0076		-6.1815	0.0299			-8.9304	true	0.8918	true	3	19	1	83.1978				N	N	N
C10	B2	ID3	UNKNOWN	SYBR	None	11.6091	9.8097	13.7386	22.1642	22.0908	0.1426		-9.4409	0.0875			-3.5372	true	1.9032	true	3	14	1	82.8997				Y	N	N
C11	B2	ID3	UNKNOWN	SYBR	None	11.6091	9.8097	13.7386	21.9264	22.0908	0.1426		-9.4409	0.0875			-3.5372	true	1.9032	true	3	14	1	82.7498				Y	N	N
C12	B2	ID3	UNKNOWN	SYBR	None	11.6091	9.8097	13.7386	22.1819	22.0908	0.1426		-9.4409	0.0875			-3.5372	true	1.9032	true	3	14	1	82.7498				N	N	N
D1	B4	ATP5O	UNKNOWN	SYBR	None				31.7861	31.6677	0.1245							true	1.7048	true	3	22	1	83.7919	64.2692			N	N	Y
D2	B4	ATP5O	UNKNOWN	SYBR	None				31.6792	31.6677	0.1245							true	1.7048	true	3	23	1	83.7919	64.4182			N	N	Y
D3	B4	ATP5O	UNKNOWN	SYBR	None				31.5378	31.6677	0.1245							true	1.7048	true	3	23	1	83.9406	64.1206			N	N	Y
D4	B4	CDX2	UNKNOWN	SYBR	None	8.7688	7.407	10.3809	32.8678	32.9393	0.087		1.2716	0.0877			-3.1324	true	1.6967	true	3	25	1	83.4935	65.1637			N	N	Y
D5	B4	CDX2	UNKNOWN	SYBR	None	8.7688	7.407	10.3809	33.0361	32.9393	0.087		1.2716	0.0877			-3.1324	true	1.6967	true	3	25	1	83.3446	63.9694			N	N	Y
D6	B4	CDX2	UNKNOWN	SYBR	None	8.7688	7.407	10.3809	32.9138	32.9393	0.087		1.2716	0.0877			-3.1324	true	1.6967	true	3	25	1	83.3446				N	N	N
D7	B4	GATA3	UNKNOWN	SYBR	None	478.9972	406.12	564.9521	25.6053	25.5127	0.081		-6.155	0.0858			-8.9039	true	0.8918	true	3	19	1	83.0442				N	N	N
D8	B4	GATA3	UNKNOWN	SYBR	None	478.9972	406.12	564.9521	25.4769	25.5127	0.081		-6.155	0.0858			-8.9039	true	0.8918	true	3	19	1	83.0442				N	N	N
D9	B4	GATA3	UNKNOWN	SYBR	None	478.9972	406.12	564.9521	25.4557	25.5127	0.081		-6.155	0.0858			-8.9039	true	0.8918	true	3	18	1	83.1978				N	N	N
D10	B4	ID3	UNKNOWN	SYBR	None	7.7477	6.3043	9.5214	22.9237	22.8102	0.1375		-8.8575	0.1071			-2.9538	true	1.9032	true	3	15	1	82.8997				Y	N	N
D11	B4	ID3	UNKNOWN	SYBR	None	7.7477	6.3043	9.5214	22.6573	22.8102	0.1375		-8.8575	0.1071			-2.9538	true	1.9032	true	3	15	1	82.7498				N	N	N
D12	B4	ID3	UNKNOWN	SYBR	None	7.7477	6.3043	9.5214	22.8498	22.8102	0.1375		-8.8575	0.1071			-2.9538	true	1.9032	true	3	15	1	82.7498				N	N	N
E1	B6	ATP5O	UNKNOWN	SYBR	None				31.9202	31.9232	0.0154							true	1.7048	true	3	22	1	83.6429				N	N	N
E2	B6	ATP5O	UNKNOWN	SYBR	None				31.9398	31.9232	0.0154							true	1.7048	true	3	23	1	83.6429	64.1201			N	N	Y
E3	B6	ATP5O	UNKNOWN	SYBR	None				31.9095	31.9232	0.0154							true	1.7048	true	3	23	1	83.9406	63.9716			N	N	Y
E4	B6	CDX2	UNKNOWN	SYBR	None	4.4202	3.536	5.5254	33.9632	34.183	0.2003		2.2598	0.116			-2.1441	true	1.6967	true	3	26	1	83.4935	65.1637			N	N	Y
E5	B6	CDX2	UNKNOWN	SYBR	None	4.4202	3.536	5.5254	34.2306	34.183	0.2003		2.2598	0.116			-2.1441	true	1.6967	true	3	26	1	83.3446	64.1184			N	N	Y
E6	B6	CDX2	UNKNOWN	SYBR	None	4.4202	3.536	5.5254	34.3552	34.183	0.2003		2.2598	0.116			-2.1441	true	1.6967	true	3	26	1	83.3446				N	N	N
E7	B6	GATA3	UNKNOWN	SYBR	None	427.9529	385.2354	475.4073	25.8384	25.9307	0.0934		-5.9925	0.0546			-8.7413	true	0.8918	true	3	19	1	83.0442				N	N	N
E8	B6	GATA3	UNKNOWN	SYBR	None	427.9529	385.2354	475.4073	26.0252	25.9307	0.0934		-5.9925	0.0546			-8.7413	true	0.8918	true	3	20	1	83.1932				N	N	N
E9	B6	GATA3	UNKNOWN	SYBR	None	427.9529	385.2354	475.4073	25.9285	25.9307	0.0934		-5.9925	0.0546			-8.7413	true	0.8918	true	3	19	1	83.1978	66.0577			N	N	Y
E10	B6	ID3	UNKNOWN	SYBR	None	7.2205	6.8088	7.6571	23.2253	23.1674	0.0506		-8.7558	0.0305			-2.8521	true	1.9032	true	3	15	1	83.0488				N	N	N
E11	B6	ID3	UNKNOWN	SYBR	None	7.2205	6.8088	7.6571	23.1319	23.1674	0.0506		-8.7558	0.0305			-2.8521	true	1.9032	true	3	15	1	82.7498				N	N	N
E12	B6	ID3	UNKNOWN	SYBR	None	7.2205	6.8088	7.6571	23.145	23.1674	0.0506		-8.7558	0.0305			-2.8521	true	1.9032	true	3	15	1	82.7498				N	N	N
F1	B9	ATP5O	UNKNOWN	SYBR	None				29.5798	29.6585	0.0683							true	1.7048	true	3	21	1	83.7919				N	N	N
F2	B9	ATP5O	UNKNOWN	SYBR	None				29.7012	29.6585	0.0683							true	1.7048	true	3	21	1	83.7919	63.524			N	N	Y
F3	B9	ATP5O	UNKNOWN	SYBR	None				29.6946	29.6585	0.0683							true	1.7048	true	3	21	1	83.9406				N	N	N
F4	B9	CDX2	UNKNOWN	SYBR	None	2.9371	2.0662	4.175	32.2397	32.5081	0.3091		2.8496	0.1827			-1.5544	true	1.6967	true	3	24	1	83.4935	66.803			N	N	Y
F5	B9	CDX2	UNKNOWN	SYBR	None	2.9371	2.0662	4.175	32.4385	32.5081	0.3091		2.8496	0.1827			-1.5544	true	1.6967	true	3	24	1	83.3446	67.2483			N	N	Y
F6	B9	CDX2	UNKNOWN	SYBR	None	2.9371	2.0662	4.175	32.846	32.5081	0.3091		2.8496	0.1827			-1.5544	true	1.6967	true	3	25	1	83.3446				N	N	N
F7	B9	GATA3	UNKNOWN	SYBR	None	559.5815	461.9633	677.8274	23.0976	23.2792	0.1584		-6.3794	0.0996			-9.1282	true	0.8918	true	3	16	1	83.1932				N	N	N
F8	B9	GATA3	UNKNOWN	SYBR	None	559.5815	461.9633	677.8274	23.3893	23.2792	0.1584		-6.3794	0.0996			-9.1282	true	0.8918	true	3	17	1	83.1932				N	N	N
F9	B9	GATA3	UNKNOWN	SYBR	None	559.5815	461.9633	677.8274	23.3506	23.2792	0.1584		-6.3794	0.0996			-9.1282	true	0.8918	true	3	16	1	83.1978				N	N	N
F10	B9	ID3	UNKNOWN	SYBR	None	6.9549	6.4182	7.5366	20.9768	20.9568	0.0237		-8.7017	0.0417			-2.798	true	1.9032	true	3	13	1	83.0488				N	N	N
F11	B9	ID3	UNKNOWN	SYBR	None	6.9549	6.4182	7.5366	20.9306	20.9568	0.0237		-8.7017	0.0417			-2.798	true	1.9032	true	3	13	1	82.8988				N	N	N
F12	B9	ID3	UNKNOWN	SYBR	None	6.9549	6.4182	7.5366	20.9629	20.9568	0.0237		-8.7017	0.0417			-2.798	true	1.9032	true	3	13	1	82.8988				Y	N	N
G1	B12	ATP5O	UNKNOWN	SYBR	None				31.3013	31.2546	0.1435							true	1.7048	true	3	22	1	83.941				N	N	N
G2	B12	ATP5O	UNKNOWN	SYBR	None				31.0935	31.2546	0.1435							true	1.7048	true	3	23	1	83.7919				N	N	N
G3	B12	ATP5O	UNKNOWN	SYBR	None				31.3689	31.2546	0.1435							true	1.7048	true	3	22	1	84.0896				N	N	N
G4	B12	CDX2	UNKNOWN	SYBR	None	6.618	5.4547	8.0293	33.0298	32.9321	0.0984		1.6776	0.1004			-2.7264	true	1.6967	true	3	25	1	83.6425				N	N	N
G5	B12	CDX2	UNKNOWN	SYBR	None	6.618	5.4547	8.0293	32.9334	32.9321	0.0984		1.6776	0.1004			-2.7264	true	1.6967	true	3	25	1	83.4936	65.0127			N	N	Y
G6	B12	CDX2	UNKNOWN	SYBR	None	6.618	5.4547	8.0293	32.8331	32.9321	0.0984		1.6776	0.1004			-2.7264	true	1.6967	true	3	25	1	83.4936				N	N	N
G7	B12	GATA3	UNKNOWN	SYBR	None	1188.4829	984.7236	1434.4042	23.69	23.7885	0.0898		-7.4661	0.0977			-10.2149	true	0.8918	true	3	17	1	83.3423	65.0106			N	N	Y
G8	B12	GATA3	UNKNOWN	SYBR	None	1188.4829	984.7236	1434.4042	23.8097	23.7885	0.0898		-7.4661	0.0977			-10.2149	true	0.8918	true	3	17	1	83.3423				N	N	N
G9	B12	GATA3	UNKNOWN	SYBR	None	1188.4829	984.7236	1434.4042	23.8657	23.7885	0.0898		-7.4661	0.0977			-10.2149	true	0.8918	true	3	17	1	83.3468				N	N	N
G10	B12	ID3	UNKNOWN	SYBR	None	10.5	8.8995	12.3883	21.9964	21.9586	0.0395		-9.296	0.0859			-3.3923	true	1.9032	true	3	14	1	83.0488				N	N	N
G11	B12	ID3	UNKNOWN	SYBR	None	10.5	8.8995	12.3883	21.9176	21.9586	0.0395		-9.296	0.0859			-3.3923	true	1.9032	true	3	14	1	82.8988				N	N	N
G12	B12	ID3	UNKNOWN	SYBR	None	10.5	8.8995	12.3883	21.9617	21.9586	0.0395		-9.296	0.0859			-3.3923	true	1.9032	true	3	14	1	82.8988				N	N	N
H1	B24	ATP5O	UNKNOWN	SYBR	None				31.5568	31.5109	0.0481							true	1.7048	true	3	22	1	83.941				N	N	N
H2	B24	ATP5O	UNKNOWN	SYBR	None				31.4609	31.5109	0.0481							true	1.7048	true	3	22	1	83.941	64.8653			N	N	Y
H3	B24	ATP5O	UNKNOWN	SYBR	None				31.5151	31.5109	0.0481							true	1.7048	true	3	23	1	84.2386	66.952			N	N	Y
H4	B24	CDX2	UNKNOWN	SYBR	None	376.6742	336.5352	421.6006	27.2784	27.3577	0.0893		-4.1532	0.0585			-8.5572	true	1.6967	true	3	19	1	83.6425				N	N	N
H5	B24	CDX2	UNKNOWN	SYBR	None	376.6742	336.5352	421.6006	27.4544	27.3577	0.0893		-4.1532	0.0585			-8.5572	true	1.6967	true	3	19	1	83.6427				N	N	N
H6	B24	CDX2	UNKNOWN	SYBR	None	376.6742	336.5352	421.6006	27.3403	27.3577	0.0893		-4.1532	0.0585			-8.5572	true	1.6967	true	3	19	1	83.6427				N	N	N
H7	B24	GATA3	UNKNOWN	SYBR	None	1415.3961	1340.3965	1494.5922	23.7903	23.7928	0.0093		-7.7182	0.0283			-10.467	true	0.8918	true	3	17	1	83.3423	65.6068			N	N	Y
H8	B24	GATA3	UNKNOWN	SYBR	None	1415.3961	1340.3965	1494.5922	23.785	23.7928	0.0093		-7.7182	0.0283			-10.467	true	0.8918	true	3	17	1	83.3423	65.6068			N	N	Y
H9	B24	GATA3	UNKNOWN	SYBR	None	1415.3961	1340.3965	1494.5922	23.8031	23.7928	0.0093		-7.7182	0.0283			-10.467	true	0.8918	true	3	17	1	83.4959	66.2068			N	N	Y
H10	B24	ID3	UNKNOWN	SYBR	None	8.6751	8.0656	9.3308	22.5379	22.4904	0.0446		-9.0206	0.0379			-3.1169	true	1.9032	true	3	15	1	83.1978				N	N	N
H11	B24	ID3	UNKNOWN	SYBR	None	8.6751	8.0656	9.3308	22.4495	22.4904	0.0446		-9.0206	0.0379			-3.1169	true	1.9032	true	3	15	1	83.0479				N	N	N
H12	B24	ID3	UNKNOWN	SYBR	None	8.6751	8.0656	9.3308	22.4837	22.4904	0.0446		-9.0206	0.0379			-3.1169	true	1.9032	true	3	14	1	83.0479				N	N	N

Analysis Type = Singleplex
Endogenous Control = ATP5O
RQ Min/Max Confidence Level = 95.0
Reference Sample = X0
