# Supplementary material for: Rapid changes in morphogen concentration control self-organized patterning in human embryonic stem cells
Source: eLife. 2019 Mar 4;8:e40526. doi: 10.7554/eLife.40526 (PMC6398983; doi:10.7554/eLife.40526)
Supplement: Figure 3—source data 1. — Requires the github repository – idse/stemcells. [file elife-40526-fig3-data1.zip › figure3/170620_qpcrBMPResponse/170630 B Time Series GSC Hand1 Nodal Sox2_data.txt]

* Block Type = 96well
* Chemistry = SYBR_GREEN
* Experiment File Name = D:\Applied Biosystems\StepOne Software v2.3\experiments\170630 B Time Series GSC Hand1 Nodal Sox2.eds
* Experiment Run End Time = 2017-06-30 17:14:01 PM CDT
* Instrument Type = steponeplus
* Passive Reference = ROX

[Results]
Well	Sample Name	Target Name	Task	Reporter	Quencher	RQ	RQ Min	RQ Max	Cт	Cт Mean	Cт SD	ΔCт	ΔCт Mean	ΔCт SE	HK Control ΔCт Mean	HK Control ΔCт SE	ΔΔCт	Automatic Ct Threshold	Ct Threshold	Automatic Baseline	Baseline Start	Baseline End	Efficiency	Tm1	Tm2	Tm3	Comments	HIGHSD	OUTLIERRG	MTP
A1	X0	ATP5O	UNKNOWN	SYBR	None				30.8882	30.7868	0.0957							true	1.7837	true	3	22	1	84.094	65.465			N	N	Y
A2	X0	ATP5O	UNKNOWN	SYBR	None				30.774	30.7868	0.0957							true	1.7837	true	3	21	1	84.094				N	N	N
A3	X0	ATP5O	UNKNOWN	SYBR	None				30.698	30.7868	0.0957							true	1.7837	true	3	21	1	84.092				N	N	N
A4	X0	GSC	UNKNOWN	SYBR	None	1	0.5765	1.7347	35.9914	36.4412	0.4864		5.6545	0.2862			0	true	1.1789	true	3	28	1	80.2177	64.5714			N	N	Y
A5	X0	GSC	UNKNOWN	SYBR	None	1	0.5765	1.7347	36.3748	36.4412	0.4864		5.6545	0.2862			0	true	1.1789	true	3	29	1	79.9184	64.7182			N	N	Y
A6	X0	GSC	UNKNOWN	SYBR	None	1	0.5765	1.7347	36.9575	36.4412	0.4864		5.6545	0.2862			0	true	1.1789	true	3	29	1	79.9184	63.3771			N	N	Y
A7	X0	Hand1	UNKNOWN	SYBR	None	1	0.5771	1.7328	35.9392	36.4995	0.4854		5.7128	0.2857			0	true	1.2476	true	3	28	1	74.6992	81.108	63.0739		N	N	Y
A8	X0	Hand1	UNKNOWN	SYBR	None	1	0.5771	1.7328	36.7933	36.4995	0.4854		5.7128	0.2857			0	true	1.2476	true	3	29	1	80.8099				N	N	N
A9	X0	Hand1	UNKNOWN	SYBR	None	1	0.5771	1.7328	36.766	36.4995	0.4854		5.7128	0.2857			0	true	1.2476	true	3	30	1	81.1111				N	N	N
A10	X0	Nodal	UNKNOWN	SYBR	None	1	0.8817	1.1342	29.1122	29.1147	0.0607		-1.6721	0.0654			0	true	1.5794	true	3	21	1	80.5151				N	N	N
A11	X0	Nodal	UNKNOWN	SYBR	None	1	0.8817	1.1342	29.0552	29.1147	0.0607		-1.6721	0.0654			0	true	1.5794	true	3	21	1	80.3661				N	N	N
A12	X0	Nodal	UNKNOWN	SYBR	None	1	0.8817	1.1342	29.1766	29.1147	0.0607		-1.6721	0.0654			0	true	1.5794	true	3	21	1	80.3661				N	N	N
B1	B1	ATP5O	UNKNOWN	SYBR	None				31.7493	31.6846	0.057							true	1.7837	true	3	23	1	83.945	64.5708			N	N	Y
B2	B1	ATP5O	UNKNOWN	SYBR	None				31.663	31.6846	0.057							true	1.7837	true	3	23	1	83.945	64.5708			N	N	Y
B3	B1	ATP5O	UNKNOWN	SYBR	None				31.6417	31.6846	0.057							true	1.7837	true	3	23	1	84.092	64.1243			N	N	Y
B4	B1	GSC	UNKNOWN	SYBR	None	5.7631	3.2848	10.1114	34.7933	34.8123	0.5028		3.1276	0.2921			-2.5269	true	1.1789	true	3	27	1	79.6216	64.4223			Y	N	Y
B5	B1	GSC	UNKNOWN	SYBR	None	5.7631	3.2848	10.1114	35.3242	34.8123	0.5028		3.1276	0.2921			-2.5269	true	1.1789	true	3	28	1	80.0675	64.2712			Y	N	Y
B6	B1	GSC	UNKNOWN	SYBR	None	5.7631	3.2848	10.1114	34.3192	34.8123	0.5028		3.1276	0.2921			-2.5269	true	1.1789	true	3	26	1	80.2165	64.2712			Y	N	Y
B7	B1	Hand1	UNKNOWN	SYBR	None	81.6987	69.2781	96.3461	31.2008	31.0452	0.137		-0.6395	0.0857			-6.3522	true	1.2476	true	3	24	1	81.108				N	N	N
B8	B1	Hand1	UNKNOWN	SYBR	None	81.6987	69.2781	96.3461	30.9427	31.0452	0.137		-0.6395	0.0857			-6.3522	true	1.2476	true	3	23	1	81.108				N	N	N
B9	B1	Hand1	UNKNOWN	SYBR	None	81.6987	69.2781	96.3461	30.9919	31.0452	0.137		-0.6395	0.0857			-6.3522	true	1.2476	true	3	23	1	81.1111				N	N	N
B10	B1	Nodal	UNKNOWN	SYBR	None	1.527	1.3832	1.6857	29.3262	29.4019	0.0684		-2.2828	0.0514			-0.6107	true	1.5794	true	3	21	1	80.5151				N	N	N
B11	B1	Nodal	UNKNOWN	SYBR	None	1.527	1.3832	1.6857	29.4202	29.4019	0.0684		-2.2828	0.0514			-0.6107	true	1.5794	true	3	22	1	80.3661				N	N	N
B12	B1	Nodal	UNKNOWN	SYBR	None	1.527	1.3832	1.6857	29.4592	29.4019	0.0684		-2.2828	0.0514			-0.6107	true	1.5794	true	3	21	1	80.217				N	N	N
C1	B2	ATP5O	UNKNOWN	SYBR	None				31.7734	31.7306	0.0707							true	1.7837	true	3	24	1	83.945	65.0179			N	N	Y
C2	B2	ATP5O	UNKNOWN	SYBR	None				31.649	31.7306	0.0707							true	1.7837	true	3	22	1	83.945				N	N	N
C3	B2	ATP5O	UNKNOWN	SYBR	None				31.7695	31.7306	0.0707							true	1.7837	true	3	23	1	83.943	64.1243			N	N	Y
C4	B2	GSC	UNKNOWN	SYBR	None	10.8842	9.6174	12.3179	33.8439	33.9409	0.086		2.2103	0.0643			-3.4442	true	1.1789	true	3	26	1	80.3667	64.2733			N	N	Y
C5	B2	GSC	UNKNOWN	SYBR	None	10.8842	9.6174	12.3179	34.0079	33.9409	0.086		2.2103	0.0643			-3.4442	true	1.1789	true	3	27	1	80.2165				N	N	N
C6	B2	GSC	UNKNOWN	SYBR	None	10.8842	9.6174	12.3179	33.9709	33.9409	0.086		2.2103	0.0643			-3.4442	true	1.1789	true	3	26	1	80.2165	64.7182			N	N	Y
C7	B2	Hand1	UNKNOWN	SYBR	None	204.4828	171.482	243.8345	29.7407	29.7675	0.1417		-1.9631	0.0915			-7.6758	true	1.2476	true	3	21	1	81.108				N	N	N
C8	B2	Hand1	UNKNOWN	SYBR	None	204.4828	171.482	243.8345	29.6411	29.7675	0.1417		-1.9631	0.0915			-7.6758	true	1.2476	true	3	22	1	81.108				N	N	N
C9	B2	Hand1	UNKNOWN	SYBR	None	204.4828	171.482	243.8345	29.9208	29.7675	0.1417		-1.9631	0.0915			-7.6758	true	1.2476	true	3	22	1	81.1111				N	N	N
C10	B2	Nodal	UNKNOWN	SYBR	None	2.5848	2.3886	2.7971	28.6847	28.6885	0.0066		-3.0421	0.041			-1.37	true	1.5794	true	3	21	1	80.5151				N	N	N
C11	B2	Nodal	UNKNOWN	SYBR	None	2.5848	2.3886	2.7971	28.6846	28.6885	0.0066		-3.0421	0.041			-1.37	true	1.5794	true	3	21	1	80.3661				N	N	N
C12	B2	Nodal	UNKNOWN	SYBR	None	2.5848	2.3886	2.7971	28.6961	28.6885	0.0066		-3.0421	0.041			-1.37	true	1.5794	true	3	21	1	80.3661				N	N	N
D1	B4	ATP5O	UNKNOWN	SYBR	None				31.4677	31.4946	0.0264							true	1.7837	true	3	23	1	83.945				N	N	N
D2	B4	ATP5O	UNKNOWN	SYBR	None				31.5203	31.4946	0.0264							true	1.7837	true	3	22	1	83.945				N	N	N
D3	B4	ATP5O	UNKNOWN	SYBR	None				31.4959	31.4946	0.0264							true	1.7837	true	3	22	1	84.092				N	N	N
D4	B4	GSC	UNKNOWN	SYBR	None	4.5187	3.4161	5.9772	35.226	34.9732	0.2504		3.4786	0.1453			-2.1759	true	1.1789	true	3	28	1	80.0687	64.1243			N	N	Y
D5	B4	GSC	UNKNOWN	SYBR	None	4.5187	3.4161	5.9772	34.7254	34.9732	0.2504		3.4786	0.1453			-2.1759	true	1.1789	true	3	26	1	80.2165	64.2712			N	N	Y
D6	B4	GSC	UNKNOWN	SYBR	None	4.5187	3.4161	5.9772	34.9682	34.9732	0.2504		3.4786	0.1453			-2.1759	true	1.1789	true	3	27	1	80.0675	73.5105	64.1222		N	N	Y
D7	B4	Hand1	UNKNOWN	SYBR	None	179.9277	156.4346	206.9489	29.7612	29.7161	0.1231		-1.7785	0.0727			-7.4913	true	1.2476	true	3	22	1	81.108				N	N	N
D8	B4	Hand1	UNKNOWN	SYBR	None	179.9277	156.4346	206.9489	29.5768	29.7161	0.1231		-1.7785	0.0727			-7.4913	true	1.2476	true	3	22	1	81.108				N	N	N
D9	B4	Hand1	UNKNOWN	SYBR	None	179.9277	156.4346	206.9489	29.8103	29.7161	0.1231		-1.7785	0.0727			-7.4913	true	1.2476	true	3	21	1	81.1111				N	N	N
D10	B4	Nodal	UNKNOWN	SYBR	None	2.1794	1.8845	2.5205	28.7219	28.6986	0.1282		-2.796	0.0755			-1.1239	true	1.5794	true	3	20	1	80.5151				N	N	N
D11	B4	Nodal	UNKNOWN	SYBR	None	2.1794	1.8845	2.5205	28.8136	28.6986	0.1282		-2.796	0.0755			-1.1239	true	1.5794	true	3	21	1	80.3661				N	N	N
D12	B4	Nodal	UNKNOWN	SYBR	None	2.1794	1.8845	2.5205	28.5604	28.6986	0.1282		-2.796	0.0755			-1.1239	true	1.5794	true	3	20	1	80.3661				N	N	N
E1	B6	ATP5O	UNKNOWN	SYBR	None				31.9798	32.0489	0.1492							true	1.7837	true	3	23	1	83.796				N	N	N
E2	B6	ATP5O	UNKNOWN	SYBR	None				31.9468	32.0489	0.1492							true	1.7837	true	3	23	1	83.796				N	N	N
E3	B6	ATP5O	UNKNOWN	SYBR	None				32.2202	32.0489	0.1492							true	1.7837	true	3	23	1	84.092	64.2733			N	N	Y
E4	B6	GSC	UNKNOWN	SYBR	None	3.2526	2.6658	3.9686	35.9255	36.0018	0.099		3.9529	0.1034			-1.7016	true	1.1789	true	3	28	1	80.2177	64.1243			N	N	Y
E5	B6	GSC	UNKNOWN	SYBR	None	3.2526	2.6658	3.9686	36.1137	36.0018	0.099		3.9529	0.1034			-1.7016	true	1.1789	true	3	28	1	80.0675	63.9731			N	N	Y
E6	B6	GSC	UNKNOWN	SYBR	None	3.2526	2.6658	3.9686	35.9663	36.0018	0.099		3.9529	0.1034			-1.7016	true	1.1789	true	3	28	1	80.0675	63.6751			N	N	Y
E7	B6	Hand1	UNKNOWN	SYBR	None	130.3943	101.4378	167.6167	30.6665	30.7349	0.1698		-1.314	0.1305			-7.0267	true	1.2476	true	3	22	1	81.108				N	N	N
E8	B6	Hand1	UNKNOWN	SYBR	None	130.3943	101.4378	167.6167	30.9282	30.7349	0.1698		-1.314	0.1305			-7.0267	true	1.2476	true	3	23	1	81.108				N	N	N
E9	B6	Hand1	UNKNOWN	SYBR	None	130.3943	101.4378	167.6167	30.6101	30.7349	0.1698		-1.314	0.1305			-7.0267	true	1.2476	true	3	22	1	81.2601				N	N	N
E10	B6	Nodal	UNKNOWN	SYBR	None	0.9984	0.7217	1.3813	30.669	30.3791	0.2511		-1.6698	0.1687			0.0023	true	1.5794	true	3	23	1	80.5151				N	Y	N
E11	B6	Nodal	UNKNOWN	SYBR	None	0.9984	0.7217	1.3813	30.2387	30.3791	0.2511		-1.6698	0.1687			0.0023	true	1.5794	true	3	23	1	80.3661				N	N	N
E12	B6	Nodal	UNKNOWN	SYBR	None	0.9984	0.7217	1.3813	30.2296	30.3791	0.2511		-1.6698	0.1687			0.0023	true	1.5794	true	3	21	1	80.3661				N	N	N
F1	B9	ATP5O	UNKNOWN	SYBR	None				29.6071	29.6698	0.0917							true	1.7837	true	3	19	1	84.094				N	N	N
F2	B9	ATP5O	UNKNOWN	SYBR	None				29.6273	29.6698	0.0917							true	1.7837	true	3	20	1	84.094				N	N	N
F3	B9	ATP5O	UNKNOWN	SYBR	None				29.7751	29.6698	0.0917							true	1.7837	true	3	20	1	84.241				N	N	N
F4	B9	GSC	UNKNOWN	SYBR	None	2.1144	1.0384	4.3052	34.0163	34.2441	0.6334		4.5743	0.3695			-1.0802	true	1.1789	true	3	26	1	80.2177				Y	N	N
F5	B9	GSC	UNKNOWN	SYBR	None	2.1144	1.0384	4.3052	34.9598	34.2441	0.6334		4.5743	0.3695			-1.0802	true	1.1789	true	3	27	1	80.0675	64.2712			Y	N	Y
F6	B9	GSC	UNKNOWN	SYBR	None	2.1144	1.0384	4.3052	33.7561	34.2441	0.6334		4.5743	0.3695			-1.0802	true	1.1789	true	3	26	1	80.2165	73.3615			Y	N	Y
F7	B9	Hand1	UNKNOWN	SYBR	None	95.4455	74.093	122.9515	28.8767	28.806	0.2086		-0.8639	0.1316			-6.5766	true	1.2476	true	3	21	1	81.108				N	N	N
F8	B9	Hand1	UNKNOWN	SYBR	None	95.4455	74.093	122.9515	28.5712	28.806	0.2086		-0.8639	0.1316			-6.5766	true	1.2476	true	3	20	1	81.257				N	N	N
F9	B9	Hand1	UNKNOWN	SYBR	None	95.4455	74.093	122.9515	28.9701	28.806	0.2086		-0.8639	0.1316			-6.5766	true	1.2476	true	3	20	1	81.2601				N	N	N
F10	B9	Nodal	UNKNOWN	SYBR	None	0.2945	0.2506	0.346	29.8066	29.7616	0.1126		0.0918	0.0838			1.7639	true	1.5794	true	3	21	1	80.6641				N	N	N
F11	B9	Nodal	UNKNOWN	SYBR	None	0.2945	0.2506	0.346	29.8448	29.7616	0.1126		0.0918	0.0838			1.7639	true	1.5794	true	3	22	1	80.5151				N	N	N
F12	B9	Nodal	UNKNOWN	SYBR	None	0.2945	0.2506	0.346	29.6335	29.7616	0.1126		0.0918	0.0838			1.7639	true	1.5794	true	3	22	1	80.5151				N	N	N
G1	B12	ATP5O	UNKNOWN	SYBR	None				31.3191	31.3667	0.0792							true	1.7837	true	3	23	1	84.094	64.4218			N	N	Y
G2	B12	ATP5O	UNKNOWN	SYBR	None				31.3229	31.3667	0.0792							true	1.7837	true	3	23	1	83.945	65.316			N	N	Y
G3	B12	ATP5O	UNKNOWN	SYBR	None				31.4582	31.3667	0.0792							true	1.7837	true	3	23	1	84.241	64.7204			N	N	Y
G4	B12	GSC	UNKNOWN	SYBR	None	4.3227	3.038	6.1507	34.668	34.9093	0.3074		3.5425	0.1833			-2.1119	true	1.1789	true	3	27	1	80.3667	64.5714			N	N	Y
G5	B12	GSC	UNKNOWN	SYBR	None	4.3227	3.038	6.1507	35.2553	34.9093	0.3074		3.5425	0.1833			-2.1119	true	1.1789	true	3	28	1	80.2165	74.4046	65.3143		N	N	Y
G6	B12	GSC	UNKNOWN	SYBR	None	4.3227	3.038	6.1507	34.8044	34.9093	0.3074		3.5425	0.1833			-2.1119	true	1.1789	true	3	27	1	80.2165				N	N	N
G7	B12	Hand1	UNKNOWN	SYBR	None	321.5418	277.1462	373.0491	28.7887	28.7506	0.1077		-2.6161	0.0772			-8.3289	true	1.2476	true	3	21	1	81.257				N	N	N
G8	B12	Hand1	UNKNOWN	SYBR	None	321.5418	277.1462	373.0491	28.8341	28.7506	0.1077		-2.6161	0.0772			-8.3289	true	1.2476	true	3	21	1	81.257				N	N	N
G9	B12	Hand1	UNKNOWN	SYBR	None	321.5418	277.1462	373.0491	28.629	28.7506	0.1077		-2.6161	0.0772			-8.3289	true	1.2476	true	3	21	1	81.4091				N	N	N
G10	B12	Nodal	UNKNOWN	SYBR	None	0.4452	0.3721	0.5325	30.939	30.8622	0.1404		-0.5045	0.0931			1.1676	true	1.5794	true	3	23	1	80.6641				N	N	N
G11	B12	Nodal	UNKNOWN	SYBR	None	0.4452	0.3721	0.5325	30.7001	30.8622	0.1404		-0.5045	0.0931			1.1676	true	1.5794	true	3	23	1	80.3661				N	N	N
G12	B12	Nodal	UNKNOWN	SYBR	None	0.4452	0.3721	0.5325	30.9475	30.8622	0.1404		-0.5045	0.0931			1.1676	true	1.5794	true	3	23	1	80.3661				N	N	N
H1	B24	ATP5O	UNKNOWN	SYBR	None				31.7464	31.7065	0.1301							true	1.7837	true	3	22	1	84.094	66.9553			N	N	Y
H2	B24	ATP5O	UNKNOWN	SYBR	None				31.5612	31.7065	0.1301							true	1.7837	true	3	22	1	84.094	65.465			N	N	Y
H3	B24	ATP5O	UNKNOWN	SYBR	None				31.812	31.7065	0.1301							true	1.7837	true	3	23	1	84.241	67.1046			N	N	Y
H4	B24	GSC	UNKNOWN	SYBR	None	6.4593	4.4075	9.4664	34.9988	34.6696	0.3185		2.9631	0.1986			-2.6914	true	1.1789	true	3	28	1	80.5157				N	N	N
H5	B24	GSC	UNKNOWN	SYBR	None	6.4593	4.4075	9.4664	34.647	34.6696	0.3185		2.9631	0.1986			-2.6914	true	1.1789	true	3	27	1	80.3655	65.0163			N	N	Y
H6	B24	GSC	UNKNOWN	SYBR	None	6.4593	4.4075	9.4664	34.3631	34.6696	0.3185		2.9631	0.1986			-2.6914	true	1.1789	true	3	27	1	80.3655	73.6595	65.9104		N	N	Y
H7	B24	Hand1	UNKNOWN	SYBR	None	2630.1121	2274.8992	3040.7893	26.0583	26.0584	0.0114		-5.6482	0.0754			-11.3609	true	1.2476	true	3	19	1	81.4061				N	N	N
H8	B24	Hand1	UNKNOWN	SYBR	None	2630.1121	2274.8992	3040.7893	26.047	26.0584	0.0114		-5.6482	0.0754			-11.3609	true	1.2476	true	3	19	1	81.4061				N	N	N
H9	B24	Hand1	UNKNOWN	SYBR	None	2630.1121	2274.8992	3040.7893	26.0698	26.0584	0.0114		-5.6482	0.0754			-11.3609	true	1.2476	true	3	19	1	81.4091				N	N	N
H10	B24	Nodal	UNKNOWN	SYBR	None	4.2895	3.6817	4.9976	27.9846	27.9336	0.0446		-3.7729	0.0794			-2.1008	true	1.5794	true	3	20	1	80.8131				N	N	N
H11	B24	Nodal	UNKNOWN	SYBR	None	4.2895	3.6817	4.9976	27.9149	27.9336	0.0446		-3.7729	0.0794			-2.1008	true	1.5794	true	3	20	1	80.6642				N	N	N
H12	B24	Nodal	UNKNOWN	SYBR	None	4.2895	3.6817	4.9976	27.9014	27.9336	0.0446		-3.7729	0.0794			-2.1008	true	1.5794	true	3	20	1	80.6642				N	N	N

Analysis Type = Singleplex
Endogenous Control = ATP5O
RQ Min/Max Confidence Level = 95.0
Reference Sample = X0
