# Supplementary material for: Rapid changes in morphogen concentration control self-organized patterning in human embryonic stem cells
Source: eLife. 2019 Mar 4;8:e40526. doi: 10.7554/eLife.40526 (PMC6398983; doi:10.7554/eLife.40526)
Supplement: Figure 3—source data 1. — Requires the github repository – idse/stemcells. [file elife-40526-fig3-data1.zip › figure3/170620_qpcrBMPResponse/170622 B time series ID1 NOG Wnt3a_data.txt]

* Block Type = 96well
* Chemistry = SYBR_GREEN
* Experiment File Name = D:\Applied Biosystems\StepOne Software v2.3\experiments\170622 B time series ID1 NOG Wnt3a.eds
* Experiment Run End Time = 2017-06-22 16:25:35 PM CDT
* Instrument Type = steponeplus
* Passive Reference = ROX

[Results]
Well	Sample Name	Target Name	Task	Reporter	Quencher	RQ	RQ Min	RQ Max	Cт	Cт Mean	Cт SD	ΔCт	ΔCт Mean	ΔCт SE	HK Control ΔCт Mean	HK Control ΔCт SE	ΔΔCт	Automatic Ct Threshold	Ct Threshold	Automatic Baseline	Baseline Start	Baseline End	Efficiency	Tm1	Tm2	Tm3	Comments	BADROX	NOISE	OUTLIERRG	MTP
A1	X0	ATP5O	UNKNOWN	SYBR	None				30.6375	30.6223	0.0278							true	1.781	true	3	22	1	84.2358				N	N	N	N
A2	X0	ATP5O	UNKNOWN	SYBR	None				30.6391	30.6223	0.0278							true	1.781	true	3	22	1	84.2358	64.1118			N	N	N	Y
A3	X0	ATP5O	UNKNOWN	SYBR	None				30.5902	30.6223	0.0278							true	1.781	true	3	21	1	84.2383	64.2629			N	N	N	Y
A4	X0	ID1	UNKNOWN	SYBR	None	1	0.9024	1.1081	26.713	26.7701	0.0881		-3.8522	0.0534			0	true	1.6541	true	3	18	1	87.816	65.7536			N	N	N	Y
A5	X0	ID1	UNKNOWN	SYBR	None	1	0.9024	1.1081	26.8716	26.7701	0.0881		-3.8522	0.0534			0	true	1.6541	true	3	18	1	87.8098	66.0481			N	N	N	Y
A6	X0	ID1	UNKNOWN	SYBR	None	1	0.9024	1.1081	26.7257	26.7701	0.0881		-3.8522	0.0534			0	true	1.6541	true	3	18	1	87.8098	65.4519			N	N	N	Y
A7	X0	NOG	UNKNOWN	SYBR	None	1	0.7749	1.2906	32.8257	32.9097	0.2279		2.2874	0.1325			0	true	1.875	true	3	25	1	82.4428	64.106			N	N	N	Y
A8	X0	NOG	UNKNOWN	SYBR	None	1	0.7749	1.2906	32.7358	32.9097	0.2279		2.2874	0.1325			0	true	1.875	true	3	24	1	82.4428				N	N	N	N
A9	X0	NOG	UNKNOWN	SYBR	None	1	0.7749	1.2906	33.1677	32.9097	0.2279		2.2874	0.1325			0	true	1.875	true	3	25	1	82.3006	63.962			N	N	N	Y
A10	X0	Wnt3a	UNKNOWN	SYBR	None	1	0.9403	1.0635	32.5651	32.5108	0.048		1.8886	0.032			0	true	1.8376	true	3	25	1	80.8097				N	N	N	N
A11	X0	Wnt3a	UNKNOWN	SYBR	None	1	0.9403	1.0635	32.4932	32.5108	0.048		1.8886	0.032			0	true	1.8376	true	3	24	1	80.6581				N	N	N	N
A12	X0	Wnt3a	UNKNOWN	SYBR	None	1	0.9403	1.0635	32.4742	32.5108	0.048		1.8886	0.032			0	true	1.8376	true	3	24	1	80.8072	65.0005			N	N	N	Y
B1	B1	ATP5O	UNKNOWN	SYBR	None				31.5293	31.5503	0.0631							true	1.781	true	3	22	1	84.0867	64.41			N	N	N	Y
B2	B1	ATP5O	UNKNOWN	SYBR	None				31.6213	31.5503	0.0631							true	1.781	true	3	23	1	84.0867				N	N	N	N
B3	B1	ATP5O	UNKNOWN	SYBR	None				31.5005	31.5503	0.0631							true	1.781	true	3	23	1	84.0893	64.2629			N	N	N	Y
B4	B1	ID1	UNKNOWN	SYBR	None	16.4745	14.8442	18.2839	23.7052	23.656	0.0694		-7.8944	0.0541			-4.0422	true	1.6541	true	3	15	1	87.816				N	N	N	N
B5	B1	ID1	UNKNOWN	SYBR	None	16.4745	14.8442	18.2839	23.5766	23.656	0.0694		-7.8944	0.0541			-4.0422	true	1.6541	true	3	15	1	87.6608	65.6009			N	N	N	Y
B6	B1	ID1	UNKNOWN	SYBR	None	16.4745	14.8442	18.2839	23.6862	23.656	0.0694		-7.8944	0.0541			-4.0422	true	1.6541	true	3	15	1	87.6608	65.4519			N	N	N	Y
B7	B1	NOG	UNKNOWN	SYBR	None	9.8836	6.7849	14.3975	30.9168	30.5328	0.3326		-1.0176	0.1955			-3.305	true	1.875	true	3	23	1	82.2937				N	N	Y	N
B8	B1	NOG	UNKNOWN	SYBR	None	9.8836	6.7849	14.3975	30.3381	30.5328	0.3326		-1.0176	0.1955			-3.305	true	1.875	true	3	21	1	82.2937				N	N	N	N
B9	B1	NOG	UNKNOWN	SYBR	None	9.8836	6.7849	14.3975	30.3433	30.5328	0.3326		-1.0176	0.1955			-3.305	true	1.875	true	3	22	1	82.3006				N	N	N	N
B10	B1	Wnt3a	UNKNOWN	SYBR	None	1.8977	1.5039	2.3948	32.619	32.5146	0.1996		0.9643	0.1209			-0.9243	true	1.8376	true	3	24	1	80.8097				N	N	N	N
B11	B1	Wnt3a	UNKNOWN	SYBR	None	1.8977	1.5039	2.3948	32.2845	32.5146	0.1996		0.9643	0.1209			-0.9243	true	1.8376	true	3	24	1	80.6581				N	N	N	N
B12	B1	Wnt3a	UNKNOWN	SYBR	None	1.8977	1.5039	2.3948	32.6404	32.5146	0.1996		0.9643	0.1209			-0.9243	true	1.8376	true	3	25	1	80.6581				N	N	N	N
C1	B2	ATP5O	UNKNOWN	SYBR	None				31.4291	31.5172	0.0972							true	1.781	true	3	22	1	83.9377	66.3478			N	N	N	Y
C2	B2	ATP5O	UNKNOWN	SYBR	None				31.6214	31.5172	0.0972							true	1.781	true	3	22	1	83.9377	64.559			N	N	N	Y
C3	B2	ATP5O	UNKNOWN	SYBR	None				31.5009	31.5172	0.0972							true	1.781	true	3	23	1	84.0893	64.1138			N	N	N	Y
C4	B2	ID1	UNKNOWN	SYBR	None	26.2441	23.3179	29.5376	23.0011	22.9511	0.0434		-8.5661	0.0614			-4.7139	true	1.6541	true	3	15	1	87.816	64.561			N	N	N	Y
C5	B2	ID1	UNKNOWN	SYBR	None	26.2441	23.3179	29.5376	22.9258	22.9511	0.0434		-8.5661	0.0614			-4.7139	true	1.6541	true	3	15	1	87.6608				N	N	N	N
C6	B2	ID1	UNKNOWN	SYBR	None	26.2441	23.3179	29.5376	22.9263	22.9511	0.0434		-8.5661	0.0614			-4.7139	true	1.6541	true	3	14	1	87.6608				N	N	N	N
C7	B2	NOG	UNKNOWN	SYBR	None	16.2858	13.362	19.8494	29.607	29.7791	0.1493		-1.7381	0.1028			-4.0255	true	1.875	true	3	21	1	82.2937				N	N	N	N
C8	B2	NOG	UNKNOWN	SYBR	None	16.2858	13.362	19.8494	29.8729	29.7791	0.1493		-1.7381	0.1028			-4.0255	true	1.875	true	3	22	1	82.2937				N	N	N	N
C9	B2	NOG	UNKNOWN	SYBR	None	16.2858	13.362	19.8494	29.8573	29.7791	0.1493		-1.7381	0.1028			-4.0255	true	1.875	true	3	22	1	82.3006				N	N	N	N
C10	B2	Wnt3a	UNKNOWN	SYBR	None	13.6767	11.1673	16.7501	29.6038	29.6321	0.1544		-1.8851	0.1053			-3.7737	true	1.8376	true	3	22	1	80.8097				N	N	N	N
C11	B2	Wnt3a	UNKNOWN	SYBR	None	13.6767	11.1673	16.7501	29.4937	29.6321	0.1544		-1.8851	0.1053			-3.7737	true	1.8376	true	3	21	1	80.6581				N	N	N	N
C12	B2	Wnt3a	UNKNOWN	SYBR	None	13.6767	11.1673	16.7501	29.7987	29.6321	0.1544		-1.8851	0.1053			-3.7737	true	1.8376	true	3	22	1	80.8072				N	N	N	N
D1	B4	ATP5O	UNKNOWN	SYBR	None				31.7304	31.6872	0.054							true	1.781	true	3	22	1	83.9377				N	N	N	N
D2	B4	ATP5O	UNKNOWN	SYBR	None				31.7048	31.6872	0.054							true	1.781	true	3	23	1	83.9377	65.1553			N	N	N	Y
D3	B4	ATP5O	UNKNOWN	SYBR	None				31.6266	31.6872	0.054							true	1.781	true	3	22	1	84.0893	63.3685			N	N	N	Y
D4	B4	ID1	UNKNOWN	SYBR	None	16.5442	13.6735	20.0175	23.9637	23.7868	0.1628		-7.9004	0.099			-4.0483	true	1.6541	true	3	15	1	87.6669	64.412			N	N	N	Y
D5	B4	ID1	UNKNOWN	SYBR	None	16.5442	13.6735	20.0175	23.6433	23.7868	0.1628		-7.9004	0.099			-4.0483	true	1.6541	true	3	15	1	87.6608				N	N	N	N
D6	B4	ID1	UNKNOWN	SYBR	None	16.5442	13.6735	20.0175	23.7534	23.7868	0.1628		-7.9004	0.099			-4.0483	true	1.6541	true	3	15	1	87.6608				N	N	N	N
D7	B4	NOG	UNKNOWN	SYBR	None	20.3145	16.4287	25.1194	29.5988	29.6302	0.1833		-2.057	0.1103			-4.3444	true	1.875	true	3	21	1	82.2937				N	N	N	N
D8	B4	NOG	UNKNOWN	SYBR	None	20.3145	16.4287	25.1194	29.8272	29.6302	0.1833		-2.057	0.1103			-4.3444	true	1.875	true	3	22	1	82.2937				N	N	N	N
D9	B4	NOG	UNKNOWN	SYBR	None	20.3145	16.4287	25.1194	29.4647	29.6302	0.1833		-2.057	0.1103			-4.3444	true	1.875	true	3	21	1	82.3006				N	N	N	N
D10	B4	Wnt3a	UNKNOWN	SYBR	None	11.5426	10.5998	12.5692	30.0052	30.0469	0.0544		-1.6403	0.0443			-3.5289	true	1.8376	true	3	22	1	80.8097				N	N	N	N
D11	B4	Wnt3a	UNKNOWN	SYBR	None	11.5426	10.5998	12.5692	30.0271	30.0469	0.0544		-1.6403	0.0443			-3.5289	true	1.8376	true	3	22	1	80.6581				N	N	N	N
D12	B4	Wnt3a	UNKNOWN	SYBR	None	11.5426	10.5998	12.5692	30.1085	30.0469	0.0544		-1.6403	0.0443			-3.5289	true	1.8376	true	3	22	1	80.6581				N	N	N	N
E1	B6	ATP5O	UNKNOWN	SYBR	None				31.9522	31.9303	0.0474							true	1.781	true	3	23	1	83.9377	65.9006			N	N	N	Y
E2	B6	ATP5O	UNKNOWN	SYBR	None				31.8759	31.9303	0.0474							true	1.781	true	3	23	1	83.9377	65.0062			N	N	N	Y
E3	B6	ATP5O	UNKNOWN	SYBR	None				31.9628	31.9303	0.0474							true	1.781	true	3	23	1	84.0893	64.1138			N	N	N	Y
E4	B6	ID1	UNKNOWN	SYBR	None	11.6266	10.8562	12.4517	24.5632	24.5387	0.0395		-7.3915	0.0356			-3.5394	true	1.6541	true	3	16	1	87.816	64.561			N	N	N	Y
E5	B6	ID1	UNKNOWN	SYBR	None	11.6266	10.8562	12.4517	24.4932	24.5387	0.0395		-7.3915	0.0356			-3.5394	true	1.6541	true	3	16	1	87.6608	65.0047			N	Y	N	Y
E6	B6	ID1	UNKNOWN	SYBR	None	11.6266	10.8562	12.4517	24.5598	24.5387	0.0395		-7.3915	0.0356			-3.5394	true	1.6541	true	3	16	1	87.6608				N	N	N	N
E7	B6	NOG	UNKNOWN	SYBR	None	26.079	21.7617	31.2529	29.5922	29.5129	0.1558		-2.4174	0.094			-4.7048	true	1.875	true	3	21	1	82.2937				N	N	N	N
E8	B6	NOG	UNKNOWN	SYBR	None	26.079	21.7617	31.2529	29.3334	29.5129	0.1558		-2.4174	0.094			-4.7048	true	1.875	true	3	21	1	82.4428				N	N	N	N
E9	B6	NOG	UNKNOWN	SYBR	None	26.079	21.7617	31.2529	29.6132	29.5129	0.1558		-2.4174	0.094			-4.7048	true	1.875	true	3	21	1	82.3006				N	N	N	N
E10	B6	Wnt3a	UNKNOWN	SYBR	None	5.758	4.2664	7.7709	31.2411	31.2933	0.2656		-0.637	0.1558			-2.5256	true	1.8376	true	3	23	1	80.9588				N	N	N	N
E11	B6	Wnt3a	UNKNOWN	SYBR	None	5.758	4.2664	7.7709	31.0577	31.2933	0.2656		-0.637	0.1558			-2.5256	true	1.8376	true	3	23	1	80.6581				N	N	N	N
E12	B6	Wnt3a	UNKNOWN	SYBR	None	5.758	4.2664	7.7709	31.5812	31.2933	0.2656		-0.637	0.1558			-2.5256	true	1.8376	true	3	23	1	80.6581				N	N	N	N
F1	B9	ATP5O	UNKNOWN	SYBR	None				29.515	29.4823	0.0293							true	1.781	true	3	20	1	84.0867	65.6025			N	N	N	Y
F2	B9	ATP5O	UNKNOWN	SYBR	None				29.4737	29.4823	0.0293							true	1.781	true	3	21	1	84.0867	64.8572			N	N	N	Y
F3	B9	ATP5O	UNKNOWN	SYBR	None				29.4583	29.4823	0.0293							true	1.781	true	3	20	1	84.2383				N	N	N	N
F4	B9	ID1	UNKNOWN	SYBR	None	14.4863	13.5282	15.5122	21.759	21.7735	0.0542		-7.7088	0.0356			-3.8566	true	1.6541	true	3	13	1	87.816				Y	N	N	N
F5	B9	ID1	UNKNOWN	SYBR	None	14.4863	13.5282	15.5122	21.8335	21.7735	0.0542		-7.7088	0.0356			-3.8566	true	1.6541	true	3	13	1	87.8098				N	N	N	N
F6	B9	ID1	UNKNOWN	SYBR	None	14.4863	13.5282	15.5122	21.7281	21.7735	0.0542		-7.7088	0.0356			-3.8566	true	1.6541	true	3	13	1	87.6608				Y	N	N	N
F7	B9	NOG	UNKNOWN	SYBR	None	28.6703	27.7453	29.6261	26.9276	26.9283	0.0034		-2.554	0.017			-4.8415	true	1.875	true	3	19	1	82.4428				N	N	N	N
F8	B9	NOG	UNKNOWN	SYBR	None	28.6703	27.7453	29.6261	26.9254	26.9283	0.0034		-2.554	0.017			-4.8415	true	1.875	true	3	18	1	82.4428				N	N	N	N
F9	B9	NOG	UNKNOWN	SYBR	None	28.6703	27.7453	29.6261	26.932	26.9283	0.0034		-2.554	0.017			-4.8415	true	1.875	true	3	19	1	82.5988				N	N	N	N
F10	B9	Wnt3a	UNKNOWN	SYBR	None	6.5233	4.9094	8.6678	28.6234	28.6653	0.2541		-0.817	0.1477			-2.7056	true	1.8376	true	3	20	1	80.9588				N	N	N	N
F11	B9	Wnt3a	UNKNOWN	SYBR	None	6.5233	4.9094	8.6678	28.9378	28.6653	0.2541		-0.817	0.1477			-2.7056	true	1.8376	true	3	21	1	80.6581				N	N	N	N
F12	B9	Wnt3a	UNKNOWN	SYBR	None	6.5233	4.9094	8.6678	28.4347	28.6653	0.2541		-0.817	0.1477			-2.7056	true	1.8376	true	3	20	1	80.8072				N	N	N	N
G1	B12	ATP5O	UNKNOWN	SYBR	None				31.1781	31.255	0.0721							true	1.781	true	3	23	1	84.0867				N	N	N	N
G2	B12	ATP5O	UNKNOWN	SYBR	None				31.2661	31.255	0.0721							true	1.781	true	3	23	1	84.0867	64.41			N	N	N	Y
G3	B12	ATP5O	UNKNOWN	SYBR	None				31.3209	31.255	0.0721							true	1.781	true	3	22	1	84.2383				N	N	N	N
G4	B12	ID1	UNKNOWN	SYBR	None	27.9302	25.3032	30.8299	22.6487	22.5991	0.0521		-8.6559	0.0513			-4.8038	true	1.6541	true	3	14	1	87.9651	65.3064			N	N	N	Y
G5	B12	ID1	UNKNOWN	SYBR	None	27.9302	25.3032	30.8299	22.6036	22.5991	0.0521		-8.6559	0.0513			-4.8038	true	1.6541	true	3	15	1	87.8098	65.0047			N	N	N	Y
G6	B12	ID1	UNKNOWN	SYBR	None	27.9302	25.3032	30.8299	22.5449	22.5991	0.0521		-8.6559	0.0513			-4.8038	true	1.6541	true	3	14	1	87.8098	65.4519			N	N	N	Y
G7	B12	NOG	UNKNOWN	SYBR	None	67.7271	57.871	79.2619	27.457	27.4608	0.1218		-3.7942	0.0817			-6.0817	true	1.875	true	3	20	1	82.4428				N	N	N	N
G8	B12	NOG	UNKNOWN	SYBR	None	67.7271	57.871	79.2619	27.5845	27.4608	0.1218		-3.7942	0.0817			-6.0817	true	1.875	true	3	20	1	82.4428				N	N	N	N
G9	B12	NOG	UNKNOWN	SYBR	None	67.7271	57.871	79.2619	27.3409	27.4608	0.1218		-3.7942	0.0817			-6.0817	true	1.875	true	3	20	1	82.5988				N	N	N	N
G10	B12	Wnt3a	UNKNOWN	SYBR	None	23.6277	20.5052	27.2256	28.5967	28.5812	0.1053		-2.6738	0.0737			-4.5624	true	1.8376	true	3	20	1	81.1079				N	N	N	N
G11	B12	Wnt3a	UNKNOWN	SYBR	None	23.6277	20.5052	27.2256	28.469	28.5812	0.1053		-2.6738	0.0737			-4.5624	true	1.8376	true	3	21	1	80.8072				N	N	N	N
G12	B12	Wnt3a	UNKNOWN	SYBR	None	23.6277	20.5052	27.2256	28.6778	28.5812	0.1053		-2.6738	0.0737			-4.5624	true	1.8376	true	3	21	1	80.9564				N	N	N	N
H1	B24	ATP5O	UNKNOWN	SYBR	None				31.5147	31.4468	0.0717							true	1.781	true	3	22	1	84.2358	65.9006			N	N	N	Y
H2	B24	ATP5O	UNKNOWN	SYBR	None				31.3719	31.4468	0.0717							true	1.781	true	3	22	1	84.0867	65.7516			N	N	N	Y
H3	B24	ATP5O	UNKNOWN	SYBR	None				31.4538	31.4468	0.0717							true	1.781	true	3	23	1	84.3874	66.648			N	N	N	Y
H4	B24	ID1	UNKNOWN	SYBR	None	12.2132	11.0221	13.5331	24.0502	23.9842	0.0582		-7.4626	0.0533			-3.6104	true	1.6541	true	3	16	1	87.9651	66.2008			N	N	N	Y
H5	B24	ID1	UNKNOWN	SYBR	None	12.2132	11.0221	13.5331	23.9623	23.9842	0.0582		-7.4626	0.0533			-3.6104	true	1.6541	true	3	16	1	87.9589	66.3462			N	N	N	Y
H6	B24	ID1	UNKNOWN	SYBR	None	12.2132	11.0221	13.5331	23.9401	23.9842	0.0582		-7.4626	0.0533			-3.6104	true	1.6541	true	3	16	1	87.8098	65.899			N	N	N	Y
H7	B24	NOG	UNKNOWN	SYBR	None	77.4515	69.5071	86.304	27.3861	27.459	0.0659		-3.9878	0.0562			-6.2752	true	1.875	true	3	19	1	82.5919				N	N	N	N
H8	B24	NOG	UNKNOWN	SYBR	None	77.4515	69.5071	86.304	27.5146	27.459	0.0659		-3.9878	0.0562			-6.2752	true	1.875	true	3	19	1	82.5919	64.8514			N	N	N	Y
H9	B24	NOG	UNKNOWN	SYBR	None	77.4515	69.5071	86.304	27.4763	27.459	0.0659		-3.9878	0.0562			-6.2752	true	1.875	true	3	19	1	82.7479				N	N	N	N
H10	B24	Wnt3a	UNKNOWN	SYBR	None	23.459	21.4056	25.7094	28.7779	28.7833	0.0407		-2.6635	0.0476			-4.5521	true	1.8376	true	3	21	1	81.1079				N	N	N	N
H11	B24	Wnt3a	UNKNOWN	SYBR	None	23.459	21.4056	25.7094	28.7455	28.7833	0.0407		-2.6635	0.0476			-4.5521	true	1.8376	true	3	21	1	80.9564				N	N	N	N
H12	B24	Wnt3a	UNKNOWN	SYBR	None	23.459	21.4056	25.7094	28.8264	28.7833	0.0407		-2.6635	0.0476			-4.5521	true	1.8376	true	3	21	1	80.9564				N	N	N	N

Analysis Type = Singleplex
Endogenous Control = ATP5O
RQ Min/Max Confidence Level = 95.0
Reference Sample = X0
