# Supplementary material for: Rapid changes in morphogen concentration control self-organized patterning in human embryonic stem cells
Source: eLife. 2019 Mar 4;8:e40526. doi: 10.7554/eLife.40526 (PMC6398983; doi:10.7554/eLife.40526)
Supplement: Figure 3—source data 1. — Requires the github repository – idse/stemcells. [file elife-40526-fig3-data1.zip › figure3/170620_qpcrBMPResponse/170626 B time series ID2 ID4 PD1 Nodal_data.txt]

* Block Type = 96well
* Chemistry = SYBR_GREEN
* Experiment File Name = D:\Applied Biosystems\StepOne Software v2.3\experiments\170626 B time series ID2 ID4 PD1 Nodal.eds
* Experiment Run End Time = 2017-06-26 19:46:42 PM CDT
* Instrument Type = steponeplus
* Passive Reference = ROX

[Results]
Well	Sample Name	Target Name	Task	Reporter	Quencher	RQ	RQ Min	RQ Max	Cт	Cт Mean	Cт SD	ΔCт	ΔCт Mean	ΔCт SE	HK Control ΔCт Mean	HK Control ΔCт SE	ΔΔCт	Automatic Ct Threshold	Ct Threshold	Automatic Baseline	Baseline Start	Baseline End	Efficiency	Tm1	Tm2	Tm3	Comments	BADROX	NOISE	OUTLIERRG	MTP
A1	X0	ATP5O	UNKNOWN	SYBR	None				30.937	30.9075	0.0545							true	1.8784	true	3	22	1	84.6806	65.7445			N	N	N	Y
A2	X0	ATP5O	UNKNOWN	SYBR	None				30.8446	30.9075	0.0545							true	1.8784	true	3	21	1	84.6806	64.8499			N	N	N	Y
A3	X0	ATP5O	UNKNOWN	SYBR	None				30.9409	30.9075	0.0545							true	1.8784	true	3	22	1	84.6783	64.7038			N	N	N	Y
A4	X0	ID2	UNKNOWN	SYBR	None	1	0.884	1.1312	26.7701	26.6806	0.0967		-4.2269	0.0641			0	true	1.7375	true	3	18	1	84.9764				N	N	N	N
A5	X0	ID2	UNKNOWN	SYBR	None	1	0.884	1.1312	26.5781	26.6806	0.0967		-4.2269	0.0641			0	true	1.7375	true	3	18	1	84.8262	66.0394			N	N	N	Y
A6	X0	ID2	UNKNOWN	SYBR	None	1	0.884	1.1312	26.6937	26.6806	0.0967		-4.2269	0.0641			0	true	1.7375	true	3	18	1	84.8262				N	N	N	N
A7	X0	ID4 PD1	UNKNOWN	SYBR	None	1	0.926	1.0799	31.0157	30.968	0.0426		0.0605	0.0399			0	true	2.36	true	3	22	1	86.7629	63.6548			N	N	N	Y
A8	X0	ID4 PD1	UNKNOWN	SYBR	None	1	0.926	1.0799	30.9338	30.968	0.0426		0.0605	0.0399			0	true	2.36	true	3	22	1	86.7629				N	N	N	N
A9	X0	ID4 PD1	UNKNOWN	SYBR	None	1	0.926	1.0799	30.9544	30.968	0.0426		0.0605	0.0399			0	true	2.36	true	3	22	1	86.7649				N	N	N	N
A10	X0	Nodal	UNKNOWN	SYBR	None	1	0.8451	1.1833	28.7276	28.7893	0.1413		-2.1182	0.0874			0	true	1.3124	true	3	21	1	80.9514				N	N	N	N
A11	X0	Nodal	UNKNOWN	SYBR	None	1	0.8451	1.1833	28.6893	28.7893	0.1413		-2.1182	0.0874			0	true	1.3124	true	3	21	1	80.799				N	N	N	N
A12	X0	Nodal	UNKNOWN	SYBR	None	1	0.8451	1.1833	28.951	28.7893	0.1413		-2.1182	0.0874			0	true	1.3124	true	3	21	1	80.799				N	N	N	N
B1	B1	ATP5O	UNKNOWN	SYBR	None				31.8001	31.7512	0.0433							true	1.8784	true	3	23	1	84.5315	65.4463			N	N	N	Y
B2	B1	ATP5O	UNKNOWN	SYBR	None				31.7175	31.7512	0.0433							true	1.8784	true	3	22	1	84.3824	64.8499			N	N	N	Y
B3	B1	ATP5O	UNKNOWN	SYBR	None				31.736	31.7512	0.0433							true	1.8784	true	3	22	1	84.6783	65.0019			N	N	N	Y
B4	B1	ID2	UNKNOWN	SYBR	None	8.6784	7.7365	9.735	24.3207	24.4069	0.0939		-7.3443	0.0597			-3.1174	true	1.7375	true	3	16	1	84.8274				N	N	N	N
B5	B1	ID2	UNKNOWN	SYBR	None	8.6784	7.7365	9.735	24.3931	24.4069	0.0939		-7.3443	0.0597			-3.1174	true	1.7375	true	3	16	1	84.6771				N	N	N	N
B6	B1	ID2	UNKNOWN	SYBR	None	8.6784	7.7365	9.735	24.5069	24.4069	0.0939		-7.3443	0.0597			-3.1174	true	1.7375	true	3	16	1	84.6771				N	N	N	N
B7	B1	ID4 PD1	UNKNOWN	SYBR	None	18.251	17.0181	19.5731	27.6673	27.6218	0.0456		-4.1294	0.0363			-4.1899	true	2.36	true	3	19	1	86.6139				N	N	N	N
B8	B1	ID4 PD1	UNKNOWN	SYBR	None	18.251	17.0181	19.5731	27.576	27.6218	0.0456		-4.1294	0.0363			-4.1899	true	2.36	true	3	19	1	86.6139				N	N	N	N
B9	B1	ID4 PD1	UNKNOWN	SYBR	None	18.251	17.0181	19.5731	27.622	27.6218	0.0456		-4.1294	0.0363			-4.1899	true	2.36	true	3	19	1	86.7649				N	N	N	N
B10	B1	Nodal	UNKNOWN	SYBR	None	1.5664	1.4622	1.6781	29.0327	28.9855	0.0443		-2.7657	0.0358			-0.6475	true	1.3124	true	3	21	1	80.8023				N	N	N	N
B11	B1	Nodal	UNKNOWN	SYBR	None	1.5664	1.4622	1.6781	28.9448	28.9855	0.0443		-2.7657	0.0358			-0.6475	true	1.3124	true	3	22	1	80.6499	66.3378			N	N	N	Y
B12	B1	Nodal	UNKNOWN	SYBR	None	1.5664	1.4622	1.6781	28.9791	28.9855	0.0443		-2.7657	0.0358			-0.6475	true	1.3124	true	3	21	1	80.799				N	N	N	N
C1	B2	ATP5O	UNKNOWN	SYBR	None				31.7739	31.7688	0.1179							true	1.8784	true	3	23	1	84.3824				N	N	N	N
C2	B2	ATP5O	UNKNOWN	SYBR	None				31.6484	31.7688	0.1179							true	1.8784	true	3	22	1	84.3824	64.2535			N	N	N	Y
C3	B2	ATP5O	UNKNOWN	SYBR	None				31.884	31.7688	0.1179							true	1.8784	true	3	23	1	84.5293	64.5547			N	N	N	Y
C4	B2	ID2	UNKNOWN	SYBR	None	13.0182	11.1647	15.1794	23.9219	23.8394	0.0722		-7.9293	0.0798			-3.7025	true	1.7375	true	3	15	1	84.8274				N	N	N	N
C5	B2	ID2	UNKNOWN	SYBR	None	13.0182	11.1647	15.1794	23.8086	23.8394	0.0722		-7.9293	0.0798			-3.7025	true	1.7375	true	3	16	1	84.6771				N	N	N	N
C6	B2	ID2	UNKNOWN	SYBR	None	13.0182	11.1647	15.1794	23.7878	23.8394	0.0722		-7.9293	0.0798			-3.7025	true	1.7375	true	3	15	1	84.6771				N	N	N	N
C7	B2	ID4 PD1	UNKNOWN	SYBR	None	36.3982	31.8773	41.5602	26.6285	26.6435	0.0187		-5.1253	0.0689			-5.1858	true	2.36	true	3	18	1	86.6139	63.3567			N	N	N	Y
C8	B2	ID4 PD1	UNKNOWN	SYBR	None	36.3982	31.8773	41.5602	26.6375	26.6435	0.0187		-5.1253	0.0689			-5.1858	true	2.36	true	3	18	1	86.6139				N	N	N	N
C9	B2	ID4 PD1	UNKNOWN	SYBR	None	36.3982	31.8773	41.5602	26.6644	26.6435	0.0187		-5.1253	0.0689			-5.1858	true	2.36	true	3	18	1	86.7649				Y	Y	N	N
C10	B2	Nodal	UNKNOWN	SYBR	None	2.6222	2.2954	2.9954	28.2401	28.2598	0.0212		-3.509	0.0692			-1.3908	true	1.3124	true	3	21	1	80.8023				N	N	N	N
C11	B2	Nodal	UNKNOWN	SYBR	None	2.6222	2.2954	2.9954	28.2571	28.2598	0.0212		-3.509	0.0692			-1.3908	true	1.3124	true	3	21	1	80.6499				N	N	N	N
C12	B2	Nodal	UNKNOWN	SYBR	None	2.6222	2.2954	2.9954	28.2822	28.2598	0.0212		-3.509	0.0692			-1.3908	true	1.3124	true	3	21	1	80.799				N	N	N	N
D1	B4	ATP5O	UNKNOWN	SYBR	None				31.6522	31.7137	0.089							true	1.8784	true	3	22	1	84.5315	66.49			N	N	N	Y
D2	B4	ATP5O	UNKNOWN	SYBR	None				31.6732	31.7137	0.089							true	1.8784	true	3	23	1	84.3824				N	N	N	N
D3	B4	ATP5O	UNKNOWN	SYBR	None				31.8157	31.7137	0.089							true	1.8784	true	3	23	1	84.5293	64.5547			N	N	N	Y
D4	B4	ID2	UNKNOWN	SYBR	None	12.2596	10.9466	13.7302	23.9165	23.8709	0.0498		-7.8427	0.0589			-3.6158	true	1.7375	true	3	16	1	84.8274				N	N	N	N
D5	B4	ID2	UNKNOWN	SYBR	None	12.2596	10.9466	13.7302	23.8178	23.8709	0.0498		-7.8427	0.0589			-3.6158	true	1.7375	true	3	16	1	84.8262				N	N	N	N
D6	B4	ID2	UNKNOWN	SYBR	None	12.2596	10.9466	13.7302	23.8785	23.8709	0.0498		-7.8427	0.0589			-3.6158	true	1.7375	true	3	16	1	84.6771				N	N	N	N
D7	B4	ID4 PD1	UNKNOWN	SYBR	None	35.2666	31.9058	38.9814	26.6308	26.6339	0.0145		-5.0797	0.052			-5.1402	true	2.36	true	3	18	1	86.6139				Y	N	N	N
D8	B4	ID4 PD1	UNKNOWN	SYBR	None	35.2666	31.9058	38.9814	26.6213	26.6339	0.0145		-5.0797	0.052			-5.1402	true	2.36	true	3	18	1	86.6139				N	N	N	N
D9	B4	ID4 PD1	UNKNOWN	SYBR	None	35.2666	31.9058	38.9814	26.6497	26.6339	0.0145		-5.0797	0.052			-5.1402	true	2.36	true	3	18	1	86.7649				N	N	N	N
D10	B4	Nodal	UNKNOWN	SYBR	None	1.9181	1.468	2.5062	28.5259	28.6558	0.2236		-3.0579	0.139			-0.9397	true	1.3124	true	3	21	1	80.9514				N	N	N	N
D11	B4	Nodal	UNKNOWN	SYBR	None	1.9181	1.468	2.5062	28.914	28.6558	0.2236		-3.0579	0.139			-0.9397	true	1.3124	true	3	22	1	80.6499				N	N	Y	N
D12	B4	Nodal	UNKNOWN	SYBR	None	1.9181	1.468	2.5062	28.5274	28.6558	0.2236		-3.0579	0.139			-0.9397	true	1.3124	true	3	21	1	80.6499				N	N	N	N
E1	B6	ATP5O	UNKNOWN	SYBR	None				32.0913	32.1533	0.1077							true	1.8784	true	3	23	1	84.5315	66.3409			N	N	N	Y
E2	B6	ATP5O	UNKNOWN	SYBR	None				32.091	32.1533	0.1077							true	1.8784	true	3	23	1	84.3824	66.0427			N	N	N	Y
E3	B6	ATP5O	UNKNOWN	SYBR	None				32.2776	32.1533	0.1077							true	1.8784	true	3	24	1	84.5293	65.0019			N	N	N	Y
E4	B6	ID2	UNKNOWN	SYBR	None	14.3272	12.6796	16.1888	24.0852	24.0857	0.0223		-8.0676	0.0635			-3.8407	true	1.7375	true	3	16	1	84.8274				N	N	N	N
E5	B6	ID2	UNKNOWN	SYBR	None	14.3272	12.6796	16.1888	24.0637	24.0857	0.0223		-8.0676	0.0635			-3.8407	true	1.7375	true	3	16	1	84.8262				N	Y	N	N
E6	B6	ID2	UNKNOWN	SYBR	None	14.3272	12.6796	16.1888	24.1083	24.0857	0.0223		-8.0676	0.0635			-3.8407	true	1.7375	true	3	16	1	84.8262				N	N	N	N
E7	B6	ID4 PD1	UNKNOWN	SYBR	None	39.3021	34.4265	44.8682	26.8624	26.9173	0.0512		-5.236	0.0688			-5.2965	true	2.36	true	3	18	1	86.7629				N	N	N	N
E8	B6	ID4 PD1	UNKNOWN	SYBR	None	39.3021	34.4265	44.8682	26.9257	26.9173	0.0512		-5.236	0.0688			-5.2965	true	2.36	true	3	18	1	86.6139				N	N	N	N
E9	B6	ID4 PD1	UNKNOWN	SYBR	None	39.3021	34.4265	44.8682	26.9637	26.9173	0.0512		-5.236	0.0688			-5.2965	true	2.36	true	3	18	1	86.7649				N	N	N	N
E10	B6	Nodal	UNKNOWN	SYBR	None	1.0177	0.8848	1.1706	30.0142	30.0097	0.0654		-2.1436	0.0727			-0.0254	true	1.3124	true	3	22	1	80.9514				N	N	N	N
E11	B6	Nodal	UNKNOWN	SYBR	None	1.0177	0.8848	1.1706	29.9422	30.0097	0.0654		-2.1436	0.0727			-0.0254	true	1.3124	true	3	22	1	80.6499				N	N	N	N
E12	B6	Nodal	UNKNOWN	SYBR	None	1.0177	0.8848	1.1706	30.0728	30.0097	0.0654		-2.1436	0.0727			-0.0254	true	1.3124	true	3	23	1	80.799				N	N	N	N
F1	B9	ATP5O	UNKNOWN	SYBR	None				29.617	29.7081	0.1307							true	1.8784	true	3	21	1	84.6806	66.0427			N	N	N	Y
F2	B9	ATP5O	UNKNOWN	SYBR	None				29.6494	29.7081	0.1307							true	1.8784	true	3	19	1	84.5315	66.1918			N	N	N	Y
F3	B9	ATP5O	UNKNOWN	SYBR	None				29.8578	29.7081	0.1307							true	1.8784	true	3	20	1	84.6783	65.4491			N	N	N	Y
F4	B9	ID2	UNKNOWN	SYBR	None	10.8589	8.9823	13.1277	22.1318	22.0404	0.1099		-7.6677	0.0986			-3.4408	true	1.7375	true	3	13	1	84.9764				N	N	N	N
F5	B9	ID2	UNKNOWN	SYBR	None	10.8589	8.9823	13.1277	22.0709	22.0404	0.1099		-7.6677	0.0986			-3.4408	true	1.7375	true	3	13	1	84.8262				N	N	N	N
F6	B9	ID2	UNKNOWN	SYBR	None	10.8589	8.9823	13.1277	21.9184	22.0404	0.1099		-7.6677	0.0986			-3.4408	true	1.7375	true	3	13	1	84.8262				N	N	N	N
F7	B9	ID4 PD1	UNKNOWN	SYBR	None	32.7145	26.9559	39.7034	24.6929	24.7367	0.1153		-4.9714	0.1006			-5.0319	true	2.36	true	3	15	1	86.7629				N	N	N	N
F8	B9	ID4 PD1	UNKNOWN	SYBR	None	32.7145	26.9559	39.7034	24.6497	24.7367	0.1153		-4.9714	0.1006			-5.0319	true	2.36	true	3	15	1	86.7629				N	N	N	N
F9	B9	ID4 PD1	UNKNOWN	SYBR	None	32.7145	26.9559	39.7034	24.8674	24.7367	0.1153		-4.9714	0.1006			-5.0319	true	2.36	true	3	15	1	86.7649				N	N	N	N
F10	B9	Nodal	UNKNOWN	SYBR	None	0.2688	0.1822	0.3966	29.8525	29.4853	0.3247		-0.2228	0.2021			1.8954	true	1.3124	true	3	22	1	80.9514				N	N	N	N
F11	B9	Nodal	UNKNOWN	SYBR	None	0.2688	0.1822	0.3966	29.2361	29.4853	0.3247		-0.2228	0.2021			1.8954	true	1.3124	true	3	21	1	80.799				N	N	N	N
F12	B9	Nodal	UNKNOWN	SYBR	None	0.2688	0.1822	0.3966	29.3673	29.4853	0.3247		-0.2228	0.2021			1.8954	true	1.3124	true	3	22	1	80.799				N	N	N	N
G1	B12	ATP5O	UNKNOWN	SYBR	None				31.3823	31.4649	0.1583							true	1.8784	true	3	23	1	84.5315				N	N	N	N
G2	B12	ATP5O	UNKNOWN	SYBR	None				31.3649	31.4649	0.1583							true	1.8784	true	3	23	1	84.5315				N	N	N	N
G3	B12	ATP5O	UNKNOWN	SYBR	None				31.6473	31.4649	0.1583							true	1.8784	true	3	22	1	84.8274	65.4491			N	N	N	Y
G4	B12	ID2	UNKNOWN	SYBR	None	17.9778	15.0035	21.5416	23.1064	23.0698	0.0381		-8.395	0.094			-4.1681	true	1.7375	true	3	15	1	84.9764				N	N	N	N
G5	B12	ID2	UNKNOWN	SYBR	None	17.9778	15.0035	21.5416	23.0727	23.0698	0.0381		-8.395	0.094			-4.1681	true	1.7375	true	3	15	1	84.9753				N	N	N	N
G6	B12	ID2	UNKNOWN	SYBR	None	17.9778	15.0035	21.5416	23.0304	23.0698	0.0381		-8.395	0.094			-4.1681	true	1.7375	true	3	15	1	84.9753				N	N	N	N
G7	B12	ID4 PD1	UNKNOWN	SYBR	None	52.5355	43.2473	63.8186	25.8479	25.8101	0.0749		-5.6547	0.1011			-5.7152	true	2.36	true	3	17	1	86.912				N	N	N	N
G8	B12	ID4 PD1	UNKNOWN	SYBR	None	52.5355	43.2473	63.8186	25.8586	25.8101	0.0749		-5.6547	0.1011			-5.7152	true	2.36	true	3	17	1	86.912				N	N	N	N
G9	B12	ID4 PD1	UNKNOWN	SYBR	None	52.5355	43.2473	63.8186	25.7238	25.8101	0.0749		-5.6547	0.1011			-5.7152	true	2.36	true	3	17	1	86.914				N	N	N	N
G10	B12	Nodal	UNKNOWN	SYBR	None	0.4387	0.3391	0.5676	30.42	30.5353	0.1693		-0.9296	0.1338			1.1886	true	1.3124	true	3	23	1	81.1004				N	N	N	N
G11	B12	Nodal	UNKNOWN	SYBR	None	0.4387	0.3391	0.5676	30.7297	30.5353	0.1693		-0.9296	0.1338			1.1886	true	1.3124	true	3	24	1	80.799				N	N	N	N
G12	B12	Nodal	UNKNOWN	SYBR	None	0.4387	0.3391	0.5676	30.4561	30.5353	0.1693		-0.9296	0.1338			1.1886	true	1.3124	true	3	23	1	80.9481				N	N	N	N
H1	B24	ATP5O	UNKNOWN	SYBR	None				31.7175	31.6595	0.1535							true	1.8784	true	3	23	1	84.6806	67.8319			N	N	N	Y
H2	B24	ATP5O	UNKNOWN	SYBR	None				31.4855	31.6595	0.1535							true	1.8784	true	3	22	1	84.6806	66.6391			N	N	N	Y
H3	B24	ATP5O	UNKNOWN	SYBR	None				31.7756	31.6595	0.1535							true	1.8784	true	3	22	1	84.8274	66.3435			N	N	N	Y
H4	B24	ID2	UNKNOWN	SYBR	None	24.351	20.3123	29.1928	22.7647	22.8267	0.0555		-8.8328	0.0942			-4.6059	true	1.7375	true	3	15	1	85.1255				N	N	N	N
H5	B24	ID2	UNKNOWN	SYBR	None	24.351	20.3123	29.1928	22.8717	22.8267	0.0555		-8.8328	0.0942			-4.6059	true	1.7375	true	3	15	1	84.9753				N	N	N	N
H6	B24	ID2	UNKNOWN	SYBR	None	24.351	20.3123	29.1928	22.8438	22.8267	0.0555		-8.8328	0.0942			-4.6059	true	1.7375	true	3	15	1	84.9753				N	N	N	N
H7	B24	ID4 PD1	UNKNOWN	SYBR	None	39.3982	33.1255	46.8588	26.3897	26.42	0.0284		-5.2396	0.0901			-5.3001	true	2.36	true	3	18	1	86.912	67.2329			N	N	N	Y
H8	B24	ID4 PD1	UNKNOWN	SYBR	None	39.3982	33.1255	46.8588	26.4243	26.42	0.0284		-5.2396	0.0901			-5.3001	true	2.36	true	3	18	1	86.912	65.5929			N	N	N	Y
H9	B24	ID4 PD1	UNKNOWN	SYBR	None	39.3982	33.1255	46.8588	26.4459	26.42	0.0284		-5.2396	0.0901			-5.3001	true	2.36	true	3	18	1	87.063				N	N	N	N
H10	B24	Nodal	UNKNOWN	SYBR	None	3.5745	2.7357	4.6703	27.9176	27.7036	0.1854		-3.9559	0.139			-1.8377	true	1.3124	true	3	20	1	81.1004				N	N	N	N
H11	B24	Nodal	UNKNOWN	SYBR	None	3.5745	2.7357	4.6703	27.5991	27.7036	0.1854		-3.9559	0.139			-1.8377	true	1.3124	true	3	20	1	80.9481				N	N	N	N
H12	B24	Nodal	UNKNOWN	SYBR	None	3.5745	2.7357	4.6703	27.594	27.7036	0.1854		-3.9559	0.139			-1.8377	true	1.3124	true	3	20	1	81.0971				N	N	N	N

Analysis Type = Singleplex
Endogenous Control = ATP5O
RQ Min/Max Confidence Level = 95.0
Reference Sample = X0
