# Supplementary material for: Rapid changes in morphogen concentration control self-organized patterning in human embryonic stem cells
Source: eLife. 2019 Mar 4;8:e40526. doi: 10.7554/eLife.40526 (PMC6398983; doi:10.7554/eLife.40526)
Supplement: Figure 3—source data 1. — Requires the github repository – idse/stemcells. [file elife-40526-fig3-data1.zip › figure3/170620_qpcrBMPResponse/170622 B time series ID1 NOG Wnt3a plate 2_data.txt]

* Block Type = 96well
* Chemistry = SYBR_GREEN
* Experiment File Name = D:\Applied Biosystems\StepOne Software v2.3\experiments\170622 B time series ID1 NOG Wnt3a plate 2.eds
* Experiment Run End Time = 2017-06-22 18:59:33 PM CDT
* Instrument Type = steponeplus
* Passive Reference = ROX

[Results]
Well	Sample Name	Target Name	Task	Reporter	Quencher	RQ	RQ Min	RQ Max	Cт	Cт Mean	Cт SD	ΔCт	ΔCт Mean	ΔCт SE	HK Control ΔCт Mean	HK Control ΔCт SE	ΔΔCт	Automatic Ct Threshold	Ct Threshold	Automatic Baseline	Baseline Start	Baseline End	Efficiency	Tm1	Tm2	Tm3	Comments	HIGHSD	MTP
A1	X12	ATP5O	UNKNOWN	SYBR	None				31.9539	31.7421	0.2395							true	1.948	true	3	22	1	83.9269				N	N
A2	X12	ATP5O	UNKNOWN	SYBR	None				31.7901	31.7421	0.2395							true	1.948	true	3	22	1	83.9269	63.6407			N	Y
A3	X12	ATP5O	UNKNOWN	SYBR	None				31.4822	31.7421	0.2395							true	1.948	true	3	22	1	84.0817	64.3919			N	Y
A4	X12	ID1	UNKNOWN	SYBR	None	1	0.7395	1.3522	27.6118	27.5143	0.128		-4.2278	0.1568			0	true	1.7578	true	3	19	1	87.6617	65.5853			N	Y
A5	X12	ID1	UNKNOWN	SYBR	None	1	0.7395	1.3522	27.3694	27.5143	0.128		-4.2278	0.1568			0	true	1.7578	true	3	19	1	87.656	65.5831			N	Y
A6	X12	ID1	UNKNOWN	SYBR	None	1	0.7395	1.3522	27.5616	27.5143	0.128		-4.2278	0.1568			0	true	1.7578	true	3	19	1	87.5068	64.9865			N	Y
A7	X12	NOG	UNKNOWN	SYBR	None	1	0.4985	2.0058	33.8968	33.2434	0.5789		1.5013	0.3617			0	true	1.524	true	3	26	1	82.1342	63.789			Y	Y
A8	X12	NOG	UNKNOWN	SYBR	None	1	0.4985	2.0058	33.0387	33.2434	0.5789		1.5013	0.3617			0	true	1.524	true	3	26	1	82.2833	64.3855			Y	Y
A9	X12	NOG	UNKNOWN	SYBR	None	1	0.4985	2.0058	32.7946	33.2434	0.5789		1.5013	0.3617			0	true	1.524	true	3	25	1	82.1394	64.0947			Y	Y
A10	X12	Wnt3a	UNKNOWN	SYBR	None	1	0.6528	1.5319	34.1794	34.4885	0.3		2.7464	0.2216			0	true	1.956	true	3	26	1	80.6481				N	N
A11	X12	Wnt3a	UNKNOWN	SYBR	None	1	0.6528	1.5319	34.5076	34.4885	0.3		2.7464	0.2216			0	true	1.956	true	3	26	1	80.4927				N	N
A12	X12	Wnt3a	UNKNOWN	SYBR	None	1	0.6528	1.5319	34.7784	34.4885	0.3		2.7464	0.2216			0	true	1.956	true	3	27	1	80.4927	64.2362			N	Y
B1	X24	ATP5O	UNKNOWN	SYBR	None				31.748	31.6322	0.1482							true	1.948	true	3	23	1	83.9269	64.834			N	Y
B2	X24	ATP5O	UNKNOWN	SYBR	None				31.6833	31.6322	0.1482							true	1.948	true	3	23	1	83.9269	63.9391	72.7397		N	Y
B3	X24	ATP5O	UNKNOWN	SYBR	None				31.4652	31.6322	0.1482							true	1.948	true	3	23	1	84.0817	63.9444			N	Y
B4	X24	ID1	UNKNOWN	SYBR	None	0.6452	0.5273	0.7895	28.1222	28.0364	0.1051		-3.5957	0.1049			0.6321	true	1.7578	true	3	20	1	87.5125	64.9886			N	Y
B5	X24	ID1	UNKNOWN	SYBR	None	0.6452	0.5273	0.7895	28.0679	28.0364	0.1051		-3.5957	0.1049			0.6321	true	1.7578	true	3	20	1	87.5068				N	N
B6	X24	ID1	UNKNOWN	SYBR	None	0.6452	0.5273	0.7895	27.9192	28.0364	0.1051		-3.5957	0.1049			0.6321	true	1.7578	true	3	19	1	87.5068	64.6882			N	Y
B7	X24	NOG	UNKNOWN	SYBR	None	0.5173	0.2236	1.1966	34.9223	34.0845	0.7402		2.4523	0.4358			0.951	true	1.524	true	3	27	1	82.1342	63.3415			Y	Y
B8	X24	NOG	UNKNOWN	SYBR	None	0.5173	0.2236	1.1966	33.8121	34.0845	0.7402		2.4523	0.4358			0.951	true	1.524	true	3	25	1	82.1342	74.0802	63.1924		Y	Y
B9	X24	NOG	UNKNOWN	SYBR	None	0.5173	0.2236	1.1966	33.5191	34.0845	0.7402		2.4523	0.4358			0.951	true	1.524	true	3	26	1	82.1394	62.9016			Y	Y
B10	X24	Wnt3a	UNKNOWN	SYBR	None	1.9355	1.4325	2.6152	33.1908	33.4259	0.2268		1.7937	0.1564			-0.9527	true	1.956	true	3	25	1	80.7972				N	N
B11	X24	Wnt3a	UNKNOWN	SYBR	None	1.9355	1.4325	2.6152	33.4436	33.4259	0.2268		1.7937	0.1564			-0.9527	true	1.956	true	3	26	1	80.6419				N	N
B12	X24	Wnt3a	UNKNOWN	SYBR	None	1.9355	1.4325	2.6152	33.6432	33.4259	0.2268		1.7937	0.1564			-0.9527	true	1.956	true	3	26	1	80.6419				N	N
C1	nog12	ATP5O	UNKNOWN	SYBR	None				32.526	32.0551	0.5448							true	1.948	true	3	22	1	83.9269				Y	N
C2	nog12	ATP5O	UNKNOWN	SYBR	None				32.181	32.0551	0.5448							true	1.948	true	3	22	1	83.9269	75.5738	64.3866		Y	Y
C3	nog12	ATP5O	UNKNOWN	SYBR	None				31.4584	32.0551	0.5448							true	1.948	true	3	21	1	84.2309	64.2428			Y	Y
C4	nog12	ID1	UNKNOWN	SYBR	None	0.406	0.2207	0.747	29.1231	29.1277	0.0649		-2.9274	0.3168			1.3004	true	1.7578	true	3	20	1	87.5125	64.8394			N	Y
C5	nog12	ID1	UNKNOWN	SYBR	None	0.406	0.2207	0.747	29.0653	29.1277	0.0649		-2.9274	0.3168			1.3004	true	1.7578	true	3	20	1	87.5068				N	N
C6	nog12	ID1	UNKNOWN	SYBR	None	0.406	0.2207	0.747	29.1948	29.1277	0.0649		-2.9274	0.3168			1.3004	true	1.7578	true	3	20	1	87.3577	65.7322			N	Y
C7	nog12	NOG	UNKNOWN	SYBR	None	2.556	1.2671	5.1562	32.0852	32.2025	0.3194		0.1474	0.3646			-1.3539	true	1.524	true	3	24	1	82.1342	63.4907			N	Y
C8	nog12	NOG	UNKNOWN	SYBR	None	2.556	1.2671	5.1562	32.564	32.2025	0.3194		0.1474	0.3646			-1.3539	true	1.524	true	3	24	1	82.1342				N	N
C9	nog12	NOG	UNKNOWN	SYBR	None	2.556	1.2671	5.1562	31.9583	32.2025	0.3194		0.1474	0.3646			-1.3539	true	1.524	true	3	24	1	82.2885	64.0947			N	Y
C10	nog12	Wnt3a	UNKNOWN	SYBR	None	0.8875	0.4833	1.6298	34.9496	34.9737	0.049		2.9186	0.3158			0.1721	true	1.956	true	3	26	1	80.6481				N	N
C11	nog12	Wnt3a	UNKNOWN	SYBR	None	0.8875	0.4833	1.6298	35.0301	34.9737	0.049		2.9186	0.3158			0.1721	true	1.956	true	3	27	1	80.4927				N	N
C12	nog12	Wnt3a	UNKNOWN	SYBR	None	0.8875	0.4833	1.6298	34.9414	34.9737	0.049		2.9186	0.3158			0.1721	true	1.956	true	3	26	1	80.1945	64.087			N	Y

Analysis Type = Singleplex
Endogenous Control = ATP5O
RQ Min/Max Confidence Level = 95.0
Reference Sample = X12
