# Supplementary material for: Rapid changes in morphogen concentration control self-organized patterning in human embryonic stem cells
Source: eLife. 2019 Mar 4;8:e40526. doi: 10.7554/eLife.40526 (PMC6398983; doi:10.7554/eLife.40526)
Supplement: Figure 3—source data 1. — Requires the github repository – idse/stemcells. [file elife-40526-fig3-data1.zip › figure3/170620_qpcrBMPResponse/170627 B time series ID2 ID4 PD1 Nodal_data.txt]

* Block Type = 96well
* Chemistry = SYBR_GREEN
* Experiment File Name = D:\Applied Biosystems\StepOne Software v2.3\experiments\170627 B time series ID2 ID4 PD1 Nodal.eds
* Experiment Run End Time = 2017-06-27 20:33:34 PM CDT
* Instrument Type = steponeplus
* Passive Reference = ROX

[Results]
Well	Sample Name	Target Name	Task	Reporter	Quencher	RQ	RQ Min	RQ Max	Cт	Cт Mean	Cт SD	ΔCт	ΔCт Mean	ΔCт SE	HK Control ΔCт Mean	HK Control ΔCт SE	ΔΔCт	Automatic Ct Threshold	Ct Threshold	Automatic Baseline	Baseline Start	Baseline End	Efficiency	Tm1	Tm2	Tm3	Comments	MTP
A1	X0	ATP5O	UNKNOWN	SYBR	None				30.8613	30.6139	0.23							true	1.9877	true	3	21	1	84.6858	65.6104			Y
A2	X0	ATP5O	UNKNOWN	SYBR	None				30.5739	30.6139	0.23							true	1.9877	true	3	21	1	84.6858	65.1634			Y
A3	X0	ATP5O	UNKNOWN	SYBR	None				30.4064	30.6139	0.23							true	1.9877	true	3	20	1	84.8366	65.0163			Y
A4	X0	ID2	UNKNOWN	SYBR	None	1	0.7727	1.2942	26.9229	26.9478	0.031		-3.6661	0.134			0	true	1.7831	true	3	19	1	84.5386				N
A5	X0	ID2	UNKNOWN	SYBR	None	1	0.7727	1.2942	26.9378	26.9478	0.031		-3.6661	0.134			0	true	1.7831	true	3	18	1	84.3823	65.3057			Y
A6	X0	ID2	UNKNOWN	SYBR	None	1	0.7727	1.2942	26.9826	26.9478	0.031		-3.6661	0.134			0	true	1.7831	true	3	19	1	84.3823				N
A7	X0	ID4 PD1	UNKNOWN	SYBR	None	1	0.7295	1.3709	31.0974	31.0221	0.1664		0.4083	0.1639			0	true	2.4489	true	3	22	1	86.319				N
A8	X0	ID4 PD1	UNKNOWN	SYBR	None	1	0.7295	1.3709	31.1376	31.0221	0.1664		0.4083	0.1639			0	true	2.4489	true	3	23	1	86.319				N
A9	X0	ID4 PD1	UNKNOWN	SYBR	None	1	0.7295	1.3709	30.8314	31.0221	0.1664		0.4083	0.1639			0	true	2.4489	true	3	22	1	86.1767				N
A10	X0	Nodal	UNKNOWN	SYBR	None	1	0.728	1.3736	34.5851	34.7127	0.1694		4.0988	0.165			0	true	0.1844	true	3	29	1	65.7617	83.1964			Y
A11	X0	Nodal	UNKNOWN	SYBR	None	1	0.728	1.3736	34.648	34.7127	0.1694		4.0988	0.165			0	true	0.1844	true	3	30	1	83.0443	66.0528			Y
A12	X0	Nodal	UNKNOWN	SYBR	None	1	0.728	1.3736	34.9049	34.7127	0.1694		4.0988	0.165			0	true	0.1844	true	3	30	1	83.0443	65.9037			Y
B1	X12	ATP5O	UNKNOWN	SYBR	None				31.558	31.4486	0.1403							true	1.9877	true	3	22	1	84.6858				N
B2	X12	ATP5O	UNKNOWN	SYBR	None				31.2904	31.4486	0.1403							true	1.9877	true	3	22	1	84.5368	64.8653			Y
B3	X12	ATP5O	UNKNOWN	SYBR	None				31.4974	31.4486	0.1403							true	1.9877	true	3	23	1	84.6876	64.1221			Y
B4	X12	ID2	UNKNOWN	SYBR	None	1.7176	1.4559	2.0264	27.0573	27.0021	0.0495		-4.4465	0.0859			-0.7804	true	1.7831	true	3	19	1	84.3895				N
B5	X12	ID2	UNKNOWN	SYBR	None	1.7176	1.4559	2.0264	26.9617	27.0021	0.0495		-4.4465	0.0859			-0.7804	true	1.7831	true	3	19	1	84.3823				N
B6	X12	ID2	UNKNOWN	SYBR	None	1.7176	1.4559	2.0264	26.9873	27.0021	0.0495		-4.4465	0.0859			-0.7804	true	1.7831	true	3	19	1	84.3823				N
B7	X12	ID4 PD1	UNKNOWN	SYBR	None	2.2677	1.7975	2.8609	30.8546	30.6756	0.1551		-0.773	0.1207			-1.1812	true	2.4489	true	3	21	1	86.1699				N
B8	X12	ID4 PD1	UNKNOWN	SYBR	None	2.2677	1.7975	2.8609	30.5844	30.6756	0.1551		-0.773	0.1207			-1.1812	true	2.4489	true	3	22	1	86.1699				N
B9	X12	ID4 PD1	UNKNOWN	SYBR	None	2.2677	1.7975	2.8609	30.5877	30.6756	0.1551		-0.773	0.1207			-1.1812	true	2.4489	true	3	22	1	86.1767				N
B10	X12	Nodal	UNKNOWN	SYBR	None	0.4708	0.3984	0.5565	36.6271	36.634	0.0543		5.1855	0.0869			1.0867	true	0.1844	true	3	31	1	65.9107	83.1964			Y
B11	X12	Nodal	UNKNOWN	SYBR	None	0.4708	0.3984	0.5565	36.5836	36.634	0.0543		5.1855	0.0869			1.0867	true	0.1844	true	3	32	1	65.6056	83.1934			Y
B12	X12	Nodal	UNKNOWN	SYBR	None	0.4708	0.3984	0.5565	36.6915	36.634	0.0543		5.1855	0.0869			1.0867	true	0.1844	true	3	32	1	66.0528	83.0443			Y
C1	X24	ATP5O	UNKNOWN	SYBR	None				31.4424	31.4821	0.0358							true	1.9877	true	3	22	1	84.5368				N
C2	X24	ATP5O	UNKNOWN	SYBR	None				31.5117	31.4821	0.0358							true	1.9877	true	3	22	1	84.5368	64.1202			Y
C3	X24	ATP5O	UNKNOWN	SYBR	None				31.4923	31.4821	0.0358							true	1.9877	true	3	23	1	84.6876	64.7182			Y
C4	X24	ID2	UNKNOWN	SYBR	None	1.2819	1.1496	1.4295	27.5334	27.4578	0.0913		-4.0244	0.0566			-0.3583	true	1.7831	true	3	19	1	84.3895	64.2712			Y
C5	X24	ID2	UNKNOWN	SYBR	None	1.2819	1.1496	1.4295	27.4836	27.4578	0.0913		-4.0244	0.0566			-0.3583	true	1.7831	true	3	19	1	84.3823				N
C6	X24	ID2	UNKNOWN	SYBR	None	1.2819	1.1496	1.4295	27.3563	27.4578	0.0913		-4.0244	0.0566			-0.3583	true	1.7831	true	3	19	1	84.3823				N
C7	X24	ID4 PD1	UNKNOWN	SYBR	None	1.038	0.9364	1.1506	31.9352	31.8365	0.0855		0.3544	0.0535			-0.0538	true	2.4489	true	3	23	1	86.1699	63.3702			Y
C8	X24	ID4 PD1	UNKNOWN	SYBR	None	1.038	0.9364	1.1506	31.7909	31.8365	0.0855		0.3544	0.0535			-0.0538	true	2.4489	true	3	23	1	86.1699	63.8172			Y
C9	X24	ID4 PD1	UNKNOWN	SYBR	None	1.038	0.9364	1.1506	31.7835	31.8365	0.0855		0.3544	0.0535			-0.0538	true	2.4489	true	3	23	1	86.1767				N
C10	X24	Nodal	UNKNOWN	SYBR	None	0.4595	0.3433	0.6151	36.9996	36.7027	0.26		5.2205	0.1515			1.1217	true	0.1844	true	3	32	1	83.0474	65.4636			Y
C11	X24	Nodal	UNKNOWN	SYBR	None	0.4595	0.3433	0.6151	36.5924	36.7027	0.26		5.2205	0.1515			1.1217	true	0.1844	true	3	32	1	66.4999	83.0443			Y
C12	X24	Nodal	UNKNOWN	SYBR	None	0.4595	0.3433	0.6151	36.5159	36.7027	0.26		5.2205	0.1515			1.1217	true	0.1844	true	3	32	1	65.9037	83.0443			Y
D1	Nog12	ATP5O	UNKNOWN	SYBR	None				31.9831	32.0526	0.1604							true	1.9877	true	3	21	1	84.5368				N
D2	Nog12	ATP5O	UNKNOWN	SYBR	None				31.9386	32.0526	0.1604							true	1.9877	true	3	22	1	84.5368				N
D3	Nog12	ATP5O	UNKNOWN	SYBR	None				32.236	32.0526	0.1604							true	1.9877	true	3	23	1	84.5386	65.1653			Y
D4	Nog12	ID2	UNKNOWN	SYBR	None	2.4072	2.0105	2.8821	27.1458	27.1192	0.0232		-4.9334	0.0936			-1.2674	true	1.7831	true	3	19	1	84.3895				N
D5	Nog12	ID2	UNKNOWN	SYBR	None	2.4072	2.0105	2.8821	27.104	27.1192	0.0232		-4.9334	0.0936			-1.2674	true	1.7831	true	3	19	1	84.3823				N
D6	Nog12	ID2	UNKNOWN	SYBR	None	2.4072	2.0105	2.8821	27.1077	27.1192	0.0232		-4.9334	0.0936			-1.2674	true	1.7831	true	3	19	1	84.3823				N
D7	Nog12	ID4 PD1	UNKNOWN	SYBR	None	1.3667	1.1334	1.648	31.9848	32.0102	0.0515		-0.0424	0.0973			-0.4506	true	2.4489	true	3	23	1	86.1699	63.0721			Y
D8	Nog12	ID4 PD1	UNKNOWN	SYBR	None	1.3667	1.1334	1.648	32.0694	32.0102	0.0515		-0.0424	0.0973			-0.4506	true	2.4489	true	3	23	1	86.1699	63.9663			Y
D9	Nog12	ID4 PD1	UNKNOWN	SYBR	None	1.3667	1.1334	1.648	31.9764	32.0102	0.0515		-0.0424	0.0973			-0.4506	true	2.4489	true	3	23	1	86.1767				N
D10	Nog12	Nodal	UNKNOWN	SYBR	None	0.7172	0.4302	1.1957	36.1371	36.6309	0.4311		4.5783	0.2656			0.4795	true	0.1844	true	3	31	1	83.1964	65.7617			Y
D11	Nog12	Nodal	UNKNOWN	SYBR	None	0.7172	0.4302	1.1957	36.9324	36.6309	0.4311		4.5783	0.2656			0.4795	true	0.1844	true	3	31	1	66.3509	83.0443			Y
D12	Nog12	Nodal	UNKNOWN	SYBR	None	0.7172	0.4302	1.1957	36.8231	36.6309	0.4311		4.5783	0.2656			0.4795	true	0.1844	true	3	32	1	65.9037	83.0443			Y

Analysis Type = Singleplex
Endogenous Control = ATP5O
RQ Min/Max Confidence Level = 95.0
Reference Sample = X0
