# Supplementary material for: Rapid changes in morphogen concentration control self-organized patterning in human embryonic stem cells
Source: eLife. 2019 Mar 4;8:e40526. doi: 10.7554/eLife.40526 (PMC6398983; doi:10.7554/eLife.40526)
Supplement: Figure 3—source data 1. — Requires the github repository – idse/stemcells. [file elife-40526-fig3-data1.zip › figure3/170620_qpcrBMPResponse/analyze_qpcr_ID2ID4Nodal.m]

clear all; close all;

addpath(genpath('/Users/idse/repos/Warmflash/stemcells')); 
[scriptPath,~,ext] = fileparts(matlab.desktop.editor.getActiveFilename);
dataDir = scriptPath;

filenames = {'170626 B time series ID2 ID4 PD1 Nodal_data.txt',...
            '170627 B time series ID2 ID4 PD1 Nodal_data.txt'};

normName = 'ATP5O';

%% read data

tolerance = 1;
data = combineQPCR(dataDir, filenames, tolerance);

Ntargets = data.Ntargets;
Nsamples = data.Nsamples;
targets = data.targets;
CTmean = data.CTmean;
CTstd = data.CTstd;

% normalization
refIdx = find(strcmp(targets,normName));
if isempty(refIdx)
    disp('using normalization from other file');
	refData =  combineQPCR(dataDir, filenamesNorm);
    refIdx = find(strcmp(refData.targets,normName));
    CTref = refData.CTmean(:,refIdx);
    refIdx = 0; % to make sure this idx isn't excluded from plot later
else
    disp('using normalization from same file');
    CTref = CTmean(:,refIdx);
end

barefname = strrep([targets{:}],'.','');

%% normalize

CTnorm = zeros([Nsamples Ntargets]);
x0idx = 9; % something wrong with Nodal x0 on first plate

for targeti = 1:Ntargets
    
	CTnorm(:,targeti) = -(CTmean(:,targeti) - CTref);
    CTnorm(:,targeti) = CTnorm(:,targeti) - CTnorm(x0idx,targeti);
    
    %CTnormRaw(:,targeti) = -(data.CTmeanRaw(:,targeti) - CTref);
    %CTnormRaw(:,targeti) = CTnormRaw(:,targeti) - CTnorm(x0idx,targeti);
end

%% raw value

Atimes = [0 1 2 4 6 9 12 24];   % treatment times
Btimes = [0 12 24];             % baseline times
SBtimes = [12];%12;             % inhibitor time

%x0idx = 9;
Aidx = [x0idx 2:8];
Bidx = [x0idx 10 11];
SBidx = 12;%7;

data.timeseries = struct('Atimes',Atimes,'Btimes',Btimes,'SBtimes',SBtimes,...
                    'Aidx',Aidx,'Bidx',Bidx,'SBidx',SBidx);
data.CTnorm = CTnorm;
fname = fullfile(dataDir, ['data_' barefname]);
save(fname,'data');

%%

clf 
bar(Atimes, CTmean(Aidx,:))
legend(targets,'Location','NorthEast')
ylim([22 36]);
saveas(gcf, fullfile(dataDir,['CTraw_B_' barefname]));
saveas(gcf, fullfile(dataDir,['CTraw_B_' barefname '.png']));

% 
% figure,
% bar(Btimes, CTmean(Bidx,:))
% legend(targets,'Location','SouthEast')
% ylim([20 35]);
% saveas(gcf, fullfile(dataDir,['CTraw_B_' barefname]));
% saveas(gcf, fullfile(dataDir,['CTraw_B_' barefname '.png']));

% figure,
% bar(SBtimes, CTmean(SBidx,:))
% legend(targets,'Location','SouthEast')
% ylim([20 35]);

%% normalized

% bar(times, CTnorm(:,2:end))
% legend(D.targets(2:end))
figure,

targeti = setdiff(1:Ntargets, refIdx);

clf
color = lines(numel(targeti));
hold on
for i = 1:numel(targeti)
    
    val = CTnorm(Aidx,targeti(i));
    idx = ~isnan(val);
    errorbar(Atimes, CTnorm(Aidx,targeti(i)), CTstd(Aidx,targeti(i)),...
        '-','Color',color(i,:),'LineWidth',2);
end

legend(targets(targeti),'location','SouthEast')

for i = 1:numel(targeti)
    
    val = CTnorm(Bidx,targeti(i));
    idx = ~isnan(val);
    errorbar(Btimes, val, CTstd(Bidx,targeti(i)),'--','Color',color(i,:),'LineWidth',2);
    plot(SBtimes, CTnorm(SBidx,targeti(i)),...
       'o','Color',color(i,:),'LineWidth',2);
end

for i = 1:numel(targeti)

        ti = targeti(i);
        
        % visualize outliers
        outlieridx = data.outliers(Aidx,ti)>0;
        scatter(Atimes(outlieridx), CTnormRaw(outlieridx,ti),200,color(i,:),'o','LineWidth',2)

%         % visualize badones
%         highstdidx = data.highstd(Aidx,ti)>0;
%         scatter(Atimes(highstdidx), CTnormRaw(highstdidx,ti),200,color(i,:),'x','LineWidth',2)
end

hold off
xlim([0 24]);
ylim([-2 8]);

fs = 20;
xlabel('time (hrs)', 'FontSize',fs, 'FontWeight','Bold');
ylabel('C_T - C_{T,ATP5O}', 'FontSize',fs, 'FontWeight','Bold');
set(gcf,'color','w');
set(gca, 'LineWidth', 2);
set(gca,'FontSize', fs)
set(gca,'FontWeight', 'bold')

saveas(gcf, fullfile(dataDir, ['CTnorm_' barefname]));
saveas(gcf, fullfile(dataDir, ['CTnorm_' barefname '.png']));

%% normalized exponential

figure,

targeti = setdiff(1:Ntargets, refIdx);

clf
color = lines(numel(targeti));
hold on
for i = 1:numel(targeti)
    plot(Atimes, 2.^CTnorm(Aidx,targeti(i)),...
       '-x','Color',color(i,:),'LineWidth',2);
end

legend(targets(targeti),'location','NorthEast')

for i = 1:numel(targeti)
    plot(Btimes, 2.^CTnorm(Bidx,targeti(i)),...
       '--x','Color',color(i,:),'LineWidth',2);
    plot(SBtimes, 2.^CTnorm(SBidx,targeti(i)),...
       'o','Color',color(i,:),'LineWidth',2);
end

hold off
xlim([0 24]);
%ylim([-0.5 5.5]);


fs = 15;
xlabel('time (hrs)', 'FontSize',fs, 'FontWeight','Bold');
ylabel('2.\^(C_T - C_{T,ATP5O})', 'FontSize',fs, 'FontWeight','Bold');
set(gcf,'color','w');
set(gca, 'LineWidth', 2);
set(gca,'FontSize', fs)
set(gca,'FontWeight', 'bold')

saveas(gcf, fullfile(dataDir, ['expnorm_' barefname]));
saveas(gcf, fullfile(dataDir, ['expnorm_' barefname '.png']));

    
