# Supplementary material for: Rapid changes in morphogen concentration control self-organized patterning in human embryonic stem cells
Source: eLife. 2019 Mar 4;8:e40526. doi: 10.7554/eLife.40526 (PMC6398983; doi:10.7554/eLife.40526)
Supplement: Figure 3—source data 1. — Requires the github repository – idse/stemcells. [file elife-40526-fig3-data1.zip › figure3/170620_qpcrBMPResponse/170620 B time series Cdx2 Gata3 ID3 plate 2_data.txt]

* Block Type = 96well
* Chemistry = SYBR_GREEN
* Experiment File Name = D:\Applied Biosystems\StepOne Software v2.3\experiments\170620 B time series CDX2 GATA3 ID3 plate 2.eds
* Experiment Run End Time = 2017-06-20 21:39:47 PM CDT
* Instrument Type = steponeplus
* Passive Reference = ROX

[Results]
Well	Sample Name	Target Name	Task	Reporter	Quencher	RQ	RQ Min	RQ Max	Cт	Cт Mean	Cт SD	ΔCт	ΔCт Mean	ΔCт SE	HK Control ΔCт Mean	HK Control ΔCт SE	ΔΔCт	Automatic Ct Threshold	Ct Threshold	Automatic Baseline	Baseline Start	Baseline End	Efficiency	Tm1	Tm2	Tm3	Comments	BADROX	HIGHSD	OUTLIERRG	MTP
A1	X12	ATP5O	UNKNOWN	SYBR	None				31.6253	31.31	0.2798							true	1.6883	true	3	23	1	84.0904	65.7653			N	N	N	Y
A2	X12	ATP5O	UNKNOWN	SYBR	None				31.0914	31.31	0.2798							true	1.6883	true	3	22	1	84.0904				N	N	N	N
A3	X12	ATP5O	UNKNOWN	SYBR	None				31.2134	31.31	0.2798							true	1.6883	true	3	22	1	84.0891	65.0205			N	N	N	Y
A4	X12	CDX2	UNKNOWN	SYBR	None	1	0.1633	6.1219	33.1412	34.9038	1.6065		3.5937	0.9415			0	true	1.3429	true	3	25	1	65.9144	79.6199	77.0874		N	Y	N	Y
A5	X12	CDX2	UNKNOWN	SYBR	None	1	0.1633	6.1219	36.286	34.9038	1.6065		3.5937	0.9415			0	true	1.3429	true	3	29	1	80.9602	76.7884	66.2098		N	Y	N	Y
A6	X12	CDX2	UNKNOWN	SYBR	None	1	0.1633	6.1219	35.2841	34.9038	1.6065		3.5937	0.9415			0	true	1.3429	true	3	28	1	83.1951	65.4648			N	Y	N	Y
A7	X12	GATA3	UNKNOWN	SYBR	None	1	0.4549	2.1984	33.9407	34.0089	0.6514		2.6989	0.4093			0	true	0.9096	true	3	27	1	83.3403	65.4635			N	Y	N	Y
A8	X12	GATA3	UNKNOWN	SYBR	None	1	0.4549	2.1984	34.6918	34.0089	0.6514		2.6989	0.4093			0	true	0.9096	true	3	27	1	83.3403	65.0166			N	Y	N	Y
A9	X12	GATA3	UNKNOWN	SYBR	None	1	0.4549	2.1984	33.3943	34.0089	0.6514		2.6989	0.4093			0	true	0.9096	true	3	26	1	83.3484				N	Y	N	N
A10	X12	ID3	UNKNOWN	SYBR	None	1	0.6894	1.4506	24.1859	24.28	0.1838		-7.03	0.1933			0	true	1.7164	true	3	17	1	83.0505				Y	N	N	N
A11	X12	ID3	UNKNOWN	SYBR	None	1	0.6894	1.4506	24.1623	24.28	0.1838		-7.03	0.1933			0	true	1.7164	true	3	16	1	82.8971				N	N	N	N
A12	X12	ID3	UNKNOWN	SYBR	None	1	0.6894	1.4506	24.4919	24.28	0.1838		-7.03	0.1933			0	true	1.7164	true	3	16	1	82.8971				N	N	N	N
B1	X24	ATP5O	UNKNOWN	SYBR	None				31.3345	31.1728	0.1571							true	1.6883	true	3	23	1	83.9414	63.9775			N	N	N	Y
B2	X24	ATP5O	UNKNOWN	SYBR	None				31.1631	31.1728	0.1571							true	1.6883	true	3	22	1	83.9414	64.1265			N	N	N	Y
B3	X24	ATP5O	UNKNOWN	SYBR	None				31.0208	31.1728	0.1571							true	1.6883	true	3	22	1	84.0891	63.8288			N	N	N	Y
B4	X24	CDX2	UNKNOWN	SYBR	None	0.4898	0.1636	1.4668	34.9414	35.7962	0.9746		4.6234	0.5699			1.0297	true	1.3429	true	3	27	1	83.6422	66.6593	76.7894		N	Y	N	Y
B5	X24	CDX2	UNKNOWN	SYBR	None	0.4898	0.1636	1.4668	35.5899	35.7962	0.9746		4.6234	0.5699			1.0297	true	1.3429	true	3	28	1	83.4931				N	Y	N	N
B6	X24	CDX2	UNKNOWN	SYBR	None	0.4898	0.1636	1.4668	36.8574	35.7962	0.9746		4.6234	0.5699			1.0297	true	1.3429	true	3	29	1	83.3441	64.2729			N	Y	N	Y
B7	X24	GATA3	UNKNOWN	SYBR	None	1.1003	0.7533	1.6072	33.9105	33.7338	0.3027		2.561	0.1969			-0.1379	true	0.9096	true	3	27	1	83.3403	65.0166			N	N	N	Y
B8	X24	GATA3	UNKNOWN	SYBR	None	1.1003	0.7533	1.6072	33.3843	33.7338	0.3027		2.561	0.1969			-0.1379	true	0.9096	true	3	27	1	83.3403	65.1655			N	N	Y	Y
B9	X24	GATA3	UNKNOWN	SYBR	None	1.1003	0.7533	1.6072	33.9065	33.7338	0.3027		2.561	0.1969			-0.1379	true	0.9096	true	3	27	1	83.3484				N	N	N	N
B10	X24	ID3	UNKNOWN	SYBR	None	0.7713	0.6438	0.9242	24.4896	24.5174	0.0424		-6.6554	0.0939			0.3746	true	1.7164	true	3	16	1	83.0505				N	N	N	N
B11	X24	ID3	UNKNOWN	SYBR	None	0.7713	0.6438	0.9242	24.4963	24.5174	0.0424		-6.6554	0.0939			0.3746	true	1.7164	true	3	16	1	82.8971				N	N	N	N
B12	X24	ID3	UNKNOWN	SYBR	None	0.7713	0.6438	0.9242	24.5662	24.5174	0.0424		-6.6554	0.0939			0.3746	true	1.7164	true	3	17	1	82.8971				N	N	N	N
C1	Nog 12	ATP5O	UNKNOWN	SYBR	None				31.9469	31.8494	0.1325							true	1.6883	true	3	22	1	83.9414				N	N	N	N
C2	Nog 12	ATP5O	UNKNOWN	SYBR	None				31.9028	31.8494	0.1325							true	1.6883	true	3	23	1	83.9414				N	N	N	N
C3	Nog 12	ATP5O	UNKNOWN	SYBR	None				31.6986	31.8494	0.1325							true	1.6883	true	3	22	1	84.0891	63.8288			N	N	N	Y
C4	Nog 12	CDX2	UNKNOWN	SYBR	None	0.8092	0.4013	1.6319	35.0645	35.7485	0.6172		3.8991	0.3645			0.3053	true	1.3429	true	3	26	1	83.4932	65.9144			N	Y	N	Y
C5	Nog 12	CDX2	UNKNOWN	SYBR	None	0.8092	0.4013	1.6319	35.9172	35.7485	0.6172		3.8991	0.3645			0.3053	true	1.3429	true	3	28	1	83.1951	74.1065	67.5507		N	Y	N	Y
C6	Nog 12	CDX2	UNKNOWN	SYBR	None	0.8092	0.4013	1.6319	36.2639	35.7485	0.6172		3.8991	0.3645			0.3053	true	1.3429	true	3	26	1	81.5562	65.7628			N	Y	N	Y
C7	Nog 12	GATA3	UNKNOWN	SYBR	None	1.7584	1.4045	2.2013	33.8059	33.7341	0.1528		1.8847	0.1167			-0.8142	true	0.9096	true	3	26	1	83.1914	65.4635			N	N	N	Y
C8	Nog 12	GATA3	UNKNOWN	SYBR	None	1.7584	1.4045	2.2013	33.5586	33.7341	0.1528		1.8847	0.1167			-0.8142	true	0.9096	true	3	26	1	83.1914	65.3145			N	N	N	Y
C9	Nog 12	GATA3	UNKNOWN	SYBR	None	1.7584	1.4045	2.2013	33.8377	33.7341	0.1528		1.8847	0.1167			-0.8142	true	0.9096	true	3	26	1	83.0505	64.8752			N	N	N	Y
C10	Nog 12	ID3	UNKNOWN	SYBR	None	0.5973	0.3888	0.9176	25.3856	25.5629	0.363		-6.2866	0.2231			0.7434	true	1.7164	true	3	17	1	82.9015				N	N	N	N
C11	Nog 12	ID3	UNKNOWN	SYBR	None	0.5973	0.3888	0.9176	25.9804	25.5629	0.363		-6.2866	0.2231			0.7434	true	1.7164	true	3	18	1	82.5991				N	N	N	N
C12	Nog 12	ID3	UNKNOWN	SYBR	None	0.5973	0.3888	0.9176	25.3226	25.5629	0.363		-6.2866	0.2231			0.7434	true	1.7164	true	3	17	1	82.8971				N	N	N	N

Analysis Type = Singleplex
Endogenous Control = ATP5O
RQ Min/Max Confidence Level = 95.0
Reference Sample = X12
