# Supplementary material for: Rapid changes in morphogen concentration control self-organized patterning in human embryonic stem cells
Source: eLife. 2019 Mar 4;8:e40526. doi: 10.7554/eLife.40526 (PMC6398983; doi:10.7554/eLife.40526)
Supplement: Figure 3—source data 1. — Requires the github repository – idse/stemcells. [file elife-40526-fig3-data1.zip › figure3/qPCRcombinedSBdata.m]

clear all; close all;
addpath(genpath('/Users/idse/repos/Warmflash/stemcells')); 

[scriptPath,~,ext] = fileparts(matlab.desktop.editor.getActiveFilename);
dataDir = fullfile(scriptPath,'1612_qpcrSB');
filelist = fullfile(dataDir,{'data_ATP5OLefty1Nodal1Smad7.mat',...
            'data_ATP5OSox2NanogOct4Smad4 2Smad4 3.mat',...
            'data_ATP5OMixl1CerHand1Mesp1Eomes.mat'});

targetList = {{'Lefty1','Nodal1','Smad7'},{'Nanog'},{'Cer','Mixl1'}};

Ntargets = 0;
alltargets = {};
for j = 1:numel(targetList)
	Ntargets = Ntargets + numel(targetList{j}); 
    alltargets = [alltargets targetList{j}];
end

%%

data = {};
legendstr = {};
color = lines(Ntargets);
[~,coloridx] = sort(alltargets);
%color = lines(2);
%coloridx = [1 1 2 2];
n = 0;
lw = 3;
clf; hold on;

for j = 1:numel(targetList)
    
    x = load(filelist{j});
    data{j} = x.data;
    
    for i = 1:numel(targetList{j})
        
        legendstr = [legendstr, upper(targetList{j}{i})];
        k = find(strcmp(data{j}.targets, targetList{j}{i}));
        
        times = data{j}.timeseries.SBtimes;
        idx = data{j}.timeseries.SBidx;
        CTnorm = data{j}.CTnorm(idx,k);
        CTstd = data{j}.CTstd(idx,k);
        CTnorm(CTstd > 2) = NaN;
        
        idx = ~isnan(CTnorm);
        
        n = n+1;
       
        errorbar(times(idx), CTnorm(idx), CTstd(idx),'-','Color',color(coloridx(n),:),'LineWidth',lw);
    end
end
xlim([0 8]);
%ylim([-1 10]); %Hand1
ylim([-6 1]); %Noggin

hold off

fs = 28;
legend(upper(alltargets),'Location','SouthWest','FontSize',20)
xlabel('time (hrs)', 'FontSize',fs, 'FontWeight','Bold','Interpreter','none');
ylabel('mRNA log fold change', 'FontSize',fs, 'FontWeight','Bold');
set(gcf,'color','w');
set(gca, 'LineWidth', lw);
set(gca,'FontSize', fs)
set(gca,'FontWeight', 'bold')
box off;
axis square
title('SB response');

maindataDir = '/Users/idse/data_tmp/0_qpcr/';
barefname = [legendstr{:}];
%saveas(gcf, fullfile(maindataDir, ['CTnorm_' barefname]));
%saveas(gcf, fullfile(maindataDir, ['CTnorm_' barefname '.png']));
