# Supplementary material for: Rapid changes in morphogen concentration control self-organized patterning in human embryonic stem cells
Source: eLife. 2019 Mar 4;8:e40526. doi: 10.7554/eLife.40526 (PMC6398983; doi:10.7554/eLife.40526)
Supplement: Figure 3—source data 1. — Requires the github repository – idse/stemcells. [file elife-40526-fig3-data1.zip › figure3/170502_qpcrE6ChirA/170428 E6 Chir Timeseries Bra Lhx1_data.txt]

* Block Type = 96well
* Chemistry = SYBR_GREEN
* Experiment File Name = D:\Applied Biosystems\StepOne Software v2.3\experiments\170428 E6 Chir Timeseries Bra Lhx1.eds
* Experiment Run End Time = Not Started
* Instrument Type = steponeplus
* Passive Reference = ROX

[Results]
Well	Sample Name	Target Name	Task	Reporter	Quencher	RQ	RQ Min	RQ Max	Cт	Cт Mean	Cт SD	ΔCт	ΔCт Mean	ΔCт SE	HK Control ΔCт Mean	HK Control ΔCт SE	ΔΔCт	Automatic Ct Threshold	Ct Threshold	Automatic Baseline	Baseline Start	Baseline End	Efficiency	Tm1	Tm2	Tm3	Comments	HIGHSD	MTP
A1	X0	Bra	UNKNOWN	SYBR	None				35.9218	35.4252	1.4542							true	0.3386	true	3	30	1	84.519	67.0542			Y	Y
A2	X0	Bra	UNKNOWN	SYBR	None				36.566	35.4252	1.4542							true	0.3386	true	3	31	1	81.6828	87.0566	66.3078		Y	Y
A3	X0	Bra	UNKNOWN	SYBR	None				33.7877	35.4252	1.4542							true	0.3386	true	3	28	1	84.5179				Y	N
A4	X0	Lhx1	UNKNOWN	SYBR	None	1	0.1788	5.5926	35.5411	35.4829	0.5345		0.0578	0.8945			0	true	1.0249	true	3	28	1	74.517				Y	N
A5	X0	Lhx1	UNKNOWN	SYBR	None	1	0.1788	5.5926	35.986	35.4829	0.5345		0.0578	0.8945			0	true	1.0249	true	3	29	1	74.2163				Y	N
A6	X0	Lhx1	UNKNOWN	SYBR	None	1	0.1788	5.5926	34.9218	35.4829	0.5345		0.0578	0.8945			0	true	1.0249	true	3	28	1	74.3655				Y	N
A7	X12	Bra	UNKNOWN	SYBR	None				24.995	25.1185	0.1179							true	0.3386	true	3	19	1	84.5168				N	N
A8	X12	Bra	UNKNOWN	SYBR	None				25.2299	25.1185	0.1179							true	0.3386	true	3	20	1	84.3675	67.2037			N	Y
A9	X12	Bra	UNKNOWN	SYBR	None				25.1308	25.1185	0.1179							true	0.3386	true	3	19	1	84.3689				N	N
A10	X12	Lhx1	UNKNOWN	SYBR	None	0.0514	0.0435	0.0608	29.3555	29.4579	0.0937		4.3393	0.087			4.2815	true	1.0249	true	3	22	1	74.5171				N	N
A11	X12	Lhx1	UNKNOWN	SYBR	None	0.0514	0.0435	0.0608	29.5396	29.4579	0.0937		4.3393	0.087			4.2815	true	1.0249	true	3	22	1	74.3653				N	N
A12	X12	Lhx1	UNKNOWN	SYBR	None	0.0514	0.0435	0.0608	29.4784	29.4579	0.0937		4.3393	0.087			4.2815	true	1.0249	true	3	22	1	74.3653				N	N
B1	A1	Bra	UNKNOWN	SYBR	None				37.0582	35.0061	1.7784							true	0.3386	true	3	31	1	83.9219	65.7108	80.1901		Y	Y
B2	A1	Bra	UNKNOWN	SYBR	None				33.9129	35.0061	1.7784							true	0.3386	true	3	28	1	84.0712	66.3078			Y	Y
B3	A1	Bra	UNKNOWN	SYBR	None				34.0473	35.0061	1.7784							true	0.3386	true	3	28	1	84.3687				Y	N
B4	A1	Lhx1	UNKNOWN	SYBR	None	1.4691	0.1325	16.2824	33.7225	34.509	1.2346		-0.4971	1.2499			-0.5549	true	1.0249	true	3	27	1	74.517				Y	N
B5	A1	Lhx1	UNKNOWN	SYBR	None	1.4691	0.1325	16.2824	33.8726	34.509	1.2346		-0.4971	1.2499			-0.5549	true	1.0249	true	3	27	1	74.3655				Y	N
B6	A1	Lhx1	UNKNOWN	SYBR	None	1.4691	0.1325	16.2824	35.932	34.509	1.2346		-0.4971	1.2499			-0.5549	true	1.0249	true	3	29	1	74.2163				Y	N
B7	X24	Bra	UNKNOWN	SYBR	None				20.548	20.4855	0.0697							true	0.3386	true	3	15	1	84.3675	67.5022			N	Y
B8	X24	Bra	UNKNOWN	SYBR	None				20.498	20.4855	0.0697							true	0.3386	true	3	15	1	84.3675	67.5022			N	Y
B9	X24	Bra	UNKNOWN	SYBR	None				20.4104	20.4855	0.0697							true	0.3386	true	3	14	1	84.3689				N	N
B10	X24	Lhx1	UNKNOWN	SYBR	None	0.0021	0.0018	0.0025	29.4318	29.4164	0.1129		8.931	0.0766			8.8732	true	1.0249	true	3	22	1	74.3678				N	N
B11	X24	Lhx1	UNKNOWN	SYBR	None	0.0021	0.0018	0.0025	29.2966	29.4164	0.1129		8.931	0.0766			8.8732	true	1.0249	true	3	22	1	74.3653				N	N
B12	X24	Lhx1	UNKNOWN	SYBR	None	0.0021	0.0018	0.0025	29.5209	29.4164	0.1129		8.931	0.0766			8.8732	true	1.0249	true	3	22	1	74.3653				N	N
C1	A2	Bra	UNKNOWN	SYBR	None				31.8196	32.6565	0.8035							true	0.3386	true	3	26	1	84.3697				Y	N
C2	A2	Bra	UNKNOWN	SYBR	None				32.7281	32.6565	0.8035							true	0.3386	true	3	27	1	84.2204	65.1137			Y	Y
C3	A2	Bra	UNKNOWN	SYBR	None				33.4217	32.6565	0.8035							true	0.3386	true	3	27	1	84.5179	65.7101			Y	Y
C4	A2	Lhx1	UNKNOWN	SYBR	None	1.6276	0.6635	3.9926	31.9631	32.0115	0.0819		-0.645	0.4663			-0.7027	true	1.0249	true	3	25	1	74.517				N	N
C5	A2	Lhx1	UNKNOWN	SYBR	None	1.6276	0.6635	3.9926	32.1061	32.0115	0.0819		-0.645	0.4663			-0.7027	true	1.0249	true	3	25	1	74.3655				N	N
C6	A2	Lhx1	UNKNOWN	SYBR	None	1.6276	0.6635	3.9926	31.9653	32.0115	0.0819		-0.645	0.4663			-0.7027	true	1.0249	true	3	25	1	74.3655				N	N
C7	SB12	Bra	UNKNOWN	SYBR	None				29.151	28.8952	0.2256							true	0.3386	true	3	23	1	84.3675				N	N
C8	SB12	Bra	UNKNOWN	SYBR	None				28.7249	28.8952	0.2256							true	0.3386	true	3	23	1	84.3675				N	N
C9	SB12	Bra	UNKNOWN	SYBR	None				28.8097	28.8952	0.2256							true	0.3386	true	3	23	1	84.3689	65.5608			N	Y
C10	SB12	Lhx1	UNKNOWN	SYBR	None	0.1486	0.1128	0.1958	31.8032	31.7032	0.1035		2.808	0.1433			2.7502	true	1.0249	true	3	25	1	74.3678				N	N
C11	SB12	Lhx1	UNKNOWN	SYBR	None	0.1486	0.1128	0.1958	31.7097	31.7032	0.1035		2.808	0.1433			2.7502	true	1.0249	true	3	24	1	74.216				N	N
C12	SB12	Lhx1	UNKNOWN	SYBR	None	0.1486	0.1128	0.1958	31.5966	31.7032	0.1035		2.808	0.1433			2.7502	true	1.0249	true	3	24	1	74.3653				N	N
D1	A4	Bra	UNKNOWN	SYBR	None				31.7822	32.5464	0.6651							true	0.3386	true	3	26	1	84.2204	66.3078			Y	Y
D2	A4	Bra	UNKNOWN	SYBR	None				32.9943	32.5464	0.6651							true	0.3386	true	3	27	1	84.2204				Y	N
D3	A4	Bra	UNKNOWN	SYBR	None				32.8626	32.5464	0.6651							true	0.3386	true	3	27	1	84.5179	77.9501			Y	Y
D4	A4	Lhx1	UNKNOWN	SYBR	None	1.8486	0.6992	4.8878	31.2256	31.7177	0.5688		-0.8287	0.5052			-0.8864	true	1.0249	true	3	24	1	74.517				Y	N
D5	A4	Lhx1	UNKNOWN	SYBR	None	1.8486	0.6992	4.8878	32.3404	31.7177	0.5688		-0.8287	0.5052			-0.8864	true	1.0249	true	3	25	1	74.3655				Y	N
D6	A4	Lhx1	UNKNOWN	SYBR	None	1.8486	0.6992	4.8878	31.587	31.7177	0.5688		-0.8287	0.5052			-0.8864	true	1.0249	true	3	24	1	74.3655				Y	N
E1	A6	Bra	UNKNOWN	SYBR	None				31.2975	31.6003	0.3237							true	0.3386	true	3	26	1	84.3697				N	N
E2	A6	Bra	UNKNOWN	SYBR	None				31.5619	31.6003	0.3237							true	0.3386	true	3	26	1	84.2204				N	N
E3	A6	Bra	UNKNOWN	SYBR	None				31.9415	31.6003	0.3237							true	0.3386	true	3	26	1	84.5179	65.4116			N	Y
E4	A6	Lhx1	UNKNOWN	SYBR	None	0.393	0.2105	0.7338	32.5116	33.0055	0.4595		1.4052	0.3245			1.3475	true	1.0249	true	3	25	1	74.517				N	N
E5	A6	Lhx1	UNKNOWN	SYBR	None	0.393	0.2105	0.7338	33.0848	33.0055	0.4595		1.4052	0.3245			1.3475	true	1.0249	true	3	26	1	74.2163				N	N
E6	A6	Lhx1	UNKNOWN	SYBR	None	0.393	0.2105	0.7338	33.4203	33.0055	0.4595		1.4052	0.3245			1.3475	true	1.0249	true	3	26	1	74.2163				N	N
F1	A9	Bra	UNKNOWN	SYBR	None				31.4844	32.3947	0.8446							true	0.3386	true	3	26	1	84.3697				Y	N
F2	A9	Bra	UNKNOWN	SYBR	None				32.5466	32.3947	0.8446							true	0.3386	true	3	26	1	84.2204	80.4886			Y	Y
F3	A9	Bra	UNKNOWN	SYBR	None				33.153	32.3947	0.8446							true	0.3386	true	3	27	1	84.5179	66.9043			Y	Y
F4	A9	Lhx1	UNKNOWN	SYBR	None	0.2642	0.0759	0.9204	34.0794	34.3726	0.7404		1.9779	0.6485			1.9202	true	1.0249	true	3	27	1	74.517				Y	N
F5	A9	Lhx1	UNKNOWN	SYBR	None	0.2642	0.0759	0.9204	33.8236	34.3726	0.7404		1.9779	0.6485			1.9202	true	1.0249	true	3	26	1	74.3655				Y	N
F6	A9	Lhx1	UNKNOWN	SYBR	None	0.2642	0.0759	0.9204	35.2147	34.3726	0.7404		1.9779	0.6485			1.9202	true	1.0249	true	3	28	1	74.3655				Y	N
G1	A12	Bra	UNKNOWN	SYBR	None				32.3542	32.8236	0.4371							true	0.3386	true	3	26	1	84.3697	67.3527			N	Y
G2	A12	Bra	UNKNOWN	SYBR	None				33.2191	32.8236	0.4371							true	0.3386	true	3	28	1	84.3697				N	N
G3	A12	Bra	UNKNOWN	SYBR	None				32.8975	32.8236	0.4371							true	0.3386	true	3	27	1	84.5179				N	N
G4	A12	Lhx1	UNKNOWN	SYBR	None	0.5913	0.2539	1.3771	34.0159	33.6394	0.6228		0.8158	0.4393			0.7581	true	1.0249	true	3	26	1	74.517				Y	N
G5	A12	Lhx1	UNKNOWN	SYBR	None	0.5913	0.2539	1.3771	32.9206	33.6394	0.6228		0.8158	0.4393			0.7581	true	1.0249	true	3	25	1	74.3655				Y	N
G6	A12	Lhx1	UNKNOWN	SYBR	None	0.5913	0.2539	1.3771	33.9818	33.6394	0.6228		0.8158	0.4393			0.7581	true	1.0249	true	3	27	1	74.3655				Y	N
H1	A24	Bra	UNKNOWN	SYBR	None				26.8619	26.8576	0.068							true	0.3386	true	3	21	1	84.519				N	N
H2	A24	Bra	UNKNOWN	SYBR	None				26.9232	26.8576	0.068							true	0.3386	true	3	21	1	84.3697				N	N
H3	A24	Bra	UNKNOWN	SYBR	None				26.7875	26.8576	0.068							true	0.3386	true	3	21	1	84.6672	67.5013			N	Y
H4	A24	Lhx1	UNKNOWN	SYBR	None	0.0101	0.0073	0.014	33.5446	33.5383	0.2831		6.6807	0.1681			6.623	true	1.0249	true	3	26	1	74.517				N	N
H5	A24	Lhx1	UNKNOWN	SYBR	None	0.0101	0.0073	0.014	33.2521	33.5383	0.2831		6.6807	0.1681			6.623	true	1.0249	true	3	25	1	74.5148				N	N
H6	A24	Lhx1	UNKNOWN	SYBR	None	0.0101	0.0073	0.014	33.8182	33.5383	0.2831		6.6807	0.1681			6.623	true	1.0249	true	3	26	1	74.3655				N	N

Analysis Type = Singleplex
Endogenous Control = Bra
RQ Min/Max Confidence Level = 95.0
Reference Sample = X0
