# Supplementary material for: Rapid changes in morphogen concentration control self-organized patterning in human embryonic stem cells
Source: eLife. 2019 Mar 4;8:e40526. doi: 10.7554/eLife.40526 (PMC6398983; doi:10.7554/eLife.40526)
Supplement: Figure 3—source data 1. — Requires the github repository – idse/stemcells. [file elife-40526-fig3-data1.zip › figure3/170502_qpcrE6ChirA/qPCRcombinedPlot.m]

clear all; close all;
addpath(genpath('/Users/idse/repos/Warmflash/stemcells')); 

[scriptPath,~,ext] = fileparts(matlab.desktop.editor.getActiveFilename);
dataDir = scriptPath;
filelist = fullfile(dataDir, {...
            'data_ATP5OEomesBraLhx1.mat',...
            'data_ATP5OCerSox17Mesp1.mat'});

targetList = {{'Eomes','Bra','Lhx1'},{'Cer'}};

Ntargets = 0;
alltargets = {};
for j = 1:numel(targetList)
	Ntargets = Ntargets + numel(targetList{j}); 
    alltargets = [alltargets targetList{j}];
end

%%

data = {};
legendstr = {};
color = lines(Ntargets);
[~,coloridx] = sort(alltargets);
n = 0;

clf; hold on;
for j = 1:numel(targetList)
    
    x = load(filelist{j});
    data{j} = x.data;
    
    for i = 1:numel(targetList{j})
        
        legendstr = [legendstr, upper(targetList{j}{i})];
        k = find(strcmp(data{j}.targets, targetList{j}{i}));
        
        Atimes = data{j}.timeseries.Atimes;
        Aidx = data{j}.timeseries.Aidx;
        CTnorm = data{j}.CTnorm(Aidx,k);
        CTstd = data{j}.CTstd(Aidx,k);
        CTnorm(CTstd > 2) = NaN;
        
        idx = ~isnan(CTnorm);
        
        n = n+1;
        errorbar(Atimes(idx), CTnorm(idx), CTstd(idx),'-','Color',color(coloridx(n),:),'LineWidth',2);
    end
end
xlim([0 24]);
ylim([-1 8]);

hold off

fs = 18;
legend(legendstr,'Location','NorthEast')
xlabel('time after Activin treatment (hrs)', 'FontSize',fs, 'FontWeight','Bold','Interpreter','none');
ylabel('mRNA log fold change', 'FontSize',fs, 'FontWeight','Bold');
set(gcf,'color','w');
set(gca, 'LineWidth', 2);
set(gca,'FontSize', fs)
set(gca,'FontWeight', 'bold')

barefname = [legendstr{:}];
saveas(gcf, fullfile(dataDir, ['CTnorm_' barefname]));
saveas(gcf, fullfile(dataDir, ['CTnorm_' barefname '.png']));
