# Supplementary material for: Rapid changes in morphogen concentration control self-organized patterning in human embryonic stem cells
Source: eLife. 2019 Mar 4;8:e40526. doi: 10.7554/eLife.40526 (PMC6398983; doi:10.7554/eLife.40526)
Supplement: Figure 3—source data 1. — Requires the github repository – idse/stemcells. [file elife-40526-fig3-data1.zip › figure3/170502_qpcrE6ChirA/170510_E6ChirA Time series ATP5O Cer Sox17 Mesp1_data.txt]

* Block Type = 96well
* Chemistry = SYBR_GREEN
* Experiment File Name = D:\Applied Biosystems\StepOne Software v2.3\experiments\170510_E6ChirA Time series ATP5O Cer Sox17 Mesp1.eds
* Experiment Run End Time = 2017-05-10 15:33:39 PM CDT
* Instrument Type = steponeplus
* Passive Reference = ROX

[Results]
Well	Sample Name	Target Name	Task	Reporter	Quencher	RQ	RQ Min	RQ Max	Cт	Cт Mean	Cт SD	ΔCт	ΔCт Mean	ΔCт SE	HK Control ΔCт Mean	HK Control ΔCт SE	ΔΔCт	Automatic Ct Threshold	Ct Threshold	Automatic Baseline	Baseline Start	Baseline End	Efficiency	Tm1	Tm2	Tm3	Comments	BADROX	HIGHSD	EXPFAIL	MTP
A1	X0	ATP5O	UNKNOWN	SYBR	None				31.508	31.4107	0.086							true	1.6117	true	3	23	1	84.6831				N	N	N	N
A2	X0	ATP5O	UNKNOWN	SYBR	None				31.3792	31.4107	0.086							true	1.6117	true	3	21	1	84.534	65.3			N	N	N	Y
A3	X0	ATP5O	UNKNOWN	SYBR	None				31.3448	31.4107	0.086							true	1.6117	true	3	22	1	84.8348	65.3071			N	N	N	Y
A4	X0	Cer	UNKNOWN	SYBR	None	1	0.7822	1.2785	32.9918	32.815	0.2037		1.4043	0.1277			0	true	2.2985	true	3	25	1	75.8908				N	N	N	N
A5	X0	Cer	UNKNOWN	SYBR	None	1	0.7822	1.2785	32.861	32.815	0.2037		1.4043	0.1277			0	true	2.2985	true	3	24	1	75.7388				N	N	N	N
A6	X0	Cer	UNKNOWN	SYBR	None	1	0.7822	1.2785	32.5923	32.815	0.2037		1.4043	0.1277			0	true	2.2985	true	3	24	1	75.7388				N	N	N	N
A7	X0	Sox17	UNKNOWN	SYBR	None				Undetermined	35.6594	1.6071							true	0.0283	true	3	39	1	81.8514	61.4279			N	N	Y	Y
A8	X0	Sox17	UNKNOWN	SYBR	None	1	0.0813	12.2938	36.7958	35.6594	1.6071		4.2487	1.1374			0	true	0.0283	true	3	35	1	76.4846	61.4279	82.4477		N	Y	N	Y
A9	X0	Sox17	UNKNOWN	SYBR	None	1	0.0813	12.2938	34.5231	35.6594	1.6071		4.2487	1.1374			0	true	0.0283	true	3	33	1	85.882	61.1397	81.7086		N	Y	N	Y
A10	X0	Mesp1	UNKNOWN	SYBR	None	1	0.6189	1.6158	34.2457	34.7112	0.4232		3.3006	0.2493			0	true	0.2407	true	3	29	1	87.2235	66.2074			N	N	N	Y
A11	X0	Mesp1	UNKNOWN	SYBR	None	1	0.6189	1.6158	34.8154	34.7112	0.4232		3.3006	0.2493			0	true	0.2407	true	3	30	1	86.9222	67.0976	72.6127		N	N	N	Y
A12	X0	Mesp1	UNKNOWN	SYBR	None	1	0.6189	1.6158	35.0726	34.7112	0.4232		3.3006	0.2493			0	true	0.2407	true	3	30	1	87.0713	65.7561			N	N	N	Y
B1	A1	ATP5O	UNKNOWN	SYBR	None				31.9491	31.5812	0.339							true	1.6117	true	3	23	1	84.534	66.3437			N	N	N	Y
B2	A1	ATP5O	UNKNOWN	SYBR	None				31.5132	31.5812	0.339							true	1.6117	true	3	23	1	84.534	65.1509			N	N	N	Y
B3	A1	ATP5O	UNKNOWN	SYBR	None				31.2813	31.5812	0.339							true	1.6117	true	3	22	1	84.6857				N	N	N	N
B4	A1	Cer	UNKNOWN	SYBR	None	3.2034	2.13	4.8178	31.3025	31.3059	0.1413		-0.2753	0.2121			-1.6796	true	2.2985	true	3	23	1	75.8908				N	N	N	N
B5	A1	Cer	UNKNOWN	SYBR	None	3.2034	2.13	4.8178	31.4489	31.3059	0.1413		-0.2753	0.2121			-1.6796	true	2.2985	true	3	23	1	75.7388				N	N	N	N
B6	A1	Cer	UNKNOWN	SYBR	None	3.2034	2.13	4.8178	31.1664	31.3059	0.1413		-0.2753	0.2121			-1.6796	true	2.2985	true	3	23	1	75.8879				N	N	N	N
B7	A1	Sox17	UNKNOWN	SYBR	None	0.5656	0.1325	2.4145	38.0088	36.6522	1.2615		5.071	0.7542			0.8222	true	0.0283	true	3	35	1	61.4279				N	Y	N	N
B8	A1	Sox17	UNKNOWN	SYBR	None	0.5656	0.1325	2.4145	36.4333	36.6522	1.2615		5.071	0.7542			0.8222	true	0.0283	true	3	35	1	83.9384	61.4279			N	Y	N	Y
B9	A1	Sox17	UNKNOWN	SYBR	None	0.5656	0.1325	2.4145	35.5144	36.6522	1.2615		5.071	0.7542			0.8222	true	0.0283	true	3	34	1	85.4349	61.4378	81.8577		N	Y	N	Y
B10	A1	Mesp1	UNKNOWN	SYBR	None	0.6828	0.1477	3.1566	35.2749	35.4322	1.3356		3.851	0.7955			0.5504	true	0.2407	true	3	30	1	64.866	87.0744			N	Y	N	Y
B11	A1	Mesp1	UNKNOWN	SYBR	None	0.6828	0.1477	3.1566	34.1822	35.4322	1.3356		3.851	0.7955			0.5504	true	0.2407	true	3	29	1	72.9109	86.9222			N	Y	N	Y
B12	A1	Mesp1	UNKNOWN	SYBR	None	0.6828	0.1477	3.1566	36.8394	35.4322	1.3356		3.851	0.7955			0.5504	true	0.2407	true	3	32	1	87.0713	63.3712			N	Y	N	Y
C1	A2	ATP5O	UNKNOWN	SYBR	None				31.0232	30.9161	0.1408							true	1.6117	true	3	22	1	84.534				N	N	N	N
C2	A2	ATP5O	UNKNOWN	SYBR	None				30.9684	30.9161	0.1408							true	1.6117	true	3	22	1	84.534	64.5545			N	N	N	Y
C3	A2	ATP5O	UNKNOWN	SYBR	None				30.7566	30.9161	0.1408							true	1.6117	true	3	22	1	84.6857	65.1581			N	N	N	Y
C4	A2	Cer	UNKNOWN	SYBR	None	19.3767	15.3393	24.4767	28.2237	28.0442	0.1562		-2.8719	0.1214			-4.2763	true	2.2985	true	3	20	1	75.8908				N	N	N	N
C5	A2	Cer	UNKNOWN	SYBR	None	19.3767	15.3393	24.4767	27.9687	28.0442	0.1562		-2.8719	0.1214			-4.2763	true	2.2985	true	3	20	1	75.8879				N	N	N	N
C6	A2	Cer	UNKNOWN	SYBR	None	19.3767	15.3393	24.4767	27.94	28.0442	0.1562		-2.8719	0.1214			-4.2763	true	2.2985	true	3	20	1	75.8879				N	N	N	N
C7	A2	Sox17	UNKNOWN	SYBR	None	2.503	0.7357	8.516	32.6314	33.8411	1.093		2.9251	0.6362			-1.3237	true	0.0283	true	3	31	1	64.2604	88.1126	80.6588		N	Y	N	Y
C8	A2	Sox17	UNKNOWN	SYBR	None	2.503	0.7357	8.516	34.1346	33.8411	1.093		2.9251	0.6362			-1.3237	true	0.0283	true	3	32	1	84.3857	61.7261	88.1126		N	Y	N	Y
C9	A2	Sox17	UNKNOWN	SYBR	None	2.503	0.7357	8.516	34.7574	33.8411	1.093		2.9251	0.6362			-1.3237	true	0.0283	true	3	33	1	80.2181	61.4378			N	Y	N	Y
C10	A2	Mesp1	UNKNOWN	SYBR	None	1.9254	1.1068	3.3496	33.1989	33.2715	0.478		2.3554	0.2877			-0.9452	true	0.2407	true	3	28	1	87.0744	67.3998			N	N	N	Y
C11	A2	Mesp1	UNKNOWN	SYBR	None	1.9254	1.1068	3.3496	33.7816	33.2715	0.478		2.3554	0.2877			-0.9452	true	0.2407	true	3	28	1	86.9222	66.9486			N	N	N	Y
C12	A2	Mesp1	UNKNOWN	SYBR	None	1.9254	1.1068	3.3496	32.8339	33.2715	0.478		2.3554	0.2877			-0.9452	true	0.2407	true	3	28	1	86.9222	67.2467			N	N	N	Y
D1	A4	ATP5O	UNKNOWN	SYBR	None				31.9325	31.962	0.0321							true	1.6117	true	3	23	1	84.3849				N	N	N	N
D2	A4	ATP5O	UNKNOWN	SYBR	None				31.9962	31.962	0.0321							true	1.6117	true	3	23	1	84.3849				N	N	N	N
D3	A4	ATP5O	UNKNOWN	SYBR	None				31.9572	31.962	0.0321							true	1.6117	true	3	23	1	84.6857	65.6053	77.8287		N	N	N	Y
D4	A4	Cer	UNKNOWN	SYBR	None	76.7671	67.0816	87.851	27.2221	27.1039	0.1171		-4.8581	0.0701			-6.2624	true	2.2985	true	3	19	1	76.0399				Y	N	N	N
D5	A4	Cer	UNKNOWN	SYBR	None	76.7671	67.0816	87.851	26.988	27.1039	0.1171		-4.8581	0.0701			-6.2624	true	2.2985	true	3	18	1	75.8879				Y	N	N	N
D6	A4	Cer	UNKNOWN	SYBR	None	76.7671	67.0816	87.851	27.1016	27.1039	0.1171		-4.8581	0.0701			-6.2624	true	2.2985	true	3	19	1	75.8879				N	N	N	N
D7	A4	Sox17	UNKNOWN	SYBR	None	1.6214	0.1738	15.1295	33.2507	35.5134	2.0098		3.5515	1.1605			-0.6973	true	0.0283	true	3	31	1	88.2617	63.9622			N	Y	N	Y
D8	A4	Sox17	UNKNOWN	SYBR	None	1.6214	0.1738	15.1295	37.091	35.5134	2.0098		3.5515	1.1605			-0.6973	true	0.0283	true	3	35	1	78.1245	61.4279			N	Y	N	Y
D9	A4	Sox17	UNKNOWN	SYBR	None	1.6214	0.1738	15.1295	36.1985	35.5134	2.0098		3.5515	1.1605			-0.6973	true	0.0283	true	3	34	1	81.1124	61.4378			N	Y	N	Y
D10	A4	Mesp1	UNKNOWN	SYBR	None	3.2706	2.4122	4.4344	33.4662	33.553	0.2721		1.591	0.1582			-1.7096	true	0.2407	true	3	29	1	73.0637	87.0744			N	N	N	Y
D11	A4	Mesp1	UNKNOWN	SYBR	None	3.2706	2.4122	4.4344	33.8578	33.553	0.2721		1.591	0.1582			-1.7096	true	0.2407	true	3	29	1	86.9222	72.9109			N	N	N	Y
D12	A4	Mesp1	UNKNOWN	SYBR	None	3.2706	2.4122	4.4344	33.3348	33.553	0.2721		1.591	0.1582			-1.7096	true	0.2407	true	3	28	1	86.9222	72.6127			N	N	N	Y
E1	A6	ATP5O	UNKNOWN	SYBR	None				32.0909	32.0501	0.0834							true	1.6117	true	3	24	1	84.534				N	N	N	N
E2	A6	ATP5O	UNKNOWN	SYBR	None				31.9542	32.0501	0.0834							true	1.6117	true	3	23	1	84.3849	66.9401			N	N	N	Y
E3	A6	ATP5O	UNKNOWN	SYBR	None				32.1054	32.0501	0.0834							true	1.6117	true	3	24	1	84.8348	65.9034			N	N	N	Y
E4	A6	Cer	UNKNOWN	SYBR	None	121.5109	108.2973	136.3367	26.6004	26.5295	0.0615		-5.5206	0.0598			-6.9249	true	2.2985	true	3	18	1	76.0399				N	N	N	N
E5	A6	Cer	UNKNOWN	SYBR	None	121.5109	108.2973	136.3367	26.4981	26.5295	0.0615		-5.5206	0.0598			-6.9249	true	2.2985	true	3	18	1	75.8879				N	N	N	N
E6	A6	Cer	UNKNOWN	SYBR	None	121.5109	108.2973	136.3367	26.4902	26.5295	0.0615		-5.5206	0.0598			-6.9249	true	2.2985	true	3	18	1	76.037				N	N	N	N
E7	A6	Sox17	UNKNOWN	SYBR	None	1.3213	0.2664	6.5538	34.2745	35.8969	1.4388		3.8467	0.8321			-0.402	true	0.0283	true	3	33	1	79.9134	61.577			N	Y	N	Y
E8	A6	Sox17	UNKNOWN	SYBR	None	1.3213	0.2664	6.5538	37.0181	35.8969	1.4388		3.8467	0.8321			-0.402	true	0.0283	true	3	35	1	81.4042	61.4279			N	Y	N	Y
E9	A6	Sox17	UNKNOWN	SYBR	None	1.3213	0.2664	6.5538	36.398	35.8969	1.4388		3.8467	0.8321			-0.402	true	0.0283	true	3	35	1	61.5869	72.6166			N	Y	N	Y
E10	A6	Mesp1	UNKNOWN	SYBR	None	2.0508	1.826	2.3033	34.3573	34.3145	0.063		2.2644	0.0603			-1.0362	true	0.2407	true	3	29	1	87.2235	67.3998			N	N	N	Y
E11	A6	Mesp1	UNKNOWN	SYBR	None	2.0508	1.826	2.3033	34.2422	34.3145	0.063		2.2644	0.0603			-1.0362	true	0.2407	true	3	29	1	87.0713	66.3523			N	N	N	Y
E12	A6	Mesp1	UNKNOWN	SYBR	None	2.0508	1.826	2.3033	34.344	34.3145	0.063		2.2644	0.0603			-1.0362	true	0.2407	true	3	30	1	79.7675	67.2467	87.0713		N	N	N	Y
F1	A9	ATP5O	UNKNOWN	SYBR	None				31.6606	31.6541	0.0464							true	1.6117	true	3	22	1	84.534	66.6419			N	N	N	Y
F2	A9	ATP5O	UNKNOWN	SYBR	None				31.6048	31.6541	0.0464							true	1.6117	true	3	22	1	84.534	66.6419			N	N	N	Y
F3	A9	ATP5O	UNKNOWN	SYBR	None				31.6968	31.6541	0.0464							true	1.6117	true	3	22	1	84.6857	73.6548			N	N	N	Y
F4	A9	Cer	UNKNOWN	SYBR	None	160.4673	143.8551	178.9978	25.7027	25.7323	0.0867		-5.9218	0.0568			-7.3261	true	2.2985	true	3	17	1	76.189				N	N	N	N
F5	A9	Cer	UNKNOWN	SYBR	None	160.4673	143.8551	178.9978	25.8299	25.7323	0.0867		-5.9218	0.0568			-7.3261	true	2.2985	true	3	17	1	75.8879				N	N	N	N
F6	A9	Cer	UNKNOWN	SYBR	None	160.4673	143.8551	178.9978	25.6642	25.7323	0.0867		-5.9218	0.0568			-7.3261	true	2.2985	true	3	18	1	75.8879				Y	N	N	N
F7	A9	Sox17	UNKNOWN	SYBR	None	3.0878	0.3143	30.3337	35.7214	34.2762	2.0558		2.6221	1.1872			-1.6266	true	0.0283	true	3	34	1	85.5783	61.4279			N	Y	N	Y
F8	A9	Sox17	UNKNOWN	SYBR	None	3.0878	0.3143	30.3337	31.9227	34.2762	2.0558		2.6221	1.1872			-1.6266	true	0.0283	true	3	31	1	85.2801				N	Y	N	N
F9	A9	Sox17	UNKNOWN	SYBR	None	3.0878	0.3143	30.3337	35.1845	34.2762	2.0558		2.6221	1.1872			-1.6266	true	0.0283	true	3	33	1	61.885	88.2668	82.0067		N	Y	N	Y
F10	A9	Mesp1	UNKNOWN	SYBR	None	0.311	0.1854	0.5217	37.0518	36.6397	0.4632		4.9856	0.2688			1.685	true	0.2407	true	3	32	1	79.6219	62.9283	87.2235		N	N	N	Y
F11	A9	Mesp1	UNKNOWN	SYBR	None	0.311	0.1854	0.5217	36.1384	36.6397	0.4632		4.9856	0.2688			1.685	true	0.2407	true	3	31	1	83.3448	87.0713	65.6071		N	N	N	Y
F12	A9	Mesp1	UNKNOWN	SYBR	None	0.311	0.1854	0.5217	36.7289	36.6397	0.4632		4.9856	0.2688			1.685	true	0.2407	true	3	32	1	87.0713	63.3712			N	N	N	Y
G1	A12	ATP5O	UNKNOWN	SYBR	None				31.4759	31.5038	0.1022							true	1.6117	true	3	22	1	84.6831				N	N	N	N
G2	A12	ATP5O	UNKNOWN	SYBR	None				31.4185	31.5038	0.1022							true	1.6117	true	3	23	1	84.534				N	N	N	N
G3	A12	ATP5O	UNKNOWN	SYBR	None				31.617	31.5038	0.1022							true	1.6117	true	3	23	1	84.8348	66.0525			N	N	N	Y
G4	A12	Cer	UNKNOWN	SYBR	None	172.4533	147.6168	201.4686	25.4811	25.4781	0.0956		-6.0257	0.0808			-7.4301	true	2.2985	true	3	17	1	76.189				N	N	N	N
G5	A12	Cer	UNKNOWN	SYBR	None	172.4533	147.6168	201.4686	25.5722	25.4781	0.0956		-6.0257	0.0808			-7.4301	true	2.2985	true	3	17	1	76.037				N	N	N	N
G6	A12	Cer	UNKNOWN	SYBR	None	172.4533	147.6168	201.4686	25.381	25.4781	0.0956		-6.0257	0.0808			-7.4301	true	2.2985	true	3	17	1	76.037				N	N	N	N
G7	A12	Sox17	UNKNOWN	SYBR	None	2.5933	0.2697	24.9323	33.3535	34.3777	1.4486		2.8739	1.026			-1.3748	true	0.0283	true	3	32	1	78.4226				N	Y	N	N
G8	A12	Sox17	UNKNOWN	SYBR	None	2.5933	0.2697	24.9323	35.402	34.3777	1.4486		2.8739	1.026			-1.3748	true	0.0283	true	3	34	1	82.1495	61.4279			N	Y	N	Y
G9	A12	Sox17	UNKNOWN	SYBR	None				Undetermined	34.3777	1.4486							true	0.0283	true	3	39	1	61.4378	81.5596	84.0934		N	N	Y	Y
G10	A12	Mesp1	UNKNOWN	SYBR	None	0.7562	0.3418	1.6728	34.4009	35.2076	0.7073		3.7038	0.4126			0.4032	true	0.2407	true	3	29	1	87.3725	74.7033	66.6546		N	Y	N	Y
G11	A12	Mesp1	UNKNOWN	SYBR	None	0.7562	0.3418	1.6728	35.7208	35.2076	0.7073		3.7038	0.4126			0.4032	true	0.2407	true	3	30	1	87.0713	65.3089			N	Y	N	Y
G12	A12	Mesp1	UNKNOWN	SYBR	None	0.7562	0.3418	1.6728	35.5012	35.2076	0.7073		3.7038	0.4126			0.4032	true	0.2407	true	3	31	1	87.0713	72.7618	66.3523		N	Y	N	Y
H1	A24	ATP5O	UNKNOWN	SYBR	None				30.236	30.2406	0.0652							true	1.6117	true	3	21	1	84.6831				N	N	N	N
H2	A24	ATP5O	UNKNOWN	SYBR	None				30.1778	30.2406	0.0652							true	1.6117	true	3	21	1	84.6831				N	N	N	N
H3	A24	ATP5O	UNKNOWN	SYBR	None				30.308	30.2406	0.0652							true	1.6117	true	3	22	1	84.9839				N	N	N	N
H4	A24	Cer	UNKNOWN	SYBR	None	64.2288	44.0739	93.6005	25.6948	25.6398	0.3326		-4.6008	0.1957			-6.0051	true	2.2985	true	3	17	1	76.189				N	N	N	N
H5	A24	Cer	UNKNOWN	SYBR	None	64.2288	44.0739	93.6005	25.9414	25.6398	0.3326		-4.6008	0.1957			-6.0051	true	2.2985	true	3	17	1	76.1861				N	N	N	N
H6	A24	Cer	UNKNOWN	SYBR	None	64.2288	44.0739	93.6005	25.2831	25.6398	0.3326		-4.6008	0.1957			-6.0051	true	2.2985	true	3	17	1	76.037				N	N	N	N
H7	A24	Sox17	UNKNOWN	SYBR	None	4.4239	1.9645	9.9621	32.291	32.344	0.7277		2.1034	0.4218			-2.1453	true	0.0283	true	3	31	1	80.9569	64.5585	84.982		N	Y	N	Y
H8	A24	Sox17	UNKNOWN	SYBR	None	4.4239	1.9645	9.9621	31.6443	32.344	0.7277		2.1034	0.4218			-2.1453	true	0.0283	true	3	31	1	84.5348	78.8699	65.0057		N	Y	N	Y
H9	A24	Sox17	UNKNOWN	SYBR	None	4.4239	1.9645	9.9621	33.0967	32.344	0.7277		2.1034	0.4218			-2.1453	true	0.0283	true	3	32	1	84.6896	61.4378			N	Y	N	Y
H10	A24	Mesp1	UNKNOWN	SYBR	None	0.85	0.5854	1.2343	33.5723	33.7756	0.3293		3.535	0.1938			0.2344	true	0.2407	true	3	29	1	87.3725	66.6546			N	N	N	Y
H11	A24	Mesp1	UNKNOWN	SYBR	None	0.85	0.5854	1.2343	33.599	33.7756	0.3293		3.535	0.1938			0.2344	true	0.2407	true	3	28	1	87.2203	67.6939			N	N	N	Y
H12	A24	Mesp1	UNKNOWN	SYBR	None	0.85	0.5854	1.2343	34.1555	33.7756	0.3293		3.535	0.1938			0.2344	true	0.2407	true	3	29	1	87.2203	67.6939			N	N	N	Y

Analysis Type = Singleplex
Endogenous Control = ATP5O
RQ Min/Max Confidence Level = 95.0
Reference Sample = X0
