# Supplementary material for: Rapid changes in morphogen concentration control self-organized patterning in human embryonic stem cells
Source: eLife. 2019 Mar 4;8:e40526. doi: 10.7554/eLife.40526 (PMC6398983; doi:10.7554/eLife.40526)
Supplement: Figure 3—source data 1. — Requires the github repository – idse/stemcells. [file elife-40526-fig3-data1.zip › figure3/170502_qpcrE6ChirA/170428 E6 Chir Timeseries ATP5O Eomes_data.txt]

* Block Type = 96well
* Chemistry = SYBR_GREEN
* Experiment File Name = D:\Applied Biosystems\StepOne Software v2.3\experiments\170428 E6 Chir Timeseries ATP5O Eomes.eds
* Experiment Run End Time = Not Started
* Instrument Type = steponeplus
* Passive Reference = ROX

[Results]
Well	Sample Name	Target Name	Task	Reporter	Quencher	RQ	RQ Min	RQ Max	Cт	Cт Mean	Cт SD	ΔCт	ΔCт Mean	ΔCт SE	HK Control ΔCт Mean	HK Control ΔCт SE	ΔΔCт	Automatic Ct Threshold	Ct Threshold	Automatic Baseline	Baseline Start	Baseline End	Efficiency	Tm1	Tm2	Tm3	Comments	HIGHSD	MTP
A1	X0	ATP5O	UNKNOWN	SYBR	None				31.6992	31.8646	0.1433							true	1.7738	true	3	22	1	84.3801				N	N
A2	X0	ATP5O	UNKNOWN	SYBR	None				31.9451	31.8646	0.1433							true	1.7738	true	3	22	1	84.3801	73.4971			N	Y
A3	X0	ATP5O	UNKNOWN	SYBR	None				31.9496	31.8646	0.1433							true	1.7738	true	3	23	1	84.3793				N	N
A4	X0	Eomes	UNKNOWN	SYBR	None	1	0.6262	1.5969	36.8134	36.4812	0.3961		4.6166	0.2432			0	true	1.4279	true	3	29	1	78.8631				N	N
A5	X0	Eomes	UNKNOWN	SYBR	None	1	0.6262	1.5969	36.0428	36.4812	0.3961		4.6166	0.2432			0	true	1.4279	true	3	28	1	78.5611				N	N
A6	X0	Eomes	UNKNOWN	SYBR	None	1	0.6262	1.5969	36.5875	36.4812	0.3961		4.6166	0.2432			0	true	1.4279	true	3	29	1	78.7102				N	N
A7	X12	ATP5O	UNKNOWN	SYBR	None				31.9945	32.0625	0.1672							true	1.7738	true	3	23	1	84.5244	68.1229			N	Y
A8	X12	ATP5O	UNKNOWN	SYBR	None				32.2531	32.0625	0.1672							true	1.7738	true	3	23	1	84.3753	67.2283			N	Y
A9	X12	ATP5O	UNKNOWN	SYBR	None				31.94	32.0625	0.1672							true	1.7738	true	3	23	1	84.3686	67.0553			N	Y
A10	X12	Eomes	UNKNOWN	SYBR	None	1096.9601	877.7438	1370.9255	26.7066	26.5799	0.1109		-5.4827	0.1158			-10.0993	true	1.4279	true	3	19	1	78.5477				N	N
A11	X12	Eomes	UNKNOWN	SYBR	None	1096.9601	877.7438	1370.9255	26.5319	26.5799	0.1109		-5.4827	0.1158			-10.0993	true	1.4279	true	3	19	1	78.3946				N	N
A12	X12	Eomes	UNKNOWN	SYBR	None	1096.9601	877.7438	1370.9255	26.5011	26.5799	0.1109		-5.4827	0.1158			-10.0993	true	1.4279	true	3	19	1	78.6931				N	N
B1	A1	ATP5O	UNKNOWN	SYBR	None				31.9542	31.9688	0.0217							true	1.7738	true	3	23	1	84.3801				N	N
B2	A1	ATP5O	UNKNOWN	SYBR	None				31.9938	31.9688	0.0217							true	1.7738	true	3	23	1	84.3801				N	N
B3	A1	ATP5O	UNKNOWN	SYBR	None				31.9585	31.9688	0.0217							true	1.7738	true	3	23	1	84.3793				N	N
B4	A1	Eomes	UNKNOWN	SYBR	None	2.6642	1.184	5.995	34.4511	35.1718	0.7296		3.2029	0.4214			-1.4137	true	1.4279	true	3	27	1	78.714				Y	N
B5	A1	Eomes	UNKNOWN	SYBR	None	2.6642	1.184	5.995	35.91	35.1718	0.7296		3.2029	0.4214			-1.4137	true	1.4279	true	3	28	1	78.4119				Y	N
B6	A1	Eomes	UNKNOWN	SYBR	None	2.6642	1.184	5.995	35.1541	35.1718	0.7296		3.2029	0.4214			-1.4137	true	1.4279	true	3	27	1	78.5611				Y	N
B7	X24	ATP5O	UNKNOWN	SYBR	None				31.1392	31.1944	0.1663							true	1.7738	true	3	21	1	84.3753				N	N
B8	X24	ATP5O	UNKNOWN	SYBR	None				31.0627	31.1944	0.1663							true	1.7738	true	3	22	1	84.3753	65.2899			N	Y
B9	X24	ATP5O	UNKNOWN	SYBR	None				31.3813	31.1944	0.1663							true	1.7738	true	3	22	1	84.2194	67.0553			N	Y
B10	X24	Eomes	UNKNOWN	SYBR	None	2383.6582	1851.087	3069.4541	24.5045	24.5921	0.1554		-6.6023	0.1314			-11.219	true	1.4279	true	3	17	1	78.697				N	N
B11	X24	Eomes	UNKNOWN	SYBR	None	2383.6582	1851.087	3069.4541	24.7715	24.5921	0.1554		-6.6023	0.1314			-11.219	true	1.4279	true	3	16	1	78.5439				N	N
B12	X24	Eomes	UNKNOWN	SYBR	None	2383.6582	1851.087	3069.4541	24.5002	24.5921	0.1554		-6.6023	0.1314			-11.219	true	1.4279	true	3	17	1	78.5439				N	N
C1	A2	ATP5O	UNKNOWN	SYBR	None				31.6166	31.4641	0.1512							true	1.7738	true	3	22	1	84.231				N	N
C2	A2	ATP5O	UNKNOWN	SYBR	None				31.4613	31.4641	0.1512							true	1.7738	true	3	22	1	84.231	73.9443			N	Y
C3	A2	ATP5O	UNKNOWN	SYBR	None				31.3143	31.4641	0.1512							true	1.7738	true	3	22	1	84.3793				N	N
C4	A2	Eomes	UNKNOWN	SYBR	None	35.7604	29.3412	43.5841	30.9737	30.9204	0.0941		-0.5437	0.1028			-5.1603	true	1.4279	true	3	23	1	78.714				N	N
C5	A2	Eomes	UNKNOWN	SYBR	None	35.7604	29.3412	43.5841	30.8118	30.9204	0.0941		-0.5437	0.1028			-5.1603	true	1.4279	true	3	23	1	78.5611				N	N
C6	A2	Eomes	UNKNOWN	SYBR	None	35.7604	29.3412	43.5841	30.9757	30.9204	0.0941		-0.5437	0.1028			-5.1603	true	1.4279	true	3	23	1	78.5611				N	N
C7	SB12	ATP5O	UNKNOWN	SYBR	None				32.0491	31.9884	0.1184							true	1.7738	true	3	23	1	84.3753				N	N
C8	SB12	ATP5O	UNKNOWN	SYBR	None				32.0642	31.9884	0.1184							true	1.7738	true	3	23	1	84.3753				N	N
C9	SB12	ATP5O	UNKNOWN	SYBR	None				31.852	31.9884	0.1184							true	1.7738	true	3	23	1	84.3686				N	N
C10	SB12	Eomes	UNKNOWN	SYBR	None	225.0161	189.0729	267.7922	28.6768	28.7912	0.1025		-3.1973	0.0904			-7.8139	true	1.4279	true	3	21	1	78.697				N	N
C11	SB12	Eomes	UNKNOWN	SYBR	None	225.0161	189.0729	267.7922	28.8218	28.7912	0.1025		-3.1973	0.0904			-7.8139	true	1.4279	true	3	21	1	78.5439				N	N
C12	SB12	Eomes	UNKNOWN	SYBR	None	225.0161	189.0729	267.7922	28.8749	28.7912	0.1025		-3.1973	0.0904			-7.8139	true	1.4279	true	3	21	1	78.5439				N	N
D1	A4	ATP5O	UNKNOWN	SYBR	None				32.6649	32.6095	0.0598							true	1.7738	true	3	23	1	84.3801				N	N
D2	A4	ATP5O	UNKNOWN	SYBR	None				32.6174	32.6095	0.0598							true	1.7738	true	3	23	1	84.231				N	N
D3	A4	ATP5O	UNKNOWN	SYBR	None				32.5461	32.6095	0.0598							true	1.7738	true	3	23	1	84.5284				N	N
D4	A4	Eomes	UNKNOWN	SYBR	None	84.0891	73.4153	96.3147	30.7881	30.8323	0.1065		-1.7772	0.0705			-6.3938	true	1.4279	true	3	23	1	78.714				N	N
D5	A4	Eomes	UNKNOWN	SYBR	None	84.0891	73.4153	96.3147	30.7549	30.8323	0.1065		-1.7772	0.0705			-6.3938	true	1.4279	true	3	23	1	78.5611				N	N
D6	A4	Eomes	UNKNOWN	SYBR	None	84.0891	73.4153	96.3147	30.9538	30.8323	0.1065		-1.7772	0.0705			-6.3938	true	1.4279	true	3	23	1	78.5611				N	N
E1	A6	ATP5O	UNKNOWN	SYBR	None				32.7155	32.7396	0.1629							true	1.7738	true	3	23	1	84.231				N	N
E2	A6	ATP5O	UNKNOWN	SYBR	None				32.5901	32.7396	0.1629							true	1.7738	true	3	24	1	84.231				N	N
E3	A6	ATP5O	UNKNOWN	SYBR	None				32.9132	32.7396	0.1629							true	1.7738	true	3	24	1	84.3793	66.3396			N	Y
E4	A6	Eomes	UNKNOWN	SYBR	None	29.6877	19.3183	45.6232	32.4372	32.4644	0.3508		-0.2752	0.2233			-4.8918	true	1.4279	true	3	24	1	78.8631				N	N
E5	A6	Eomes	UNKNOWN	SYBR	None	29.6877	19.3183	45.6232	32.1281	32.4644	0.3508		-0.2752	0.2233			-4.8918	true	1.4279	true	3	24	1	78.7102				N	N
E6	A6	Eomes	UNKNOWN	SYBR	None	29.6877	19.3183	45.6232	32.828	32.4644	0.3508		-0.2752	0.2233			-4.8918	true	1.4279	true	3	25	1	78.5611				N	N
F1	A9	ATP5O	UNKNOWN	SYBR	None				32.2201	32.1708	0.0755							true	1.7738	true	3	23	1	84.3801				N	N
F2	A9	ATP5O	UNKNOWN	SYBR	None				32.0839	32.1708	0.0755							true	1.7738	true	3	23	1	84.231	69.0246			N	Y
F3	A9	ATP5O	UNKNOWN	SYBR	None				32.2086	32.1708	0.0755							true	1.7738	true	3	23	1	84.5284				N	N
F4	A9	Eomes	UNKNOWN	SYBR	None	11.6053	6.4682	20.8224	32.8655	33.2508	0.5207		1.0799	0.3038			-3.5367	true	1.4279	true	3	25	1	78.714				Y	N
F5	A9	Eomes	UNKNOWN	SYBR	None	11.6053	6.4682	20.8224	33.8431	33.2508	0.5207		1.0799	0.3038			-3.5367	true	1.4279	true	3	26	1	78.7102				Y	N
F6	A9	Eomes	UNKNOWN	SYBR	None	11.6053	6.4682	20.8224	33.0437	33.2508	0.5207		1.0799	0.3038			-3.5367	true	1.4279	true	3	25	1	78.7102				Y	N
G1	A12	ATP5O	UNKNOWN	SYBR	None				32.207	32.1598	0.0801							true	1.7738	true	3	23	1	84.3801				N	N
G2	A12	ATP5O	UNKNOWN	SYBR	None				32.0673	32.1598	0.0801							true	1.7738	true	3	23	1	84.3801				N	N
G3	A12	ATP5O	UNKNOWN	SYBR	None				32.2051	32.1598	0.0801							true	1.7738	true	3	23	1	84.5284				N	N
G4	A12	Eomes	UNKNOWN	SYBR	None	18.8669	16.1578	22.0302	32.6583	32.5386	0.1142		0.3788	0.0805			-4.2378	true	1.4279	true	3	25	1	78.8631				N	N
G5	A12	Eomes	UNKNOWN	SYBR	None	18.8669	16.1578	22.0302	32.5269	32.5386	0.1142		0.3788	0.0805			-4.2378	true	1.4279	true	3	25	1	78.7102				N	N
G6	A12	Eomes	UNKNOWN	SYBR	None	18.8669	16.1578	22.0302	32.4308	32.5386	0.1142		0.3788	0.0805			-4.2378	true	1.4279	true	3	25	1	78.7102				N	N
H1	A24	ATP5O	UNKNOWN	SYBR	None				30.7229	30.8271	0.1262							true	1.7738	true	3	21	1	84.5292				N	N
H2	A24	ATP5O	UNKNOWN	SYBR	None				30.7909	30.8271	0.1262							true	1.7738	true	3	21	1	84.3801				N	N
H3	A24	ATP5O	UNKNOWN	SYBR	None				30.9675	30.8271	0.1262							true	1.7738	true	3	21	1	84.6775	67.8305			N	Y
H4	A24	Eomes	UNKNOWN	SYBR	None	273.2061	228.7221	326.3418	27.4258	27.3499	0.0982		-3.4772	0.0923			-8.0938	true	1.4279	true	3	20	1	78.8631				N	N
H5	A24	Eomes	UNKNOWN	SYBR	None	273.2061	228.7221	326.3418	27.385	27.3499	0.0982		-3.4772	0.0923			-8.0938	true	1.4279	true	3	20	1	78.8593				N	N
H6	A24	Eomes	UNKNOWN	SYBR	None	273.2061	228.7221	326.3418	27.239	27.3499	0.0982		-3.4772	0.0923			-8.0938	true	1.4279	true	3	19	1	78.8593				N	N

Analysis Type = Singleplex
Endogenous Control = ATP5O
RQ Min/Max Confidence Level = 95.0
Reference Sample = X0
