# Supplementary material for: Rapid changes in morphogen concentration control self-organized patterning in human embryonic stem cells
Source: eLife. 2019 Mar 4;8:e40526. doi: 10.7554/eLife.40526 (PMC6398983; doi:10.7554/eLife.40526)
Supplement: Figure 3—source data 1. — Requires the github repository – idse/stemcells. [file elife-40526-fig3-data1.zip › figure3/170502_qpcrE6ChirA/170510_E6ChirA Timeseries ATP5O Cer Sox17 Mesp1 plate 2_data.txt]

* Block Type = 96well
* Chemistry = SYBR_GREEN
* Experiment File Name = D:\Applied Biosystems\StepOne Software v2.3\experiments\170510_E6ChirA Timeseries ATP5O Cer Sox17 Mesp1 plate 2.eds
* Experiment Run End Time = 2017-05-10 17:55:17 PM CDT
* Instrument Type = steponeplus
* Passive Reference = ROX

[Results]
Well	Sample Name	Target Name	Task	Reporter	Quencher	RQ	RQ Min	RQ Max	Cт	Cт Mean	Cт SD	ΔCт	ΔCт Mean	ΔCт SE	HK Control ΔCт Mean	HK Control ΔCт SE	ΔΔCт	Automatic Ct Threshold	Ct Threshold	Automatic Baseline	Baseline Start	Baseline End	Efficiency	Tm1	Tm2	Tm3	Comments	HIGHSD	OUTLIERRG	EXPFAIL	MTP
A1	X12	ATP5O	UNKNOWN	SYBR	None				31.9404	31.913	0.0817							true	1.9276	true	3	23	1	84.8307	66.6461			N	N	N	Y
A2	X12	ATP5O	UNKNOWN	SYBR	None				31.9776	31.913	0.0817							true	1.9276	true	3	22	1	84.6816	65.3046			N	N	N	Y
A3	X12	ATP5O	UNKNOWN	SYBR	None				31.8212	31.913	0.0817							true	1.9276	true	3	22	1	84.8352	65.7534			N	N	N	Y
A4	X12	Cer	UNKNOWN	SYBR	None	1	0.764	1.309	32.9443	32.8325	0.2281		0.9195	0.1399			0	true	1.9711	true	3	25	1	75.8906				N	N	N	N
A5	X12	Cer	UNKNOWN	SYBR	None	1	0.764	1.309	32.5701	32.8325	0.2281		0.9195	0.1399			0	true	1.9711	true	3	24	1	75.8866				N	N	N	N
A6	X12	Cer	UNKNOWN	SYBR	None	1	0.764	1.309	32.9832	32.8325	0.2281		0.9195	0.1399			0	true	1.9711	true	3	25	1	75.7375				N	N	N	N
A7	X12	Sox17	UNKNOWN	SYBR	None	1	0.2685	3.7238	37.2697	35.9562	1.1804		4.0431	0.6832			0	true	0.0214	true	3	35	1	61.5718	81.6975	73.0509		Y	N	N	Y
A8	X12	Sox17	UNKNOWN	SYBR	None	1	0.2685	3.7238	35.6148	35.9562	1.1804		4.0431	0.6832			0	true	0.0214	true	3	35	1	61.2737	88.406	81.8465		Y	N	N	Y
A9	X12	Sox17	UNKNOWN	SYBR	None	1	0.2685	3.7238	34.984	35.9562	1.1804		4.0431	0.6832			0	true	0.0214	true	3	34	1	84.5367	61.4336			Y	N	N	Y
A10	X12	Mesp1	UNKNOWN	SYBR	None	1	0.5465	1.8299	35.837	35.2162	0.5377		3.3031	0.314			0	true	0.9169	true	3	29	1	87.2196	66.3523			Y	Y	N	Y
A11	X12	Mesp1	UNKNOWN	SYBR	None	1	0.5465	1.8299	34.9083	35.2162	0.5377		3.3031	0.314			0	true	0.9169	true	3	27	1	87.0653	68.4319			Y	N	N	Y
A12	X12	Mesp1	UNKNOWN	SYBR	None	1	0.5465	1.8299	34.9033	35.2162	0.5377		3.3031	0.314			0	true	0.9169	true	3	28	1	87.0653	68.581			Y	N	N	Y
B1	SB12	ATP5O	UNKNOWN	SYBR	None				31.9443	31.8013	0.1665							true	1.9276	true	3	22	1	84.6816	65.4537			N	N	N	Y
B2	SB12	ATP5O	UNKNOWN	SYBR	None				31.8412	31.8013	0.1665							true	1.9276	true	3	22	1	84.6816				N	N	N	N
B3	SB12	ATP5O	UNKNOWN	SYBR	None				31.6184	31.8013	0.1665							true	1.9276	true	3	23	1	84.6861	66.797			N	N	N	Y
B4	SB12	Cer	UNKNOWN	SYBR	None	0.0769	0.0416	0.1422	36.9303	36.4213	0.5277		4.62	0.3195			3.7006	true	1.9711	true	3	29	1	75.5925				Y	N	N	N
B5	SB12	Cer	UNKNOWN	SYBR	None	0.0769	0.0416	0.1422	36.4569	36.4213	0.5277		4.62	0.3195			3.7006	true	1.9711	true	3	29	1	75.5884				Y	N	N	N
B6	SB12	Cer	UNKNOWN	SYBR	None	0.0769	0.0416	0.1422	35.8768	36.4213	0.5277		4.62	0.3195			3.7006	true	1.9711	true	3	28	1	75.5884				Y	N	N	N
B7	SB12	Sox17	UNKNOWN	SYBR	None	0.2809	0.2329	0.3386	37.7054	37.6765	0.025		5.8752	0.0972			1.8321	true	0.0214	true	3	34	1	61.4227	78.4177	81.9956		N	N	N	Y
B8	SB12	Sox17	UNKNOWN	SYBR	None	0.2809	0.2329	0.3386	37.661	37.6765	0.025		5.8752	0.0972			1.8321	true	0.0214	true	3	35	1	61.4227	84.3809			N	N	N	Y
B9	SB12	Sox17	UNKNOWN	SYBR	None	0.2809	0.2329	0.3386	37.6632	37.6765	0.025		5.8752	0.0972			1.8321	true	0.0214	true	3	35	1	61.4336	81.4066	74.8483		N	N	N	Y
B10	SB12	Mesp1	UNKNOWN	SYBR	None	2.3067	1.0844	4.9066	33.4459	33.8986	0.6586		2.0973	0.3922			-1.2058	true	0.9169	true	3	26	1	87.2196	68.141			Y	N	N	Y
B11	SB12	Mesp1	UNKNOWN	SYBR	None	2.3067	1.0844	4.9066	34.6541	33.8986	0.6586		2.0973	0.3922			-1.2058	true	0.9169	true	3	28	1	87.0653				Y	N	N	N
B12	SB12	Mesp1	UNKNOWN	SYBR	None	2.3067	1.0844	4.9066	33.5958	33.8986	0.6586		2.0973	0.3922			-1.2058	true	0.9169	true	3	27	1	87.0653	72.7549			Y	N	N	Y
C1	X24	ATP5O	UNKNOWN	SYBR	None				30.9646	30.9181	0.0891							true	1.9276	true	3	21	1	84.6816				N	N	N	N
C2	X24	ATP5O	UNKNOWN	SYBR	None				30.9742	30.9181	0.0891							true	1.9276	true	3	22	1	84.5325	65.4537			N	N	N	Y
C3	X24	ATP5O	UNKNOWN	SYBR	None				30.8153	30.9181	0.0891							true	1.9276	true	3	21	1	84.8352	66.0516			N	N	N	Y
C4	X24	Cer	UNKNOWN	SYBR	None	0.1502	0.056	0.4031	35.141	34.5724	0.8838		3.6543	0.5129			2.7349	true	1.9711	true	3	26	1	75.7415				Y	N	N	N
C5	X24	Cer	UNKNOWN	SYBR	None	0.1502	0.056	0.4031	33.5542	34.5724	0.8838		3.6543	0.5129			2.7349	true	1.9711	true	3	26	1	75.7375				Y	N	N	N
C6	X24	Cer	UNKNOWN	SYBR	None	0.1502	0.056	0.4031	35.022	34.5724	0.8838		3.6543	0.5129			2.7349	true	1.9711	true	3	26	1	75.5884				Y	N	N	N
C7	X24	Sox17	UNKNOWN	SYBR	None	1.4133	0.9804	2.0374	34.3045	34.4621	0.2229		3.5441	0.1658			-0.4991	true	0.0214	true	3	33	1	87.3625	78.4177	61.87		N	N	N	Y
C8	X24	Sox17	UNKNOWN	SYBR	None	1.4133	0.9804	2.0374	34.6197	34.4621	0.2229		3.5441	0.1658			-0.4991	true	0.0214	true	3	32	1	78.865	61.4227			N	N	N	Y
C9	X24	Sox17	UNKNOWN	SYBR	None				Undetermined	34.4621	0.2229							true	0.0214	true	3	39	1	80.3632	61.2846			N	N	Y	Y
C10	X24	Mesp1	UNKNOWN	SYBR	None	3.1749	2.8082	3.5896	32.5525	32.5545	0.0653		1.6364	0.0638			-1.6667	true	0.9169	true	3	25	1	87.2196	72.0163			N	N	N	Y
C11	X24	Mesp1	UNKNOWN	SYBR	None	3.1749	2.8082	3.5896	32.4902	32.5545	0.0653		1.6364	0.0638			-1.6667	true	0.9169	true	3	26	1	87.0653	69.3263			N	N	N	Y
C12	X24	Mesp1	UNKNOWN	SYBR	None	3.1749	2.8082	3.5896	32.6208	32.5545	0.0653		1.6364	0.0638			-1.6667	true	0.9169	true	3	25	1	87.0653				N	N	N	N

Analysis Type = Singleplex
Endogenous Control = ATP5O
RQ Min/Max Confidence Level = 95.0
Reference Sample = X12
