# Supplementary material for: Rapid changes in morphogen concentration control self-organized patterning in human embryonic stem cells
Source: eLife. 2019 Mar 4;8:e40526. doi: 10.7554/eLife.40526 (PMC6398983; doi:10.7554/eLife.40526)
Supplement: Figure 4—source data 1. — Requires the github repository – idse/stemcells. [file elife-40526-fig4-data1.zip]

Archive with 135 entries (110 files):
- figure4/
- figure4/0_qpcr/
- figure4/0_qpcr/170220_ActivinRamp/
- figure4/0_qpcr/170220_ActivinRamp/171012_Mesp1RedoNog/
- figure4/0_qpcr/170220_ActivinRamp/171012_Mesp1RedoNog/qPCRcombinedPlot.m
- __MACOSX/
- __MACOSX/figure4/
- __MACOSX/figure4/0_qpcr/
- __MACOSX/figure4/0_qpcr/170220_ActivinRamp/
- __MACOSX/figure4/0_qpcr/170220_ActivinRamp/171012_Mesp1RedoNog/
- __MACOSX/figure4/0_qpcr/170220_ActivinRamp/171012_Mesp1RedoNog/._qPCRcombinedPlot.m
- figure4/0_qpcr/170220_ActivinRamp/171012_Mesp1RedoNog/data_NogginATP5OMesp1.mat
- __MACOSX/figure4/0_qpcr/170220_ActivinRamp/171012_Mesp1RedoNog/._data_NogginATP5OMesp1.mat
- figure4/0_qpcr/170220_ActivinRamp/171012_Mesp1RedoNog/analyze_qpcr_ctrl.m
- __MACOSX/figure4/0_qpcr/170220_ActivinRamp/171012_Mesp1RedoNog/._analyze_qpcr_ctrl.m
- figure4/0_qpcr/170220_ActivinRamp/171012_Mesp1RedoNog/analyze_qpcr_ramp.m
- __MACOSX/figure4/0_qpcr/170220_ActivinRamp/171012_Mesp1RedoNog/._analyze_qpcr_ramp.m
- figure4/0_qpcr/170220_ActivinRamp/171012_Mesp1RedoNog/data_ATP5OMesp1Noggin.mat
- __MACOSX/figure4/0_qpcr/170220_ActivinRamp/171012_Mesp1RedoNog/._data_ATP5OMesp1Noggin.mat
- figure4/0_qpcr/170220_ActivinRamp/171012_Mesp1RedoNog/171011 Old Ramp ATP5O and Mesp1_data.txt
- __MACOSX/figure4/0_qpcr/170220_ActivinRamp/171012_Mesp1RedoNog/._171011 Old Ramp ATP5O and Mesp1_data.txt
- figure4/0_qpcr/170220_ActivinRamp/171012_Mesp1RedoNog/171011 Old Ramp Noggin_data.txt
- __MACOSX/figure4/0_qpcr/170220_ActivinRamp/171012_Mesp1RedoNog/._171011 Old Ramp Noggin_data.txt
- figure4/0_qpcr/170220_ActivinRamp/171012_Mesp1RedoNog/171012 Old Ramp Ctrl ATP5O Mesp1 Noggin_data.txt
- __MACOSX/figure4/0_qpcr/170220_ActivinRamp/171012_Mesp1RedoNog/._171012 Old Ramp Ctrl ATP5O Mesp1 Noggin_data.txt
- __MACOSX/figure4/0_qpcr/170220_ActivinRamp/._171012_Mesp1RedoNog
- figure4/0_qpcr/170220_ActivinRamp/170220_RampqPCR/
- figure4/0_qpcr/170220_ActivinRamp/170220_RampqPCR/170329 Old Ramp ATP5O Mesp1_data.txt
- __MACOSX/figure4/0_qpcr/170220_ActivinRamp/170220_RampqPCR/
- __MACOSX/figure4/0_qpcr/170220_ActivinRamp/170220_RampqPCR/._170329 Old Ramp ATP5O Mesp1_data.txt
- figure4/0_qpcr/170220_ActivinRamp/170220_RampqPCR/170525 Old Ramp Hand1_data.txt
- __MACOSX/figure4/0_qpcr/170220_ActivinRamp/170220_RampqPCR/._170525 Old Ramp Hand1_data.txt
- figure4/0_qpcr/170220_ActivinRamp/170220_RampqPCR/data_ATP5OMixl1Wnt3.mat
- __MACOSX/figure4/0_qpcr/170220_ActivinRamp/170220_RampqPCR/._data_ATP5OMixl1Wnt3.mat
- figure4/0_qpcr/170220_ActivinRamp/170220_RampqPCR/data_ATP5OMesp1GSCFOXA2.mat
- __MACOSX/figure4/0_qpcr/170220_ActivinRamp/170220_RampqPCR/._data_ATP5OMesp1GSCFOXA2.mat
- figure4/0_qpcr/170220_ActivinRamp/170220_RampqPCR/data_ATP5OHand1.mat
- __MACOSX/figure4/0_qpcr/170220_ActivinRamp/170220_RampqPCR/._data_ATP5OHand1.mat
- figure4/0_qpcr/170220_ActivinRamp/170220_RampqPCR/analyze_qpcr_mixl1wnt3.m
- __MACOSX/figure4/0_qpcr/170220_ActivinRamp/170220_RampqPCR/._analyze_qpcr_mixl1wnt3.m
- figure4/0_qpcr/170220_ActivinRamp/170220_RampqPCR/analyze_qpcr_hand1.m
- __MACOSX/figure4/0_qpcr/170220_ActivinRamp/170220_RampqPCR/._analyze_qpcr_hand1.m
- figure4/0_qpcr/170220_ActivinRamp/170220_RampqPCR/analyze_qpcr.m
- __MACOSX/figure4/0_qpcr/170220_ActivinRamp/170220_RampqPCR/._analyze_qpcr.m
- figure4/0_qpcr/170220_ActivinRamp/170220_RampqPCR/170612 Old Ramp Mixl1_data.txt
- __MACOSX/figure4/0_qpcr/170220_ActivinRamp/170220_RampqPCR/._170612 Old Ramp Mixl1_data.txt
- __MACOSX/figure4/0_qpcr/170220_ActivinRamp/._170220_RampqPCR
- figure4/0_qpcr/170220_ActivinRamp/qPCRcombinedPlot.m
- __MACOSX/figure4/0_qpcr/170220_ActivinRamp/._qPCRcombinedPlot.m
- figure4/0_qpcr/170220_ActivinRamp/170220_RampqPCRControl/
- figure4/0_qpcr/170220_ActivinRamp/170220_RampqPCRControl/data_ATP5OMixl1Wnt3.mat
- __MACOSX/figure4/0_qpcr/170220_ActivinRamp/170220_RampqPCRControl/
- __MACOSX/figure4/0_qpcr/170220_ActivinRamp/170220_RampqPCRControl/._data_ATP5OMixl1Wnt3.mat
- figure4/0_qpcr/170220_ActivinRamp/170220_RampqPCRControl/data_ATP5OMesp1GSCFoxA2.mat
- __MACOSX/figure4/0_qpcr/170220_ActivinRamp/170220_RampqPCRControl/._data_ATP5OMesp1GSCFoxA2.mat
- figure4/0_qpcr/170220_ActivinRamp/170220_RampqPCRControl/data_ATP5OHand1.mat
- __MACOSX/figure4/0_qpcr/170220_ActivinRamp/170220_RampqPCRControl/._data_ATP5OHand1.mat
- figure4/0_qpcr/170220_ActivinRamp/170220_RampqPCRControl/170612 Old Ramp Ctrl Mixl1 Wnt3_data.txt
- __MACOSX/figure4/0_qpcr/170220_ActivinRamp/170220_RampqPCRControl/._170612 Old Ramp Ctrl Mixl1 Wnt3_data.txt
- figure4/0_qpcr/170220_ActivinRamp/170220_RampqPCRControl/170530 Old Ramp Ctrl ATP5O Hand1_data.txt
- __MACOSX/figure4/0_qpcr/170220_ActivinRamp/170220_RampqPCRControl/._170530 Old Ramp Ctrl ATP5O Hand1_data.txt
- figure4/0_qpcr/170220_ActivinRamp/170220_RampqPCRControl/170330 Old Ramp Control ATP5O Mesp1 GSC FoxA2_data.txt
- __MACOSX/figure4/0_qpcr/170220_ActivinRamp/170220_RampqPCRControl/._170330 Old Ramp Control ATP5O Mesp1 GSC FoxA2_data.txt
- figure4/0_qpcr/170220_ActivinRamp/170220_RampqPCRControl/analyze_qpcr_mixl1wnt3.m
- __MACOSX/figure4/0_qpcr/170220_ActivinRamp/170220_RampqPCRControl/._analyze_qpcr_mixl1wnt3.m
- figure4/0_qpcr/170220_ActivinRamp/170220_RampqPCRControl/analyze_qpcr_hand1.m
- __MACOSX/figure4/0_qpcr/170220_ActivinRamp/170220_RampqPCRControl/._analyze_qpcr_hand1.m
- figure4/0_qpcr/170220_ActivinRamp/170220_RampqPCRControl/analyze_qpcr.m
- __MACOSX/figure4/0_qpcr/170220_ActivinRamp/170220_RampqPCRControl/._analyze_qpcr.m
- __MACOSX/figure4/0_qpcr/170220_ActivinRamp/._170220_RampqPCRControl
- __MACOSX/figure4/0_qpcr/._170220_ActivinRamp
- figure4/0_qpcr/170804_BMPramp/
- figure4/0_qpcr/170804_BMPramp/qPCRcombinedPlot.m
- __MACOSX/figure4/0_qpcr/170804_BMPramp/
- __MACOSX/figure4/0_qpcr/170804_BMPramp/._qPCRcombinedPlot.m
- figure4/0_qpcr/170804_BMPramp/170804 BMP Ramp ID2 Hand1 plate2_data.txt
- __MACOSX/figure4/0_qpcr/170804_BMPramp/._170804 BMP Ramp ID2 Hand1 plate2_data.txt
- figure4/0_qpcr/170804_BMPramp/dataCtrl_ATP5OID2Hand1.mat
- __MACOSX/figure4/0_qpcr/170804_BMPramp/._dataCtrl_ATP5OID2Hand1.mat
- figure4/0_qpcr/170804_BMPramp/dataRamp_ATP5OID2Hand1.mat
- __MACOSX/figure4/0_qpcr/170804_BMPramp/._dataRamp_ATP5OID2Hand1.mat
- figure4/0_qpcr/170804_BMPramp/analyze_qpcrRamp.m
- __MACOSX/figure4/0_qpcr/170804_BMPramp/._analyze_qpcrRamp.m
- figure4/0_qpcr/170804_BMPramp/170804 BMP Ramp ID2 Hand1_data.txt
- __MACOSX/figure4/0_qpcr/170804_BMPramp/._170804 BMP Ramp ID2 Hand1_data.txt
- figure4/0_qpcr/170804_BMPramp/analyze_qpcrCtrl.m
- __MACOSX/figure4/0_qpcr/170804_BMPramp/._analyze_qpcrCtrl.m
- figure4/0_qpcr/170804_BMPramp/170804 BMP Ramp Ctrl ID2 Hand1_data.txt
- __MACOSX/figure4/0_qpcr/170804_BMPramp/._170804 BMP Ramp Ctrl ID2 Hand1_data.txt
- __MACOSX/figure4/0_qpcr/._170804_BMPramp
- figure4/0_qpcr/170724_BMPramp/
- figure4/0_qpcr/170724_BMPramp/qPCRcombinedPlot.m
- __MACOSX/figure4/0_qpcr/170724_BMPramp/
- __MACOSX/figure4/0_qpcr/170724_BMPramp/._qPCRcombinedPlot.m
- figure4/0_qpcr/170724_BMPramp/170724_BMPrampCtrl/
- figure4/0_qpcr/170724_BMPramp/170724_BMPrampCtrl/data_ATP50ID2Hand1.mat
- __MACOSX/figure4/0_qpcr/170724_BMPramp/170724_BMPrampCtrl/
- __MACOSX/figure4/0_qpcr/170724_BMPramp/170724_BMPrampCtrl/._data_ATP50ID2Hand1.mat
- figure4/0_qpcr/170724_BMPramp/170724_BMPrampCtrl/170724 BMP Ramp Ctrl ID2 Hand1_data.txt
- __MACOSX/figure4/0_qpcr/170724_BMPramp/170724_BMPrampCtrl/._170724 BMP Ramp Ctrl ID2 Hand1_data.txt
- figure4/0_qpcr/170724_BMPramp/170724_BMPrampCtrl/analyze_qpcr.m
- __MACOSX/figure4/0_qpcr/170724_BMPramp/170724_BMPrampCtrl/._analyze_qpcr.m
- __MACOSX/figure4/0_qpcr/170724_BMPramp/._170724_BMPrampCtrl
- figure4/0_qpcr/170724_BMPramp/170724_BMPramp/
- figure4/0_qpcr/170724_BMPramp/170724_BMPramp/170725 BMP Ramp ID2 Hand1_data.txt
- __MACOSX/figure4/0_qpcr/170724_BMPramp/170724_BMPramp/
- __MACOSX/figure4/0_qpcr/170724_BMPramp/170724_BMPramp/._170725 BMP Ramp ID2 Hand1_data.txt
- figure4/0_qpcr/170724_BMPramp/170724_BMPramp/170729 BMP Ramp ID2 Hand1 plate 2 rerun_data.txt
- __MACOSX/figure4/0_qpcr/170724_BMPramp/170724_BMPramp/._170729 BMP Ramp ID2 Hand1 plate 2 rerun_data.txt
- figure4/0_qpcr/170724_BMPramp/170724_BMPramp/analyze_qpcr.m
- __MACOSX/figure4/0_qpcr/170724_BMPramp/170724_BMPramp/._analyze_qpcr.m
- figure4/0_qpcr/170724_BMPramp/170724_BMPramp/data_ATP5OID2Hand1.mat
- __MACOSX/figure4/0_qpcr/170724_BMPramp/170724_BMPramp/._data_ATP5OID2Hand1.mat
- __MACOSX/figure4/0_qpcr/170724_BMPramp/._170724_BMPramp
- __MACOSX/figure4/0_qpcr/._170724_BMPramp
- __MACOSX/figure4/._0_qpcr
- figure4/170116_8WellRampRepeat/
- figure4/170116_8WellRampRepeat/positions.mat
- __MACOSX/figure4/170116_8WellRampRepeat/
- __MACOSX/figure4/170116_8WellRampRepeat/._positions.mat
- figure4/170116_8WellRampRepeat/8WellRampRepeat.txt
- __MACOSX/figure4/170116_8WellRampRepeat/._8WellRampRepeat.txt
- figure4/170116_8WellRampRepeat/analyze_LiveAndor.m
- __MACOSX/figure4/170116_8WellRampRepeat/._analyze_LiveAndor.m
- __MACOSX/figure4/._170116_8WellRampRepeat
- figure4/170125_ActivinVsBmpRamp/
- figure4/170125_ActivinVsBmpRamp/positions.mat
- __MACOSX/figure4/170125_ActivinVsBmpRamp/
- __MACOSX/figure4/170125_ActivinVsBmpRamp/._positions.mat
- figure4/170125_ActivinVsBmpRamp/ActivinVsBmpRamp.txt
- __MACOSX/figure4/170125_ActivinVsBmpRamp/._ActivinVsBmpRamp.txt
- figure4/170125_ActivinVsBmpRamp/analyze_LiveAndorNewer.m
- __MACOSX/figure4/170125_ActivinVsBmpRamp/._analyze_LiveAndorNewer.m
- __MACOSX/figure4/._170125_ActivinVsBmpRamp
- __MACOSX/._figure4
