# Supplementary material for: Rapid changes in morphogen concentration control self-organized patterning in human embryonic stem cells
Source: eLife. 2019 Mar 4;8:e40526. doi: 10.7554/eLife.40526 (PMC6398983; doi:10.7554/eLife.40526)
Supplement: Figure 4—source data 1. — Requires the github repository – idse/stemcells. [file elife-40526-fig4-data1.zip › figure4/0_qpcr/170220_ActivinRamp/171012_Mesp1RedoNog/171011 Old Ramp ATP5O and Mesp1_data.txt]

* Block Type = 96well
* Chemistry = SYBR_GREEN
* Experiment File Name = D:\Applied Biosystems\StepOne Software v2.3\experiments\171011 Old Ramp ATP5O and Mesp1.eds
* Experiment Run End Time = 2017-10-11 16:51:39 PM CDT
* Instrument Type = steponeplus
* Passive Reference = ROX

[Results]
Well	Sample Name	Target Name	Task	Reporter	Quencher	RQ	RQ Min	RQ Max	Cт	Cт Mean	Cт SD	ΔCт	ΔCт Mean	ΔCт SE	HK Control ΔCт Mean	HK Control ΔCт SE	ΔΔCт	Automatic Ct Threshold	Ct Threshold	Automatic Baseline	Baseline Start	Baseline End	Efficiency	Tm1	Tm2	Tm3	Comments	HIGHSD	OUTLIERRG	EXPFAIL	MTP
A1	8am	ATP5O	UNKNOWN	SYBR	None				Undetermined	30.2654	0.1672							true	0.6454	true	3	35	1	61.4307	79.7648	83.7894		N	N	N	Y
A2	8am	ATP5O	UNKNOWN	SYBR	None				30.3836	30.2654	0.1672							true	0.6454	true	3	23	1	84.0875	64.1137			N	N	N	Y
A3	8am	ATP5O	UNKNOWN	SYBR	None				30.1471	30.2654	0.1672							true	0.6454	true	3	23	1	84.2355	63.3711			N	N	N	Y
A4	8am	Mesp1	UNKNOWN	SYBR	None	1	0.0664	15.0642	31.9619	33.5298	2.1198		3.2644	1.2296			0	true	0.0557	true	3	29	1	65.6065	86.471			Y	N	N	Y
A5	8am	Mesp1	UNKNOWN	SYBR	None	1	0.0664	15.0642	35.9416	33.5298	2.1198		3.2644	1.2296			0	true	0.0557	true	3	33	1	86.6189	61.7295			Y	N	N	Y
A6	8am	Mesp1	UNKNOWN	SYBR	None	1	0.0664	15.0642	32.6858	33.5298	2.1198		3.2644	1.2296			0	true	0.0557	true	3	30	1	74.5468	64.4122			Y	N	N	Y
A7	4pm	ATP5O	UNKNOWN	SYBR	None				30.5723	30.4788	0.1113							true	0.6454	true	3	23	1	84.0807	64.5559	73.3495		N	N	N	Y
A8	4pm	ATP5O	UNKNOWN	SYBR	None				30.3557	30.4788	0.1113							true	0.6454	true	3	23	1	84.0807	64.2578			N	N	N	Y
A9	4pm	ATP5O	UNKNOWN	SYBR	None				30.5082	30.4788	0.1113							true	0.6454	true	3	23	1	84.0865	73.0586	64.8622		N	N	N	Y
A10	4pm	Mesp1	UNKNOWN	SYBR	None	2.6058	1.9311	3.5164	32.161	32.3614	0.2457		1.8826	0.1557			-1.3817	true	0.0557	true	3	29	1	86.6199	65.4583			N	N	N	Y
A11	4pm	Mesp1	UNKNOWN	SYBR	None	2.6058	1.9311	3.5164	32.2876	32.3614	0.2457		1.8826	0.1557			-1.3817	true	0.0557	true	3	30	1	86.3182	66.3448			N	N	N	Y
A12	4pm	Mesp1	UNKNOWN	SYBR	None	2.6058	1.9311	3.5164	32.6355	32.3614	0.2457		1.8826	0.1557			-1.3817	true	0.0557	true	3	30	1	86.4672	65.4504			N	N	N	Y
B1	9am	ATP5O	UNKNOWN	SYBR	None				30.932	30.8646	0.0631							true	0.6454	true	3	23	1	84.0875	64.5609			N	N	N	Y
B2	9am	ATP5O	UNKNOWN	SYBR	None				30.8548	30.8646	0.0631							true	0.6454	true	3	23	1	84.0875				N	N	N	N
B3	9am	ATP5O	UNKNOWN	SYBR	None				30.807	30.8646	0.0631							true	0.6454	true	3	23	1	84.0865	63.5201			N	N	N	Y
B4	9am	Mesp1	UNKNOWN	SYBR	None	1.4096	1.062	1.8708	33.7568	33.6337	0.174		2.7691	0.1283			-0.4953	true	0.0557	true	3	31	1	64.4143	86.322			N	N	N	Y
B5	9am	Mesp1	UNKNOWN	SYBR	None	1.4096	1.062	1.8708	33.5106	33.6337	0.174		2.7691	0.1283			-0.4953	true	0.0557	true	3	31	1	74.5468	64.2631			N	N	N	Y
B6	9am	Mesp1	UNKNOWN	SYBR	None				Undetermined	33.6337	0.174							true	0.0557	true	3	39	1	61.5805	80.8064			N	N	Y	Y
B7	5pm	ATP5O	UNKNOWN	SYBR	None				29.9692	29.9808	0.1144							true	0.6454	true	3	23	1	84.0807	64.4068			N	N	N	Y
B8	5pm	ATP5O	UNKNOWN	SYBR	None				29.8726	29.9808	0.1144							true	0.6454	true	3	23	1	84.0807	63.5126			N	N	N	Y
B9	5pm	ATP5O	UNKNOWN	SYBR	None				30.1005	29.9808	0.1144							true	0.6454	true	3	23	1	83.9374				N	N	N	N
B10	5pm	Mesp1	UNKNOWN	SYBR	None	3.3541	1.3442	8.3694	32.2225	31.4992	0.815		1.5184	0.4751			-1.7459	true	0.0557	true	3	30	1	86.4709	66.6505			Y	N	N	Y
B11	5pm	Mesp1	UNKNOWN	SYBR	None	3.3541	1.3442	8.3694	30.6162	31.4992	0.815		1.5184	0.4751			-1.7459	true	0.0557	true	3	28	1	86.3182	67.2391			Y	N	N	Y
B12	5pm	Mesp1	UNKNOWN	SYBR	None	3.3541	1.3442	8.3694	31.659	31.4992	0.815		1.5184	0.4751			-1.7459	true	0.0557	true	3	29	1	86.3182	66.0467			Y	N	N	Y
C1	10am	ATP5O	UNKNOWN	SYBR	None				30.5063	30.5619	0.1353							true	0.6454	true	3	23	1	83.9385	65.4552			N	N	N	Y
C2	10am	ATP5O	UNKNOWN	SYBR	None				30.7162	30.5619	0.1353							true	0.6454	true	3	23	1	83.9385	63.5175			N	N	N	Y
C3	10am	ATP5O	UNKNOWN	SYBR	None				30.4633	30.5619	0.1353							true	0.6454	true	3	23	1	84.2355	63.9672			N	N	N	Y
C4	10am	Mesp1	UNKNOWN	SYBR	None	1.552	0.5069	4.7518	32.1307	33.1922	0.998		2.6303	0.5815			-0.6341	true	0.0557	true	3	29	1	86.62	72.0149	66.6498		Y	N	N	Y
C5	10am	Mesp1	UNKNOWN	SYBR	None	1.552	0.5069	4.7518	33.3345	33.1922	0.998		2.6303	0.5815			-0.6341	true	0.0557	true	3	30	1	86.4699	64.2631			Y	N	N	Y
C6	10am	Mesp1	UNKNOWN	SYBR	None	1.552	0.5069	4.7518	34.1114	33.1922	0.998		2.6303	0.5815			-0.6341	true	0.0557	true	3	31	1	63.9651	86.4699			Y	N	N	Y
C7	6pm	ATP5O	UNKNOWN	SYBR	None				30.2416	30.2737	0.1337							true	0.6454	true	3	23	1	84.0807	63.9597			N	N	N	Y
C8	6pm	ATP5O	UNKNOWN	SYBR	None				30.1589	30.2737	0.1337							true	0.6454	true	3	23	1	83.9317				N	N	N	N
C9	6pm	ATP5O	UNKNOWN	SYBR	None				30.4206	30.2737	0.1337							true	0.6454	true	3	23	1	84.0865	63.3719			N	N	N	Y
C10	6pm	Mesp1	UNKNOWN	SYBR	None	2.3864	1.5757	3.6141	31.9232	32.2832	0.3488		2.0095	0.2157			-1.2548	true	0.0557	true	3	29	1	86.4709	65.6073			N	N	N	Y
C11	6pm	Mesp1	UNKNOWN	SYBR	None	2.3864	1.5757	3.6141	32.6196	32.2832	0.3488		2.0095	0.2157			-1.2548	true	0.0557	true	3	30	1	65.7486	86.1691			N	N	N	Y
C12	6pm	Mesp1	UNKNOWN	SYBR	None	2.3864	1.5757	3.6141	32.3069	32.2832	0.3488		2.0095	0.2157			-1.2548	true	0.0557	true	3	30	1	86.3182	65.8976			N	N	N	Y
D1	11am	ATP5O	UNKNOWN	SYBR	None				30.0104	29.9372	0.0877							true	0.6454	true	3	23	1	84.0875	65.3062			N	N	N	Y
D2	11am	ATP5O	UNKNOWN	SYBR	None				29.9614	29.9372	0.0877							true	0.6454	true	3	23	1	83.9385				N	N	N	N
D3	11am	ATP5O	UNKNOWN	SYBR	None				29.84	29.9372	0.0877							true	0.6454	true	3	22	1	84.0865	64.4143			N	N	N	Y
D4	11am	Mesp1	UNKNOWN	SYBR	None	1.481	0.5536	3.9625	32.9566	32.635	0.8814		2.6977	0.5114			-0.5666	true	0.0557	true	3	30	1	64.7124	86.62			Y	N	N	Y
D5	11am	Mesp1	UNKNOWN	SYBR	None	1.481	0.5536	3.9625	33.3104	32.635	0.8814		2.6977	0.5114			-0.5666	true	0.0557	true	3	30	1	64.4122	86.4699			Y	N	N	Y
D6	11am	Mesp1	UNKNOWN	SYBR	None	1.481	0.5536	3.9625	31.638	32.635	0.8814		2.6977	0.5114			-0.5666	true	0.0557	true	3	29	1	86.4699	67.0949			Y	N	N	Y
D7	7pm	ATP5O	UNKNOWN	SYBR	None				32.9254	32.623	0.4851							true	0.6454	true	3	29	1	84.0807	61.575			N	N	N	Y
D8	7pm	ATP5O	UNKNOWN	SYBR	None				32.8802	32.623	0.4851							true	0.6454	true	3	26	1	84.0807	62.0221			N	N	N	Y
D9	7pm	ATP5O	UNKNOWN	SYBR	None				32.0635	32.623	0.4851							true	0.6454	true	3	27	1	84.2355	61.5836			N	N	N	Y
D10	7pm	Mesp1	UNKNOWN	SYBR	None				Undetermined	17.321								true	0.0557	true	3	38	1	61.8817				N	N	Y	N
D11	7pm	Mesp1	UNKNOWN	SYBR	None				Undetermined	17.321								true	0.0557	true	3	37	1	62.4693				N	N	Y	N
D12	7pm	Mesp1	UNKNOWN	SYBR	None	388180.5938			17.321	17.321			-15.302				-18.5664	true	0.0557	true	3	20	1	62.9165				N	N	N	N
E1	12pm	ATP5O	UNKNOWN	SYBR	None				30.5663	30.7347	0.1551							true	0.6454	true	3	23	1	84.0875	65.6043			N	N	N	Y
E2	12pm	ATP5O	UNKNOWN	SYBR	None				30.7661	30.7347	0.1551							true	0.6454	true	3	24	1	83.9385	63.8156			N	N	N	Y
E3	12pm	ATP5O	UNKNOWN	SYBR	None				30.8716	30.7347	0.1551							true	0.6454	true	3	24	1	84.0865	64.8614			N	N	N	Y
E4	12pm	Mesp1	UNKNOWN	SYBR	None	3.0541	0.9944	9.38	33.4486	32.3883	0.9979		1.6536	0.5831			-1.6107	true	0.0557	true	3	31	1	64.5633	86.62			Y	N	N	Y
E5	12pm	Mesp1	UNKNOWN	SYBR	None	3.0541	0.9944	9.38	31.4674	32.3883	0.9979		1.6536	0.5831			-1.6107	true	0.0557	true	3	29	1	65.6045	86.4699			Y	N	N	Y
E6	12pm	Mesp1	UNKNOWN	SYBR	None	3.0541	0.9944	9.38	32.249	32.3883	0.9979		1.6536	0.5831			-1.6107	true	0.0557	true	3	29	1	65.1574	86.4699			Y	N	N	Y
E7	8pm	ATP5O	UNKNOWN	SYBR	None				32.5726	32.6996	0.115							true	0.6454	true	3	24	1	83.9317	64.2578			N	N	N	Y
E8	8pm	ATP5O	UNKNOWN	SYBR	None				32.7967	32.6996	0.115							true	0.6454	true	3	24	1	83.9317	76.0323			N	N	N	Y
E9	8pm	ATP5O	UNKNOWN	SYBR	None				32.7294	32.6996	0.115							true	0.6454	true	3	23	1	84.0865	64.2661			N	N	N	Y
E10	8pm	Mesp1	UNKNOWN	SYBR	None	12.5193	2.3002	68.1383	31.5014	32.3179	1.5205		-0.3817	0.8804			-3.6461	true	0.0557	true	3	29	1	64.2661	86.6199			Y	N	N	Y
E11	8pm	Mesp1	UNKNOWN	SYBR	None	12.5193	2.3002	68.1383	31.38	32.3179	1.5205		-0.3817	0.8804			-3.6461	true	0.0557	true	3	29	1	86.3182	64.258			Y	N	N	Y
E12	8pm	Mesp1	UNKNOWN	SYBR	None	12.5193	2.3002	68.1383	34.0722	32.3179	1.5205		-0.3817	0.8804			-3.6461	true	0.0557	true	3	32	1	62.0222				Y	N	N	N
F1	1pm	ATP5O	UNKNOWN	SYBR	None				30.2632	30.3113	0.1102							true	0.6454	true	3	23	1	83.9385	65.7534			N	N	N	Y
F2	1pm	ATP5O	UNKNOWN	SYBR	None				30.2335	30.3113	0.1102							true	0.6454	true	3	22	1	84.0875				N	N	N	N
F3	1pm	ATP5O	UNKNOWN	SYBR	None				30.4374	30.3113	0.1102							true	0.6454	true	3	23	1	84.2355	64.2653			N	N	N	Y
F4	1pm	Mesp1	UNKNOWN	SYBR	None	3.0569	1.3976	6.686	31.9189	31.9637	0.6957		1.6523	0.4067			-1.6121	true	0.0557	true	3	29	1	65.0104	86.62			Y	N	N	Y
F5	1pm	Mesp1	UNKNOWN	SYBR	None	3.0569	1.3976	6.686	32.6807	31.9637	0.6957		1.6523	0.4067			-1.6121	true	0.0557	true	3	30	1	65.0083	86.6189			Y	N	N	Y
F6	1pm	Mesp1	UNKNOWN	SYBR	None	3.0569	1.3976	6.686	31.2914	31.9637	0.6957		1.6523	0.4067			-1.6121	true	0.0557	true	3	28	1	72.3112	86.6189			Y	N	N	Y
F7	9pm	ATP5O	UNKNOWN	SYBR	None				30.7266	30.6434	0.1262							true	0.6454	true	3	23	1	84.0807	64.2578			N	N	N	Y
F8	9pm	ATP5O	UNKNOWN	SYBR	None				30.4982	30.6434	0.1262							true	0.6454	true	3	23	1	84.0807	64.7049			N	N	N	Y
F9	9pm	ATP5O	UNKNOWN	SYBR	None				30.7055	30.6434	0.1262							true	0.6454	true	3	22	1	84.2355	63.67			N	N	N	Y
F10	9pm	Mesp1	UNKNOWN	SYBR	None	6.0618	2.7179	13.52	31.2766	31.308	0.7108		0.6646	0.4168			-2.5998	true	0.0557	true	3	28	1	86.4709	65.6073	76.1881		Y	N	N	Y
F11	9pm	Mesp1	UNKNOWN	SYBR	None	6.0618	2.7179	13.52	32.0341	31.308	0.7108		0.6646	0.4168			-2.5998	true	0.0557	true	3	29	1	64.258	86.4672			Y	N	N	Y
F12	9pm	Mesp1	UNKNOWN	SYBR	None	6.0618	2.7179	13.52	30.6135	31.308	0.7108		0.6646	0.4168			-2.5998	true	0.0557	true	3	28	1	65.4504	86.4672			Y	N	N	Y
G1	2pm	ATP5O	UNKNOWN	SYBR	None				30.7741	30.8263	0.0928							true	0.6454	true	3	23	1	84.0875				N	N	N	N
G2	2pm	ATP5O	UNKNOWN	SYBR	None				30.9334	30.8263	0.0928							true	0.6454	true	3	23	1	84.0875	64.859			N	N	N	Y
G3	2pm	ATP5O	UNKNOWN	SYBR	None				30.7713	30.8263	0.0928							true	0.6454	true	3	23	1	84.2355	64.2653			N	N	N	Y
G4	2pm	Mesp1	UNKNOWN	SYBR	None	3.7269	0.7147	19.4351	33.3065	32.1927	1.4835		1.3664	0.8582			-1.898	true	0.0557	true	3	31	1	64.4143	86.62			Y	N	N	Y
G5	2pm	Mesp1	UNKNOWN	SYBR	None	3.7269	0.7147	19.4351	32.7627	32.1927	1.4835		1.3664	0.8582			-1.898	true	0.0557	true	3	30	1	64.7103	86.6189			Y	N	N	Y
G6	2pm	Mesp1	UNKNOWN	SYBR	None	3.7269	0.7147	19.4351	30.5087	32.1927	1.4835		1.3664	0.8582			-1.898	true	0.0557	true	3	28	1	78.8689	86.6189	67.8401		Y	N	N	Y
G7	10pm	ATP5O	UNKNOWN	SYBR	None				30.2776	30.3546	0.0741							true	0.6454	true	3	23	1	84.0807	63.5126			N	N	N	Y
G8	10pm	ATP5O	UNKNOWN	SYBR	None				30.3609	30.3546	0.0741							true	0.6454	true	3	23	1	84.2298	63.5126			N	N	N	Y
G9	10pm	ATP5O	UNKNOWN	SYBR	None				30.4254	30.3546	0.0741							true	0.6454	true	3	23	1	84.2355	63.521			N	N	N	Y
G10	10pm	Mesp1	UNKNOWN	SYBR	None	6.0887	1.3709	27.0428	30.2272	31.0129	1.3399		0.6582	0.7747			-2.6061	true	0.0557	true	3	27	1	86.6199	68.1407			Y	N	N	Y
G11	10pm	Mesp1	UNKNOWN	SYBR	None	6.0887	1.3709	27.0428	32.5599	31.0129	1.3399		0.6582	0.7747			-2.6061	true	0.0557	true	3	30	1	86.4672				Y	Y	N	N
G12	10pm	Mesp1	UNKNOWN	SYBR	None	6.0887	1.3709	27.0428	30.2514	31.0129	1.3399		0.6582	0.7747			-2.6061	true	0.0557	true	3	27	1	86.6163	66.1957			Y	N	N	Y
H1	3pm	ATP5O	UNKNOWN	SYBR	None				30.8025	30.6866	0.1671							true	0.6454	true	3	24	1	84.2366	65.3062			N	N	N	Y
H2	3pm	ATP5O	UNKNOWN	SYBR	None				30.495	30.6866	0.1671							true	0.6454	true	3	23	1	84.0875	65.0081			N	N	N	Y
H3	3pm	ATP5O	UNKNOWN	SYBR	None				30.7622	30.6866	0.1671							true	0.6454	true	3	24	1	84.3845	65.4575			N	N	N	Y
H4	3pm	Mesp1	UNKNOWN	SYBR	None	3.1531	2.25	4.4187	32.5622	32.2942	0.2536		1.6076	0.1754			-1.6568	true	0.0557	true	3	30	1	86.9181	65.3085			N	N	N	Y
H5	3pm	Mesp1	UNKNOWN	SYBR	None	3.1531	2.25	4.4187	32.0579	32.2942	0.2536		1.6076	0.1754			-1.6568	true	0.0557	true	3	29	1	65.3064	86.768			N	N	N	Y
H6	3pm	Mesp1	UNKNOWN	SYBR	None	3.1531	2.25	4.4187	32.2624	32.2942	0.2536		1.6076	0.1754			-1.6568	true	0.0557	true	3	30	1	65.4555	86.6189			N	N	N	Y
H7	11pm	ATP5O	UNKNOWN	SYBR	None				31.3834	31.5138	0.1365							true	0.6454	true	3	24	1	84.3788	66.0463			N	N	N	Y
H8	11pm	ATP5O	UNKNOWN	SYBR	None				31.5023	31.5138	0.1365							true	0.6454	true	3	24	1	84.2298	73.0514	65.5992		N	N	N	Y
H9	11pm	ATP5O	UNKNOWN	SYBR	None				31.6557	31.5138	0.1365							true	0.6454	true	3	24	1	84.2355	64.2661			N	N	N	Y
H10	11pm	Mesp1	UNKNOWN	SYBR	None	2.4897	0.775	7.9979	32.6218	33.4622	1.0414		1.9484	0.6064			-1.316	true	0.0557	true	3	30	1	64.8622	86.7689			Y	N	N	Y
H11	11pm	Mesp1	UNKNOWN	SYBR	None	2.4897	0.775	7.9979	34.6273	33.4622	1.0414		1.9484	0.6064			-1.316	true	0.0557	true	3	32	1	86.6163	62.4693			Y	N	N	Y
H12	11pm	Mesp1	UNKNOWN	SYBR	None	2.4897	0.775	7.9979	33.1376	33.4622	1.0414		1.9484	0.6064			-1.316	true	0.0557	true	3	31	1	86.6163	64.4071			Y	N	N	Y

Analysis Type = Singleplex
Endogenous Control = ATP5O
RQ Min/Max Confidence Level = 95.0
Reference Sample = 8am
