# Supplementary material for: Rapid changes in morphogen concentration control self-organized patterning in human embryonic stem cells
Source: eLife. 2019 Mar 4;8:e40526. doi: 10.7554/eLife.40526 (PMC6398983; doi:10.7554/eLife.40526)
Supplement: Figure 4—source data 1. — Requires the github repository – idse/stemcells. [file elife-40526-fig4-data1.zip › figure4/0_qpcr/170220_ActivinRamp/171012_Mesp1RedoNog/171011 Old Ramp Noggin_data.txt]

* Block Type = 96well
* Chemistry = SYBR_GREEN
* Experiment File Name = D:\Applied Biosystems\StepOne Software v2.3\experiments\171011 Old Ramp Noggin.eds
* Experiment Run End Time = 2017-10-11 20:22:51 PM CDT
* Instrument Type = steponeplus
* Passive Reference = ROX

[Results]
Well	Sample Name	Target Name	Task	Reporter	Quencher	RQ	RQ Min	RQ Max	Cт	Cт Mean	Cт SD	ΔCт	ΔCт Mean	ΔCт SE	HK Control ΔCт Mean	HK Control ΔCт SE	ΔΔCт	Automatic Ct Threshold	Ct Threshold	Automatic Baseline	Baseline Start	Baseline End	Efficiency	Tm1	Tm2	Tm3	Comments	HIGHSD	OUTLIERRG	EXPFAIL	MTP
A1	8am	Noggin	UNKNOWN	SYBR	None				30.8277	31.0226	0.2297							true	0.1234	true	3	27	1	74.9915	64.4101	82.4433		N	N	N	Y
A2	8am	Noggin	UNKNOWN	SYBR	None				31.2759	31.0226	0.2297							true	0.1234	true	3	27	1	74.0973	63.8139	82.2942		N	N	N	Y
A3	8am	Noggin	UNKNOWN	SYBR	None				30.9642	31.0226	0.2297							true	0.1234	true	3	26	1	82.4454	74.8459	63.8191		N	N	N	Y
A4	4pm	Noggin	UNKNOWN	SYBR	None				30.4116	31.3835	0.9497							true	0.1234	true	3	26	1	82.5944	63.5211			Y	N	N	Y
A5	4pm	Noggin	UNKNOWN	SYBR	None				32.3094	31.3835	0.9497							true	0.1234	true	3	28	1	82.4442	63.6664			Y	N	N	Y
A6	4pm	Noggin	UNKNOWN	SYBR	None				31.4297	31.3835	0.9497							true	0.1234	true	3	27	1	82.2952	63.8154			Y	N	N	Y
B1	9am	Noggin	UNKNOWN	SYBR	None				31.8255	31.479	1.1717							true	0.1234	true	3	27	1	82.4433	63.5159			Y	N	N	Y
B2	9am	Noggin	UNKNOWN	SYBR	None				32.4384	31.479	1.1717							true	0.1234	true	3	29	1	82.4433	64.112			Y	N	N	Y
B3	9am	Noggin	UNKNOWN	SYBR	None				30.173	31.479	1.1717							true	0.1234	true	3	26	1	82.5944	63.2231			Y	N	N	Y
B4	5pm	Noggin	UNKNOWN	SYBR	None				30.9377	30.9421	0.1776							true	0.1234	true	3	27	1	82.4454	63.2231	74.5479		N	N	N	Y
B5	5pm	Noggin	UNKNOWN	SYBR	None				31.122	30.9421	0.1776							true	0.1234	true	3	27	1	82.2952	63.2193			N	N	N	Y
B6	5pm	Noggin	UNKNOWN	SYBR	None				30.7668	30.9421	0.1776							true	0.1234	true	3	26	1	82.4442				N	N	N	N
C1	10am	Noggin	UNKNOWN	SYBR	None				Undetermined	30.4408								true	0.1234	true	3	39	1	61.4294	79.7607			N	N	Y	Y
C2	10am	Noggin	UNKNOWN	SYBR	None				Undetermined	30.4408								true	0.1234	true	3	39	1	61.4294	79.6116	90.1931		N	N	Y	Y
C3	10am	Noggin	UNKNOWN	SYBR	None				30.4408	30.4408								true	0.1234	true	3	26	1	82.4454	63.2231			N	N	N	Y
C4	6pm	Noggin	UNKNOWN	SYBR	None				31.2167	31.7414	1.5509							true	0.1234	true	3	27	1	82.4454	63.5211			Y	N	N	Y
C5	6pm	Noggin	UNKNOWN	SYBR	None				30.521	31.7414	1.5509							true	0.1234	true	3	27	1	82.4442	63.9645			Y	N	N	Y
C6	6pm	Noggin	UNKNOWN	SYBR	None				33.4866	31.7414	1.5509							true	0.1234	true	3	29	1	82.2952	62.7722			Y	N	N	Y
D1	11am	Noggin	UNKNOWN	SYBR	None				29.861	30.0898	0.2718							true	0.1234	true	3	25	1	82.4433	63.6649			N	N	N	Y
D2	11am	Noggin	UNKNOWN	SYBR	None				30.0183	30.0898	0.2718							true	0.1234	true	3	26	1	82.4433				N	N	N	N
D3	11am	Noggin	UNKNOWN	SYBR	None				30.3902	30.0898	0.2718							true	0.1234	true	3	26	1	82.5944	62.9251			N	N	N	Y
D4	7pm	Noggin	UNKNOWN	SYBR	None				Undetermined									true	0.1234	true	3	36	1	82.4454	62.4781			N	N	Y	Y
D5	7pm	Noggin	UNKNOWN	SYBR	None				Undetermined									true	0.1234	true	3	22	1	61.878				N	N	N	N
D6	7pm	Noggin	UNKNOWN	SYBR	None				Undetermined									true	0.1234	true	3	37	1	82.2952	62.1761			N	N	Y	Y
E1	12pm	Noggin	UNKNOWN	SYBR	None				29.1932	29.0558	0.1873							true	0.1234	true	3	25	1	82.4433	63.6649			N	N	N	Y
E2	12pm	Noggin	UNKNOWN	SYBR	None				29.1318	29.0558	0.1873							true	0.1234	true	3	25	1	82.2942				N	N	N	N
E3	12pm	Noggin	UNKNOWN	SYBR	None				28.8424	29.0558	0.1873							true	0.1234	true	3	25	1	82.5944	63.9681			N	N	N	Y
E4	8pm	Noggin	UNKNOWN	SYBR	None				36.018	33.1148	2.5149							true	0.1234	true	3	29	1	62.18				Y	Y	N	N
E5	8pm	Noggin	UNKNOWN	SYBR	None				31.6066	33.1148	2.5149							true	0.1234	true	3	26	1	82.2952	62.9212			Y	N	N	Y
E6	8pm	Noggin	UNKNOWN	SYBR	None				31.7197	33.1148	2.5149							true	0.1234	true	3	26	1	82.2952	62.6232			Y	N	N	Y
F1	1pm	Noggin	UNKNOWN	SYBR	None				28.7992	28.7497	0.1648							true	0.1234	true	3	25	1	82.4433				N	N	N	N
F2	1pm	Noggin	UNKNOWN	SYBR	None				28.884	28.7497	0.1648							true	0.1234	true	3	25	1	82.4433				N	N	N	N
F3	1pm	Noggin	UNKNOWN	SYBR	None				28.5658	28.7497	0.1648							true	0.1234	true	3	24	1	82.5944	63.6701			N	N	N	Y
F4	9pm	Noggin	UNKNOWN	SYBR	None				32.7281	30.9594	1.5355							true	0.1234	true	3	27	1	82.4454	63.2231			Y	N	N	Y
F5	9pm	Noggin	UNKNOWN	SYBR	None				29.968	30.9594	1.5355							true	0.1234	true	3	25	1	82.4442	63.0703			Y	N	N	Y
F6	9pm	Noggin	UNKNOWN	SYBR	None				30.182	30.9594	1.5355							true	0.1234	true	3	24	1	82.4442	63.5174	74.2476		Y	N	N	Y
G1	2pm	Noggin	UNKNOWN	SYBR	None				29.6251	29.6393	0.1635							true	0.1234	true	3	26	1	82.4433	65.0062			N	N	N	Y
G2	2pm	Noggin	UNKNOWN	SYBR	None				29.8094	29.6393	0.1635							true	0.1234	true	3	26	1	82.2942				N	N	N	N
G3	2pm	Noggin	UNKNOWN	SYBR	None				29.4833	29.6393	0.1635							true	0.1234	true	3	25	1	82.7434	63.9681			N	N	N	Y
G4	10pm	Noggin	UNKNOWN	SYBR	None				29.7249	29.6272	0.3971							true	0.1234	true	3	25	1	82.5944				N	N	N	N
G5	10pm	Noggin	UNKNOWN	SYBR	None				29.9664	29.6272	0.3971							true	0.1234	true	3	25	1	82.5933	63.2193			N	N	N	Y
G6	10pm	Noggin	UNKNOWN	SYBR	None				29.1905	29.6272	0.3971							true	0.1234	true	3	25	1	82.5933				N	N	N	N
H1	3pm	Noggin	UNKNOWN	SYBR	None				30.0006	29.6389	0.9348							true	0.1234	true	3	26	1	82.5923	64.112			Y	N	N	Y
H2	3pm	Noggin	UNKNOWN	SYBR	None				28.5773	29.6389	0.9348							true	0.1234	true	3	25	1	82.5923				Y	N	N	N
H3	3pm	Noggin	UNKNOWN	SYBR	None				30.3387	29.6389	0.9348							true	0.1234	true	3	26	1	82.7434	65.1602			Y	N	N	Y
H4	11pm	Noggin	UNKNOWN	SYBR	None				33.1297	33.1029	0.4286							true	0.1234	true	3	29	1	82.7434	65.1602			N	N	N	Y
H5	11pm	Noggin	UNKNOWN	SYBR	None				33.5174	33.1029	0.4286							true	0.1234	true	3	29	1	82.5933	62.6232			N	N	N	Y
H6	11pm	Noggin	UNKNOWN	SYBR	None				32.6615	33.1029	0.4286							true	0.1234	true	3	28	1	82.5933	63.0703			N	N	N	Y

Analysis Type = Singleplex
Endogenous Control = Noggin
RQ Min/Max Confidence Level = 95.0
Reference Sample = 8am
