# Supplementary material for: Rapid changes in morphogen concentration control self-organized patterning in human embryonic stem cells
Source: eLife. 2019 Mar 4;8:e40526. doi: 10.7554/eLife.40526 (PMC6398983; doi:10.7554/eLife.40526)
Supplement: Figure 4—source data 1. — Requires the github repository – idse/stemcells. [file elife-40526-fig4-data1.zip › figure4/0_qpcr/170220_ActivinRamp/171012_Mesp1RedoNog/171012 Old Ramp Ctrl ATP5O Mesp1 Noggin_data.txt]

* Block Type = 96well
* Chemistry = SYBR_GREEN
* Experiment File Name = D:\Applied Biosystems\StepOne Software v2.3\experiments\171012 Old Ramp Ctrl ATP5O Mesp1 Noggin.eds
* Experiment Run End Time = 2017-10-12 15:57:09 PM CDT
* Instrument Type = steponeplus
* Passive Reference = ROX

[Results]
Well	Sample Name	Target Name	Task	Reporter	Quencher	RQ	RQ Min	RQ Max	Cт	Cт Mean	Cт SD	ΔCт	ΔCт Mean	ΔCт SE	HK Control ΔCт Mean	HK Control ΔCт SE	ΔΔCт	Automatic Ct Threshold	Ct Threshold	Automatic Baseline	Baseline Start	Baseline End	Efficiency	Tm1	Tm2	Tm3	Comments	HIGHSD	NOISE	SPIKE	OUTLIERRG	EXPFAIL	MTP
A1	X0	ATP5O	UNKNOWN	SYBR	None				29.2796	29.2057	0.2269							true	0.2551	true	3	24	1	84.3823	65.1469			N	N	N	N	N	Y
A2	X0	ATP5O	UNKNOWN	SYBR	None				29.3865	29.2057	0.2269							true	0.2551	true	3	23	1	84.3823	64.2522			N	N	N	N	N	Y
A3	X0	ATP5O	UNKNOWN	SYBR	None				28.951	29.2057	0.2269							true	0.2551	true	3	24	1	84.5288	64.6996			N	N	N	N	N	Y
A4	X0	Mesp1	UNKNOWN	SYBR	None	1	0.2769	3.611	32.1634	31.519	1.1331		2.3133	0.6672			0	true	0.0388	true	3	30	1	64.8487	87.0634			Y	N	N	N	N	Y
A5	X0	Mesp1	UNKNOWN	SYBR	None	1	0.2769	3.611	30.2107	31.519	1.1331		2.3133	0.6672			0	true	0.0388	true	3	28	1	86.9165	65.8895			Y	N	N	Y	N	Y
A6	X0	Mesp1	UNKNOWN	SYBR	None	1	0.2769	3.611	32.183	31.519	1.1331		2.3133	0.6672			0	true	0.0388	true	3	30	1	63.9509	86.9165			Y	N	N	N	N	Y
A7	X0	Noggin	UNKNOWN	SYBR	None	1	0.0638	15.6804	36.2651	33.4626	2.4668		4.2569	1.4302			0	true	0.1698	true	3	31	1	75.4323	82.7386			Y	N	N	N	N	Y
A8	X0	Noggin	UNKNOWN	SYBR	None	1	0.0638	15.6804	32.5021	33.4626	2.4668		4.2569	1.4302			0	true	0.1698	true	3	28	1	82.7386	63.6527			Y	N	N	N	N	Y
A9	X0	Noggin	UNKNOWN	SYBR	None	1	0.0638	15.6804	31.6205	33.4626	2.4668		4.2569	1.4302			0	true	0.1698	true	3	27	1	82.7423	64.551			Y	N	N	N	N	Y
B1	A1	ATP5O	UNKNOWN	SYBR	None				29.1823	29.0285	0.2014							true	0.2551	true	3	23	1	84.2332	64.8487			N	N	N	N	N	Y
B2	A1	ATP5O	UNKNOWN	SYBR	None				29.1025	29.0285	0.2014							true	0.2551	true	3	23	1	84.2332	64.9978			N	N	N	N	N	Y
B3	A1	ATP5O	UNKNOWN	SYBR	None				28.8006	29.0285	0.2014							true	0.2551	true	3	23	1	84.3797	63.656			N	N	N	N	N	Y
B4	A1	Mesp1	UNKNOWN	SYBR	None	0.1369	0.0009	20.3081	39.3873	34.2106	4.4951		5.1821	2.5978			2.8687	true	0.0388	true	3	35	1	62.016	79.3106			Y	N	N	N	N	Y
B5	A1	Mesp1	UNKNOWN	SYBR	None	0.1369	0.0009	20.3081	31.2959	34.2106	4.4951		5.1821	2.5978			2.8687	true	0.0388	true	3	29	1	86.9165	65.4422			Y	N	N	N	N	Y
B6	A1	Mesp1	UNKNOWN	SYBR	None	0.1369	0.0009	20.3081	31.9485	34.2106	4.4951		5.1821	2.5978			2.8687	true	0.0388	true	3	29	1	86.7674	64.9948			Y	N	N	N	N	Y
B7	A1	Noggin	UNKNOWN	SYBR	None	2.5288	0.8894	7.1898	32.9424	31.9469	0.9186		2.9185	0.543			-1.3384	true	0.1698	true	3	28	1	82.5895	63.2054			Y	N	N	N	N	Y
B8	A1	Noggin	UNKNOWN	SYBR	None	2.5288	0.8894	7.1898	31.1319	31.9469	0.9186		2.9185	0.543			-1.3384	true	0.1698	true	3	26	1	82.5895	64.2491			Y	N	N	N	N	Y
B9	A1	Noggin	UNKNOWN	SYBR	None	2.5288	0.8894	7.1898	31.7666	31.9469	0.9186		2.9185	0.543			-1.3384	true	0.1698	true	3	27	1	82.5932	62.7617			Y	N	N	N	N	Y
C1	A2	ATP5O	UNKNOWN	SYBR	None				28.6391	28.5258	0.2279							true	0.2551	true	3	23	1	84.3823	64.4013			N	N	N	N	N	Y
C2	A2	ATP5O	UNKNOWN	SYBR	None				28.6748	28.5258	0.2279							true	0.2551	true	3	23	1	84.2332				N	N	N	N	N	N
C3	A2	ATP5O	UNKNOWN	SYBR	None				28.2635	28.5258	0.2279							true	0.2551	true	3	22	1	84.3797	63.2087			N	N	N	N	N	Y
C4	A2	Mesp1	UNKNOWN	SYBR	None	0.8766	0.4486	1.713	31.406	31.0291	0.5582		2.5033	0.3481			0.19	true	0.0388	true	3	29	1	65.4451	86.9143			Y	N	N	N	N	Y
C5	A2	Mesp1	UNKNOWN	SYBR	None	0.8766	0.4486	1.713	31.2936	31.0291	0.5582		2.5033	0.3481			0.19	true	0.0388	true	3	29	1	86.9165				Y	N	N	N	N	N
C6	A2	Mesp1	UNKNOWN	SYBR	None	0.8766	0.4486	1.713	30.3879	31.0291	0.5582		2.5033	0.3481			0.19	true	0.0388	true	3	28	1	86.7674	66.3369			Y	N	N	N	N	Y
C7	A2	Noggin	UNKNOWN	SYBR	None	30.6994	23.7299	39.7158	27.8911	27.8426	0.0421		-0.6833	0.1338			-4.9401	true	0.1698	true	3	23	1	82.5895				N	N	N	N	N	N
C8	A2	Noggin	UNKNOWN	SYBR	None	30.6994	23.7299	39.7158	27.8203	27.8426	0.0421		-0.6833	0.1338			-4.9401	true	0.1698	true	3	23	1	82.7386	65.2929			N	N	N	N	N	Y
C9	A2	Noggin	UNKNOWN	SYBR	None	30.6994	23.7299	39.7158	27.8162	27.8426	0.0421		-0.6833	0.1338			-4.9401	true	0.1698	true	3	23	1	82.7423				N	N	N	N	N	N
D1	A4	ATP5O	UNKNOWN	SYBR	None				35.4361	35.8057	0.3274							true	0.2551	true	3	31	1	84.3823	63.3575			N	N	N	N	N	Y
D2	A4	ATP5O	UNKNOWN	SYBR	None				35.9211	35.8057	0.3274							true	0.2551	true	3	32	1	84.2332	62.1646			N	N	N	N	N	Y
D3	A4	ATP5O	UNKNOWN	SYBR	None				36.0597	35.8057	0.3274							true	0.2551	true	3	30	1	84.5288	62.6124			N	N	N	N	N	Y
D4	A4	Mesp1	UNKNOWN	SYBR	None	290915712	24537.5703	3449076318208	5.7547	10.003	6.008		-25.8027	4.2525			-28.116	true	0.0388	true	3	32	1	63.2087				Y	N	N	N	N	N
D5	A4	Mesp1	UNKNOWN	SYBR	None	290915712	24537.5703	3449076318208	14.2513	10.003	6.008		-25.8027	4.2525			-28.116	true	0.0388	true	3	11	1	62.907				Y	N	Y	N	N	N
D6	A4	Mesp1	UNKNOWN	SYBR	None				Undetermined	10.003	6.008							true	0.0388	true	3	37	1	63.0561				N	N	Y	N	Y	N
D7	A4	Noggin	UNKNOWN	SYBR	None	53.1521	4.9118	575.176	36.6571	34.3305	2.1182		-1.4752	1.2375			-5.7321	true	0.1698	true	3	34	1	82.5895	62.758			Y	N	Y	N	N	Y
D8	A4	Noggin	UNKNOWN	SYBR	None	53.1521	4.9118	575.176	33.8205	34.3305	2.1182		-1.4752	1.2375			-5.7321	true	0.1698	true	3	31	1	73.4939	62.6089	82.4404		Y	N	N	N	N	Y
D9	A4	Noggin	UNKNOWN	SYBR	None	53.1521	4.9118	575.176	32.5138	34.3305	2.1182		-1.4752	1.2375			-5.7321	true	0.1698	true	3	30	1	82.5932	61.867			Y	N	N	N	N	Y
E1	A8	ATP5O	UNKNOWN	SYBR	None				33.1786	33.3383	0.1456							true	0.2551	true	3	28	1	84.3823	63.5067			N	N	N	N	N	Y
E2	A8	ATP5O	UNKNOWN	SYBR	None				33.4635	33.3383	0.1456							true	0.2551	true	3	31	1	84.3823	61.8664			N	N	N	N	N	Y
E3	A8	ATP5O	UNKNOWN	SYBR	None				33.373	33.3383	0.1456							true	0.2551	true	3	27	1	84.5288	63.2087			N	N	N	N	N	Y
E4	A8	Mesp1	UNKNOWN	SYBR	None	49547.875	0	3513591617159126000000	37.6442	20.0551	24.8747		-13.2832	17.5893			-15.5965	true	0.0388	true	3	32	1	63.2087				Y	N	N	N	N	N
E5	A8	Mesp1	UNKNOWN	SYBR	None	49547.875	0	3513591617159126000000	2.4661	20.0551	24.8747		-13.2832	17.5893			-15.5965	true	0.0388	true	3	11	1	63.6526				Y	Y	N	N	N	N
E6	A8	Mesp1	UNKNOWN	SYBR	None				Undetermined	20.0551	24.8747							true	0.0388	true	3	37	1	63.8018				N	N	N	N	Y	N
E7	A8	Noggin	UNKNOWN	SYBR	None	1.1738	0.6617	2.0824	37.1989	37.364	0.495		4.0257	0.2979			-0.2312	true	0.1698	true	3	34	1	82.5895	62.6089			N	N	N	N	N	Y
E8	A8	Noggin	UNKNOWN	SYBR	None	1.1738	0.6617	2.0824	36.9727	37.364	0.495		4.0257	0.2979			-0.2312	true	0.1698	true	3	32	1	82.5895	63.3545			N	N	N	N	N	Y
E9	A8	Noggin	UNKNOWN	SYBR	None	1.1738	0.6617	2.0824	37.9204	37.364	0.495		4.0257	0.2979			-0.2312	true	0.1698	true	3	34	1	82.5932	63.6563			N	N	N	N	N	Y
F1	A12	ATP5O	UNKNOWN	SYBR	None				Undetermined									true	0.2551	true	3	39	1	61.4191	78.716	91.0923		N	N	N	N	Y	Y
F2	A12	ATP5O	UNKNOWN	SYBR	None				Undetermined									true	0.2551	true	3	35	1	74.0936	79.0143	61.27		N	N	N	N	N	Y
F3	A12	ATP5O	UNKNOWN	SYBR	None				Undetermined									true	0.2551	true	3	35	1	79.4597	61.4196	84.2306		N	N	N	N	N	Y
F4	A12	Mesp1	UNKNOWN	SYBR	None				35.5402	34.2312	1.2095							true	0.0388	true	3	34	1	72.8997	62.016			Y	N	N	N	N	Y
F5	A12	Mesp1	UNKNOWN	SYBR	None				33.1552	34.2312	1.2095							true	0.0388	true	3	31	1	86.9165	63.8018	72.1529		Y	N	N	N	N	Y
F6	A12	Mesp1	UNKNOWN	SYBR	None				33.9982	34.2312	1.2095							true	0.0388	true	3	32	1	63.3544	86.6183			Y	N	N	N	N	Y
F7	A12	Noggin	UNKNOWN	SYBR	None				Undetermined									true	0.1698	true	3	39	1	61.4161	80.0546			N	N	N	N	Y	Y
F8	A12	Noggin	UNKNOWN	SYBR	None				Undetermined									true	0.1698	true	3	39	1	61.5652	79.3091	90.194		N	N	N	N	Y	Y
F9	A12	Noggin	UNKNOWN	SYBR	None				Undetermined									true	0.1698	true	3	39	1	61.4197	79.7601	92.7326		N	N	N	N	Y	Y
G1	A15	ATP5O	UNKNOWN	SYBR	None				Undetermined									true	0.2551	true	1	2	1	61.5682				N	N	N	N	N	N
G2	A15	ATP5O	UNKNOWN	SYBR	None				Undetermined									true	0.2551	true	3	18	1	61.7173				N	N	N	N	N	N
G3	A15	ATP5O	UNKNOWN	SYBR	None				Undetermined									true	0.2551	true	3	39	1	61.5687				N	N	N	N	Y	N
G4	A15	Mesp1	UNKNOWN	SYBR	None				Undetermined	8.5464	0.5208							true	0.0388	true	3	39	1	61.5687				N	N	N	N	Y	N
G5	A15	Mesp1	UNKNOWN	SYBR	None				8.9147	8.5464	0.5208							true	0.0388	true	3	22	1	61.5648				Y	N	N	N	N	N
G6	A15	Mesp1	UNKNOWN	SYBR	None				8.1782	8.5464	0.5208							true	0.0388	true	3	22	1	61.5648				Y	N	N	N	N	N
G7	A15	Noggin	UNKNOWN	SYBR	None				Undetermined									true	0.1698	true	3	35	1	61.5652	73.643			N	N	N	N	N	Y
G8	A15	Noggin	UNKNOWN	SYBR	None				Undetermined									true	0.1698	true	3	33	1	61.5652				N	N	N	N	N	N
G9	A15	Noggin	UNKNOWN	SYBR	None				Undetermined									true	0.1698	true	3	33	1	74.8395	61.5688			N	N	N	N	N	Y
H1	SB12	ATP5O	UNKNOWN	SYBR	None				29.7923	29.6476	0.1296							true	0.2551	true	3	24	1	84.5314	64.9978			N	N	N	N	N	Y
H2	SB12	ATP5O	UNKNOWN	SYBR	None				29.5422	29.6476	0.1296							true	0.2551	true	3	24	1	84.5314	65.7433			N	N	N	N	N	Y
H3	SB12	ATP5O	UNKNOWN	SYBR	None				29.6083	29.6476	0.1296							true	0.2551	true	3	24	1	84.827	67.6815			N	N	N	N	N	Y
H4	SB12	Mesp1	UNKNOWN	SYBR	None	0.4558	0.1	2.0781	31.9531	33.0946	1.3593		3.447	0.7884			1.1336	true	0.0388	true	3	30	1	64.8487	87.2124			Y	N	N	N	N	Y
H5	SB12	Mesp1	UNKNOWN	SYBR	None	0.4558	0.1	2.0781	32.7323	33.0946	1.3593		3.447	0.7884			1.1336	true	0.0388	true	3	31	1	87.0656	73.1968	64.5474		Y	N	N	N	N	Y
H6	SB12	Mesp1	UNKNOWN	SYBR	None	0.4558	0.1	2.0781	34.5984	33.0946	1.3593		3.447	0.7884			1.1336	true	0.0388	true	3	33	1	62.0122	78.7145	86.9165		Y	N	N	N	N	Y
H7	SB12	Noggin	UNKNOWN	SYBR	None	1.9197	0.677	5.4432	32.4971	32.9636	0.6597		3.316	0.4725			-0.9409	true	0.1698	true	3	28	1	82.8877	64.9947			Y	N	N	N	N	Y
H8	SB12	Noggin	UNKNOWN	SYBR	None				Undetermined	32.9636	0.6597							true	0.1698	true	3	39	1	79.0109	61.8634			N	N	N	N	Y	Y
H9	SB12	Noggin	UNKNOWN	SYBR	None	1.9197	0.677	5.4432	33.4301	32.9636	0.6597		3.316	0.4725			-0.9409	true	0.1698	true	3	29	1	82.7423	63.209			Y	N	N	N	N	Y

Analysis Type = Singleplex
Endogenous Control = ATP5O
RQ Min/Max Confidence Level = 95.0
Reference Sample = X0
