# Supplementary material for: Rapid changes in morphogen concentration control self-organized patterning in human embryonic stem cells
Source: eLife. 2019 Mar 4;8:e40526. doi: 10.7554/eLife.40526 (PMC6398983; doi:10.7554/eLife.40526)
Supplement: Figure 4—source data 1. — Requires the github repository – idse/stemcells. [file elife-40526-fig4-data1.zip › figure4/0_qpcr/170220_ActivinRamp/170220_RampqPCR/170329 Old Ramp ATP5O Mesp1_data.txt]

* Block Type = 96well
* Chemistry = SYBR_GREEN
* Experiment File Name = D:\Applied Biosystems\StepOne Software v2.3\experiments\170329 Old Ramp ATP5O Mesp1.eds
* Experiment Run End Time = 2017-03-29 15:59:43 PM CDT
* Instrument Type = steponeplus
* Passive Reference = ROX

[Results]
Well	Sample Name	Target Name	Task	Reporter	Quencher	RQ	RQ Min	RQ Max	Cт	Cт Mean	Cт SD	ΔCт	ΔCт Mean	ΔCт SE	HK Control ΔCт Mean	HK Control ΔCт SE	ΔΔCт	Automatic Ct Threshold	Ct Threshold	Automatic Baseline	Baseline Start	Baseline End	Efficiency	Tm1	Tm2	Tm3	Comments	HIGHSD	NOAMP	OUTLIERRG	EXPFAIL	MTP
A1	8 am	ATP5O	UNKNOWN	FAM	NFQ-MGB				26.6702	28.1058	1.3174							true	0.0754	true	3	22	1	84.2407	68.4441			Y	N	N	N	Y
A2	8 am	ATP5O	UNKNOWN	FAM	NFQ-MGB				29.2591	28.1058	1.3174							true	0.0754	true	3	26	1	84.2407	67.4009			Y	N	N	N	Y
A3	8 am	ATP5O	UNKNOWN	FAM	NFQ-MGB				28.3882	28.1058	1.3174							true	0.0754	true	3	25	1	84.2387	67.846			Y	N	N	N	Y
A4	8 am	Mesp1	UNKNOWN	FAM	NFQ-MGB	0.328	0.0684	1.572	34.8642	35.2584	0.5041		7.1525	0.8144			1.6084	true	0.0274	true	3	33	1	66.5047	87.2192			Y	N	N	N	Y
A5	8 am	Mesp1	UNKNOWN	FAM	NFQ-MGB	0.328	0.0684	1.572	35.8264	35.2584	0.5041		7.1525	0.8144			1.6084	true	0.0274	true	3	34	1	66.9502	87.0686			Y	N	N	N	Y
A6	8 am	Mesp1	UNKNOWN	FAM	NFQ-MGB	0.328	0.0684	1.572	35.0844	35.2584	0.5041		7.1525	0.8144			1.6084	true	0.0274	true	3	33	1	65.4599	87.0686			Y	N	N	N	Y
A7	4 pm	ATP5O	UNKNOWN	FAM	NFQ-MGB				27.6266	28.4386	0.8077							true	0.0754	true	3	24	1	84.2365	67.3966			Y	N	N	N	Y
A8	4 pm	ATP5O	UNKNOWN	FAM	NFQ-MGB				29.2419	28.4386	0.8077							true	0.0754	true	3	26	1	84.2365	67.3966			Y	N	N	N	Y
A9	4 pm	ATP5O	UNKNOWN	FAM	NFQ-MGB				28.4472	28.4386	0.8077							true	0.0754	true	3	25	1	84.0915				Y	N	N	N	N
A10	4 pm	Mesp1	UNKNOWN	FAM	NFQ-MGB	0.5264	0.0705	3.9336	34.8231	34.9083	1.6199		6.4698	1.045			0.9257	true	0.0274	true	3	33	1	65.763	87.0718			Y	N	N	N	Y
A11	4 pm	Mesp1	UNKNOWN	FAM	NFQ-MGB	0.5264	0.0705	3.9336	36.5692	34.9083	1.6199		6.4698	1.045			0.9257	true	0.0274	true	3	35	1	66.0551	86.9199			Y	N	N	N	Y
A12	4 pm	Mesp1	UNKNOWN	FAM	NFQ-MGB	0.5264	0.0705	3.9336	33.3328	34.9083	1.6199		6.4698	1.045			0.9257	true	0.0274	true	3	31	1	87.0689	65.7571			Y	N	N	N	Y
B1	9 am	ATP5O	UNKNOWN	FAM	NFQ-MGB				27.829	28.3958	0.5033							true	0.0754	true	3	24	1	83.9426	66.9539			Y	N	N	N	Y
B2	9 am	ATP5O	UNKNOWN	FAM	NFQ-MGB				28.7906	28.3958	0.5033							true	0.0754	true	3	25	1	84.0916				Y	N	N	N	N
B3	9 am	ATP5O	UNKNOWN	FAM	NFQ-MGB				28.5677	28.3958	0.5033							true	0.0754	true	3	25	1	84.2387				Y	N	N	N	N
B4	9 am	Mesp1	UNKNOWN	FAM	NFQ-MGB	0.2339	0.0954	0.5734	35.7516	36.0358	0.4018		7.64	0.4064			2.0958	true	0.0274	true	3	34	1	65.6106	87.0702			N	N	N	N	Y
B5	9 am	Mesp1	UNKNOWN	FAM	NFQ-MGB	0.2339	0.0954	0.5734	36.3199	36.0358	0.4018		7.64	0.4064			2.0958	true	0.0274	true	3	34	1	65.0128	86.9196	84.5352		N	N	N	N	Y
B6	9 am	Mesp1	UNKNOWN	FAM	NFQ-MGB				Undetermined	36.0358	0.4018							true	0.0274	true	3	39	1	64.7148	71.1229			N	Y	N	Y	Y
B7	5 pm	ATP5O	UNKNOWN	FAM	NFQ-MGB				28.2602	28.3257	1.0932							true	0.0754	true	3	25	1	84.2365	66.5025			Y	N	N	N	Y
B8	5 pm	ATP5O	UNKNOWN	FAM	NFQ-MGB				29.4502	28.3257	1.0932							true	0.0754	true	3	26	1	83.9385				Y	N	N	N	N
B9	5 pm	ATP5O	UNKNOWN	FAM	NFQ-MGB				27.2667	28.3257	1.0932							true	0.0754	true	3	23	1	84.0915	66.0611	73.6607		Y	N	N	N	Y
B10	5 pm	Mesp1	UNKNOWN	FAM	NFQ-MGB	0.7426	0.117	4.7119	35.287	34.2991	1.2531		5.9735	0.9601			0.4293	true	0.0274	true	3	34	1	65.316	86.9228			Y	N	N	N	Y
B11	5 pm	Mesp1	UNKNOWN	FAM	NFQ-MGB	0.7426	0.117	4.7119	32.8897	34.2991	1.2531		5.9735	0.9601			0.4293	true	0.0274	true	3	31	1	86.9199	65.7571			Y	N	N	N	Y
B12	5 pm	Mesp1	UNKNOWN	FAM	NFQ-MGB	0.7426	0.117	4.7119	34.7207	34.2991	1.2531		5.9735	0.9601			0.4293	true	0.0274	true	3	33	1	66.9493	86.9199	80.6604		Y	N	N	N	Y
C1	10 am	ATP5O	UNKNOWN	FAM	NFQ-MGB				27.7701	27.8864	0.4161							true	0.0754	true	3	24	1	84.0916				N	N	N	N	N
C2	10 am	ATP5O	UNKNOWN	FAM	NFQ-MGB				28.3483	27.8864	0.4161							true	0.0754	true	3	25	1	83.9426				N	N	N	N	N
C3	10 am	ATP5O	UNKNOWN	FAM	NFQ-MGB				27.5408	27.8864	0.4161							true	0.0754	true	3	24	1	84.2387				N	N	N	N	N
C4	10 am	Mesp1	UNKNOWN	FAM	NFQ-MGB	0.2718	0.0989	0.7471	35.867	35.3098	0.8093		7.4235	0.5254			1.8793	true	0.0274	true	3	34	1	65.0145	87.0702			Y	N	N	N	Y
C5	10 am	Mesp1	UNKNOWN	FAM	NFQ-MGB	0.2718	0.0989	0.7471	34.3815	35.3098	0.8093		7.4235	0.5254			1.8793	true	0.0274	true	3	32	1	65.3109	86.9196			Y	N	N	N	Y
C6	10 am	Mesp1	UNKNOWN	FAM	NFQ-MGB	0.2718	0.0989	0.7471	35.6809	35.3098	0.8093		7.4235	0.5254			1.8793	true	0.0274	true	3	34	1	65.4599	87.0686			Y	N	N	N	Y
C7	6 pm	ATP5O	UNKNOWN	FAM	NFQ-MGB				27.5982	27.7685	0.2545							true	0.0754	true	3	24	1	84.0875				N	N	N	N	N
C8	6 pm	ATP5O	UNKNOWN	FAM	NFQ-MGB				27.6464	27.7685	0.2545							true	0.0754	true	3	24	1	84.0875				N	N	N	N	N
C9	6 pm	ATP5O	UNKNOWN	FAM	NFQ-MGB				28.0611	27.7685	0.2545							true	0.0754	true	3	24	1	84.0915				N	N	N	N	N
C10	6 pm	Mesp1	UNKNOWN	FAM	NFQ-MGB	0.276	0.1131	0.6734	36.0279	35.1698	0.7613		7.4012	0.4634			1.8571	true	0.0274	true	3	34	1	65.614	87.0718			Y	N	N	N	Y
C11	6 pm	Mesp1	UNKNOWN	FAM	NFQ-MGB	0.276	0.1131	0.6734	34.5758	35.1698	0.7613		7.4012	0.4634			1.8571	true	0.0274	true	3	33	1	86.7708	64.8629			Y	N	N	N	Y
C12	6 pm	Mesp1	UNKNOWN	FAM	NFQ-MGB	0.276	0.1131	0.6734	34.9055	35.1698	0.7613		7.4012	0.4634			1.8571	true	0.0274	true	3	33	1	65.608	86.7708			Y	N	N	N	Y
D1	11 am	ATP5O	UNKNOWN	FAM	NFQ-MGB				29.1263	28.5941	0.4808							true	0.0754	true	3	25	1	84.0916				N	N	N	N	N
D2	11 am	ATP5O	UNKNOWN	FAM	NFQ-MGB				28.1911	28.5941	0.4808							true	0.0754	true	3	24	1	83.9426				N	N	N	N	N
D3	11 am	ATP5O	UNKNOWN	FAM	NFQ-MGB				28.4648	28.5941	0.4808							true	0.0754	true	3	25	1	84.2387				N	N	N	N	N
D4	11 am	Mesp1	UNKNOWN	FAM	NFQ-MGB	0.9531	0.3014	3.0145	33.6565	34.2074	0.918		5.6134	0.5983			0.0692	true	0.0274	true	3	32	1	87.2192	64.8655			Y	N	N	N	Y
D5	11 am	Mesp1	UNKNOWN	FAM	NFQ-MGB	0.9531	0.3014	3.0145	33.6986	34.2074	0.918		5.6134	0.5983			0.0692	true	0.0274	true	3	32	1	65.0128	87.0686			Y	N	N	N	Y
D6	11 am	Mesp1	UNKNOWN	FAM	NFQ-MGB	0.9531	0.3014	3.0145	35.2672	34.2074	0.918		5.6134	0.5983			0.0692	true	0.0274	true	3	33	1	65.6089	86.9196			Y	N	Y	N	Y
D7	7 pm	ATP5O	UNKNOWN	FAM	NFQ-MGB				32.9779	32.8558	0.1074							true	0.0754	true	3	29	1	84.2365	64.4161			N	N	N	N	Y
D8	7 pm	ATP5O	UNKNOWN	FAM	NFQ-MGB				32.8138	32.8558	0.1074							true	0.0754	true	3	29	1	84.0875	64.1181			N	N	N	N	Y
D9	7 pm	ATP5O	UNKNOWN	FAM	NFQ-MGB				32.7758	32.8558	0.1074							true	0.0754	true	3	28	1	84.2405	64.1239			N	N	N	N	Y
D10	7 pm	Mesp1	UNKNOWN	FAM	NFQ-MGB				Undetermined									true	0.0274	true	3	39	1	64.72				N	N	N	Y	N
D11	7 pm	Mesp1	UNKNOWN	FAM	NFQ-MGB				Undetermined									true	0.0274	true	3	39	1	64.5648				N	N	N	Y	N
D12	7 pm	Mesp1	UNKNOWN	FAM	NFQ-MGB				Undetermined									true	0.0274	true	3	39	1	64.8629				N	Y	N	Y	N
E1	12 pm	ATP5O	UNKNOWN	FAM	NFQ-MGB				27.1771	27.9564	0.6799							true	0.0754	true	3	24	1	84.0916				Y	N	N	N	N
E2	12 pm	ATP5O	UNKNOWN	FAM	NFQ-MGB				28.264	27.9564	0.6799							true	0.0754	true	3	25	1	83.9426	66.5068			Y	N	N	N	Y
E3	12 pm	ATP5O	UNKNOWN	FAM	NFQ-MGB				28.4281	27.9564	0.6799							true	0.0754	true	3	25	1	84.2387				Y	N	N	N	N
E4	12 pm	Mesp1	UNKNOWN	FAM	NFQ-MGB	0.6496	0.2965	1.4231	34.1157	34.123	0.1897		6.1665	0.4075			0.6224	true	0.0274	true	3	32	1	64.7164	87.2192			N	N	N	N	Y
E5	12 pm	Mesp1	UNKNOWN	FAM	NFQ-MGB	0.6496	0.2965	1.4231	33.937	34.123	0.1897		6.1665	0.4075			0.6224	true	0.0274	true	3	32	1	65.1618	87.0686			N	N	N	N	Y
E6	12 pm	Mesp1	UNKNOWN	FAM	NFQ-MGB	0.6496	0.2965	1.4231	34.3161	34.123	0.1897		6.1665	0.4075			0.6224	true	0.0274	true	3	32	1	73.2092	87.0686			N	N	N	N	Y
E7	8 pm	ATP5O	UNKNOWN	FAM	NFQ-MGB				30.4047	30.6751	0.2345							true	0.0754	true	3	27	1	83.9385	74.8479	65.1613		N	N	N	N	Y
E8	8 pm	ATP5O	UNKNOWN	FAM	NFQ-MGB				30.7982	30.6751	0.2345							true	0.0754	true	3	27	1	84.0875	66.6515			N	N	N	N	Y
E9	8 pm	ATP5O	UNKNOWN	FAM	NFQ-MGB				30.8225	30.6751	0.2345							true	0.0754	true	3	27	1	83.9425	76.1939			N	N	N	N	Y
E10	8 pm	Mesp1	UNKNOWN	FAM	NFQ-MGB	1.2431	0.5701	2.7107	35.4594	35.9053	0.6612		5.2301	0.4051			-0.314	true	0.0274	true	3	34	1	65.465	87.0718			Y	N	N	N	Y
E11	8 pm	Mesp1	UNKNOWN	FAM	NFQ-MGB	1.2431	0.5701	2.7107	35.5915	35.9053	0.6612		5.2301	0.4051			-0.314	true	0.0274	true	3	34	1	73.2088	86.9199			Y	N	N	N	Y
E12	8 pm	Mesp1	UNKNOWN	FAM	NFQ-MGB	1.2431	0.5701	2.7107	36.665	35.9053	0.6612		5.2301	0.4051			-0.314	true	0.0274	true	3	35	1	66.8003	86.9199			Y	N	N	N	Y
F1	1 pm	ATP5O	UNKNOWN	FAM	NFQ-MGB				28.2652	28.5374	0.2382							true	0.0754	true	3	25	1	84.0916	73.0639			N	N	N	N	Y
F2	1 pm	ATP5O	UNKNOWN	FAM	NFQ-MGB				28.6395	28.5374	0.2382							true	0.0754	true	3	25	1	83.9426	66.5068			N	N	N	N	Y
F3	1 pm	ATP5O	UNKNOWN	FAM	NFQ-MGB				28.7076	28.5374	0.2382							true	0.0754	true	3	25	1	84.2387				N	N	N	N	N
F4	1 pm	Mesp1	UNKNOWN	FAM	NFQ-MGB	1	0.33	3.0308	32.9635	34.0816	0.9691		5.5441	0.5762			0	true	0.0274	true	3	31	1	87.2192				Y	N	N	N	N
F5	1 pm	Mesp1	UNKNOWN	FAM	NFQ-MGB	1	0.33	3.0308	34.6813	34.0816	0.9691		5.5441	0.5762			0	true	0.0274	true	3	33	1	87.0686	65.0128	73.0602		Y	N	N	N	Y
F6	1 pm	Mesp1	UNKNOWN	FAM	NFQ-MGB	1	0.33	3.0308	34.5999	34.0816	0.9691		5.5441	0.5762			0	true	0.0274	true	3	33	1	65.4599	87.0686			Y	N	N	N	Y
F7	9 pm	ATP5O	UNKNOWN	FAM	NFQ-MGB				27.8828	27.9817	0.163							true	0.0754	true	3	24	1	84.2365				N	N	N	N	N
F8	9 pm	ATP5O	UNKNOWN	FAM	NFQ-MGB				27.8923	27.9817	0.163							true	0.0754	true	3	24	1	84.0875	65.6083			N	N	N	N	Y
F9	9 pm	ATP5O	UNKNOWN	FAM	NFQ-MGB				28.1699	27.9817	0.163							true	0.0754	true	3	25	1	84.2405				N	N	N	N	N
F10	9 pm	Mesp1	UNKNOWN	FAM	NFQ-MGB	0.5661	0.376	0.8524	34.0094	34.3467	0.3303		6.365	0.2127			0.8209	true	0.0274	true	3	32	1	65.614	87.0718			N	N	N	N	Y
F11	9 pm	Mesp1	UNKNOWN	FAM	NFQ-MGB	0.5661	0.376	0.8524	34.3611	34.3467	0.3303		6.365	0.2127			0.8209	true	0.0274	true	3	32	1	86.9199	64.5648			N	N	N	N	Y
F12	9 pm	Mesp1	UNKNOWN	FAM	NFQ-MGB	0.5661	0.376	0.8524	34.6696	34.3467	0.3303		6.365	0.2127			0.8209	true	0.0274	true	3	33	1	86.9199	66.9493			N	N	N	N	Y
G1	2 pm	ATP5O	UNKNOWN	FAM	NFQ-MGB				28.5233	29.0407	0.5811							true	0.0754	true	3	25	1	84.0916				Y	N	N	N	N
G2	2 pm	ATP5O	UNKNOWN	FAM	NFQ-MGB				28.9293	29.0407	0.5811							true	0.0754	true	3	25	1	84.0916				Y	N	N	N	N
G3	2 pm	ATP5O	UNKNOWN	FAM	NFQ-MGB				29.6693	29.0407	0.5811							true	0.0754	true	3	26	1	84.3877	67.3989			Y	N	N	N	Y
G4	2 pm	Mesp1	UNKNOWN	FAM	NFQ-MGB	0.4036	0.1044	1.5609	37.052	35.8936	1.0696		6.853	0.7028			1.3088	true	0.0274	true	3	35	1	65.1635	87.2192			Y	N	N	N	Y
G5	2 pm	Mesp1	UNKNOWN	FAM	NFQ-MGB	0.4036	0.1044	1.5609	35.6857	35.8936	1.0696		6.853	0.7028			1.3088	true	0.0274	true	3	34	1	65.0128	87.2177			Y	N	N	N	Y
G6	2 pm	Mesp1	UNKNOWN	FAM	NFQ-MGB	0.4036	0.1044	1.5609	34.9433	35.8936	1.0696		6.853	0.7028			1.3088	true	0.0274	true	3	33	1	65.3109	87.2177			Y	N	N	N	Y
G7	10 pm	ATP5O	UNKNOWN	FAM	NFQ-MGB				28.5147	28.2067	0.2808							true	0.0754	true	3	25	1	83.9385	66.0554			N	N	N	N	Y
G8	10 pm	ATP5O	UNKNOWN	FAM	NFQ-MGB				28.1402	28.2067	0.2808							true	0.0754	true	3	25	1	84.2365	65.9064			N	N	N	N	Y
G9	10 pm	ATP5O	UNKNOWN	FAM	NFQ-MGB				27.9651	28.2067	0.2808							true	0.0754	true	3	24	1	84.2405	65.614			N	N	N	N	Y
G10	10 pm	Mesp1	UNKNOWN	FAM	NFQ-MGB	0.4175	0.2447	0.7123	34.5603	35.0111	0.3904		6.8044	0.2776			1.2602	true	0.0274	true	3	33	1	87.2208	73.9587	65.018		N	N	Y	N	Y
G11	10 pm	Mesp1	UNKNOWN	FAM	NFQ-MGB	0.4175	0.2447	0.7123	35.2375	35.0111	0.3904		6.8044	0.2776			1.2602	true	0.0274	true	3	34	1	65.9061	87.0689			N	N	N	N	Y
G12	10 pm	Mesp1	UNKNOWN	FAM	NFQ-MGB	0.4175	0.2447	0.7123	35.2353	35.0111	0.3904		6.8044	0.2776			1.2602	true	0.0274	true	3	34	1	66.9493	87.0689			N	N	N	N	Y
H1	3 pm	ATP5O	UNKNOWN	FAM	NFQ-MGB				28.8297	29.3084	0.4386							true	0.0754	true	3	25	1	84.2407	68.1461			N	N	N	N	Y
H2	3 pm	ATP5O	UNKNOWN	FAM	NFQ-MGB				29.6911	29.3084	0.4386							true	0.0754	true	3	26	1	84.0916	66.9539			N	N	N	N	Y
H3	3 pm	ATP5O	UNKNOWN	FAM	NFQ-MGB				29.4043	29.3084	0.4386							true	0.0754	true	3	26	1	84.3877	66.9518			N	N	N	N	Y
H4	3 pm	Mesp1	UNKNOWN	FAM	NFQ-MGB	0.7449	0.1753	3.1655	35.8823	35.2773	0.8556		5.9689	0.6559			0.4248	true	0.0274	true	3	34	1	66.8028	87.3682			Y	N	N	N	Y
H5	3 pm	Mesp1	UNKNOWN	FAM	NFQ-MGB	0.7449	0.1753	3.1655	34.6723	35.2773	0.8556		5.9689	0.6559			0.4248	true	0.0274	true	3	33	1	66.056	87.2177			Y	N	N	N	Y
H6	3 pm	Mesp1	UNKNOWN	FAM	NFQ-MGB				Undetermined	35.2773	0.8556							true	0.0274	true	3	39	1	65.1618				N	Y	N	Y	N
H7	11 pm	ATP5O	UNKNOWN	FAM	NFQ-MGB				29.3805	28.8862	0.4349							true	0.0754	true	3	26	1	84.2365	67.6947			N	N	N	N	Y
H8	11 pm	ATP5O	UNKNOWN	FAM	NFQ-MGB				28.7158	28.8862	0.4349							true	0.0754	true	3	25	1	84.2365				N	N	N	N	N
H9	11 pm	ATP5O	UNKNOWN	FAM	NFQ-MGB				28.5623	28.8862	0.4349							true	0.0754	true	3	25	1	84.2405	67.1042			N	N	N	N	Y
H10	11 pm	Mesp1	UNKNOWN	FAM	NFQ-MGB	0.1681	0.0159	1.7729	39.3014	37.003	2.0752		8.1168	1.2242			2.5727	true	0.0274	true	3	35	1	73.5117	66.5081			Y	N	N	N	Y
H11	11 pm	Mesp1	UNKNOWN	FAM	NFQ-MGB	0.1681	0.0159	1.7729	35.2669	37.003	2.0752		8.1168	1.2242			2.5727	true	0.0274	true	3	34	1	65.7571	86.9199			Y	N	N	N	Y
H12	11 pm	Mesp1	UNKNOWN	FAM	NFQ-MGB	0.1681	0.0159	1.7729	36.4407	37.003	2.0752		8.1168	1.2242			2.5727	true	0.0274	true	3	34	1	86.9199	65.459			Y	N	N	N	Y

Analysis Type = Singleplex
Endogenous Control = ATP5O
RQ Min/Max Confidence Level = 95.0
Reference Sample = 1 pm
