# Supplementary material for: Rapid changes in morphogen concentration control self-organized patterning in human embryonic stem cells
Source: eLife. 2019 Mar 4;8:e40526. doi: 10.7554/eLife.40526 (PMC6398983; doi:10.7554/eLife.40526)
Supplement: Figure 4—source data 1. — Requires the github repository – idse/stemcells. [file elife-40526-fig4-data1.zip › figure4/0_qpcr/170220_ActivinRamp/170220_RampqPCR/170525 Old Ramp Hand1_data.txt]

* Block Type = 96well
* Chemistry = SYBR_GREEN
* Experiment File Name = D:\Applied Biosystems\StepOne Software v2.3\experiments\170525 Old Ramp Hand1.eds
* Experiment Run End Time = 2017-05-25 15:01:06 PM CDT
* Instrument Type = steponeplus
* Passive Reference = ROX

[Results]
Well	Sample Name	Target Name	Task	Reporter	Quencher	RQ	RQ Min	RQ Max	Cт	Cт Mean	Cт SD	ΔCт	ΔCт Mean	ΔCт SE	HK Control ΔCт Mean	HK Control ΔCт SE	ΔΔCт	Automatic Ct Threshold	Ct Threshold	Automatic Baseline	Baseline Start	Baseline End	Efficiency	Tm1	Tm2	Tm3	Comments	HIGHSD	NOISE	SPIKE	OUTLIERRG	EXPFAIL	MTP
A1	8 am	ATP5O	UNKNOWN	SYBR	None				30.1355	30.1005	0.137							true	0.4763	true	3	23	1	83.4838	65.7371			N	N	N	N	N	Y
A2	8 am	ATP5O	UNKNOWN	SYBR	None				30.2167	30.1005	0.137							true	0.4763	true	3	23	1	83.3347	63.9475			N	N	N	N	N	Y
A3	8 am	ATP5O	UNKNOWN	SYBR	None				29.9494	30.1005	0.137							true	0.4763	true	3	23	1	83.6304	64.5441			N	N	N	N	N	Y
A4	8 am	Hand1	UNKNOWN	SYBR	None				Undetermined	33.8636	0.4884							true	0.1885	true	3	39	1	84.376	61.2636			N	N	N	N	Y	Y
A5	8 am	Hand1	UNKNOWN	SYBR	None	1	0.4577	2.1848	34.2089	33.8636	0.4884		3.763	0.3543			0	true	0.1885	true	3	29	1	80.1997				N	N	N	N	N	N
A6	8 am	Hand1	UNKNOWN	SYBR	None	1	0.4577	2.1848	33.5182	33.8636	0.4884		3.763	0.3543			0	true	0.1885	true	3	29	1	80.1997				N	N	N	N	N	N
A7	4 pm	ATP5O	UNKNOWN	SYBR	None				30.2945	30.3797	0.0994							true	0.4763	true	3	24	1	83.4784				N	N	N	N	N	N
A8	4 pm	ATP5O	UNKNOWN	SYBR	None				30.3557	30.3797	0.0994							true	0.4763	true	3	24	1	83.3293	63.7949			N	N	N	N	N	Y
A9	4 pm	ATP5O	UNKNOWN	SYBR	None				30.4889	30.3797	0.0994							true	0.4763	true	3	24	1	83.3343	63.5041			N	N	N	N	N	Y
A10	4 pm	Hand1	UNKNOWN	SYBR	None	2.4938	1.4881	4.1792	32.5476	32.8244	0.4539		2.4447	0.2683			-1.3183	true	0.1885	true	3	28	1	79.7559	62.9077			N	N	N	N	N	Y
A11	4 pm	Hand1	UNKNOWN	SYBR	None	2.4938	1.4881	4.1792	33.3483	32.8244	0.4539		2.4447	0.2683			-1.3183	true	0.1885	true	3	29	1	79.901				N	N	N	N	N	N
A12	4 pm	Hand1	UNKNOWN	SYBR	None	2.4938	1.4881	4.1792	32.5774	32.8244	0.4539		2.4447	0.2683			-1.3183	true	0.1885	true	3	28	1	80.0501				N	N	N	N	N	N
B1	9 am	ATP5O	UNKNOWN	SYBR	None				30.4627	30.3667	0.2058							true	0.4763	true	3	24	1	83.3347	64.6932			N	N	N	N	N	Y
B2	9 am	ATP5O	UNKNOWN	SYBR	None				30.5069	30.3667	0.2058							true	0.4763	true	3	24	1	83.1856	63.9475			N	N	N	N	N	Y
B3	9 am	ATP5O	UNKNOWN	SYBR	None				30.1305	30.3667	0.2058							true	0.4763	true	3	23	1	83.4813	63.5003			N	N	N	N	N	Y
B4	9 am	Hand1	UNKNOWN	SYBR	None				Undetermined									true	0.1885	true	3	39	1	84.376	61.2636			N	N	N	N	Y	Y
B5	9 am	Hand1	UNKNOWN	SYBR	None				Undetermined									true	0.1885	true	3	39	1	84.2259	61.4108			N	N	N	N	Y	Y
B6	9 am	Hand1	UNKNOWN	SYBR	None				Undetermined									true	0.1885	true	3	39	1	84.375	61.4108			N	N	N	N	Y	Y
B7	5 pm	ATP5O	UNKNOWN	SYBR	None				30.1302	30.1701	0.0822							true	0.4763	true	3	23	1	83.3293	63.944			N	N	N	N	N	Y
B8	5 pm	ATP5O	UNKNOWN	SYBR	None				30.1155	30.1701	0.0822							true	0.4763	true	3	24	1	83.3293	63.6458			N	N	N	N	N	Y
B9	5 pm	ATP5O	UNKNOWN	SYBR	None				30.2647	30.1701	0.0822							true	0.4763	true	3	24	1	83.3343	63.8023			N	N	N	N	N	Y
B10	5 pm	Hand1	UNKNOWN	SYBR	None	1.6946	0.7708	3.7254	32.4538	33.1722	0.7042		3.0021	0.4093			-0.7609	true	0.1885	true	3	28	1	80.0541				Y	N	N	N	N	N
B11	5 pm	Hand1	UNKNOWN	SYBR	None	1.6946	0.7708	3.7254	33.2016	33.1722	0.7042		3.0021	0.4093			-0.7609	true	0.1885	true	3	28	1	80.0501				Y	N	N	N	N	N
B12	5 pm	Hand1	UNKNOWN	SYBR	None	1.6946	0.7708	3.7254	33.8613	33.1722	0.7042		3.0021	0.4093			-0.7609	true	0.1885	true	3	29	1	80.0501				Y	N	N	N	N	N
C1	10 am	ATP5O	UNKNOWN	SYBR	None				30.1571	30.1072	0.0917							true	0.4763	true	3	24	1	83.3347				N	N	N	N	N	N
C2	10 am	ATP5O	UNKNOWN	SYBR	None				30.1632	30.1072	0.0917							true	0.4763	true	3	23	1	83.1856	63.7984			N	N	N	N	N	Y
C3	10 am	ATP5O	UNKNOWN	SYBR	None				30.0014	30.1072	0.0917							true	0.4763	true	3	23	1	83.4813	64.0967			N	N	N	N	N	Y
C4	10 am	Hand1	UNKNOWN	SYBR	None	0.9221	0.672	1.2652	34.2924	33.9873	0.2696		3.8801	0.1644			0.117	true	0.1885	true	3	29	1	80.2009				N	N	N	N	N	N
C5	10 am	Hand1	UNKNOWN	SYBR	None	0.9221	0.672	1.2652	33.7813	33.9873	0.2696		3.8801	0.1644			0.117	true	0.1885	true	3	29	1	80.0506				N	N	N	N	N	N
C6	10 am	Hand1	UNKNOWN	SYBR	None	0.9221	0.672	1.2652	33.8882	33.9873	0.2696		3.8801	0.1644			0.117	true	0.1885	true	3	29	1	80.0506				N	N	N	N	N	N
C7	6 pm	ATP5O	UNKNOWN	SYBR	None				29.5568	29.7127	0.173							true	0.4763	true	3	22	1	83.3293	63.3476			N	N	N	N	N	Y
C8	6 pm	ATP5O	UNKNOWN	SYBR	None				29.6824	29.7127	0.173							true	0.4763	true	3	23	1	83.3293	63.944			N	N	N	N	N	Y
C9	6 pm	ATP5O	UNKNOWN	SYBR	None				29.8988	29.7127	0.173							true	0.4763	true	3	23	1	83.3343	62.9077			N	N	N	N	N	Y
C10	6 pm	Hand1	UNKNOWN	SYBR	None	0.4958	0.1516	1.6214	34.274	34.4878	1.0522		4.7752	0.6157			1.0121	true	0.1885	true	3	30	1	79.905				Y	N	N	N	N	N
C11	6 pm	Hand1	UNKNOWN	SYBR	None	0.4958	0.1516	1.6214	33.5589	34.4878	1.0522		4.7752	0.6157			1.0121	true	0.1885	true	3	29	1	79.901				Y	N	N	N	N	N
C12	6 pm	Hand1	UNKNOWN	SYBR	None	0.4958	0.1516	1.6214	35.6306	34.4878	1.0522		4.7752	0.6157			1.0121	true	0.1885	true	3	31	1	79.6027				Y	N	N	N	N	N
D1	11 am	ATP5O	UNKNOWN	SYBR	None				30.3615	30.2566	0.0917							true	0.4763	true	3	24	1	83.1856	64.6932			N	N	N	N	N	Y
D2	11 am	ATP5O	UNKNOWN	SYBR	None				30.1917	30.2566	0.0917							true	0.4763	true	3	23	1	83.3347	63.7984			N	N	N	N	N	Y
D3	11 am	ATP5O	UNKNOWN	SYBR	None				30.2167	30.2566	0.0917							true	0.4763	true	3	24	1	83.4813	63.7985			N	N	N	N	N	Y
D4	11 am	Hand1	UNKNOWN	SYBR	None	2.77	1.8577	4.1303	32.1492	32.5498	0.3477		2.2931	0.2076			-1.4699	true	0.1885	true	3	27	1	80.2009				N	N	N	N	N	N
D5	11 am	Hand1	UNKNOWN	SYBR	None	2.77	1.8577	4.1303	32.7274	32.5498	0.3477		2.2931	0.2076			-1.4699	true	0.1885	true	3	28	1	80.0506				N	N	N	N	N	N
D6	11 am	Hand1	UNKNOWN	SYBR	None	2.77	1.8577	4.1303	32.7728	32.5498	0.3477		2.2931	0.2076			-1.4699	true	0.1885	true	3	28	1	80.0506				N	N	N	N	N	N
D7	7 pm	ATP5O	UNKNOWN	SYBR	None				32.3354	32.583	0.4284							true	0.4763	true	3	29	1	83.4784	61.7073			N	Y	N	N	N	Y
D8	7 pm	ATP5O	UNKNOWN	SYBR	None				33.0777	32.583	0.4284							true	0.4763	true	3	28	1	83.4784	61.7073			N	N	N	Y	N	Y
D9	7 pm	ATP5O	UNKNOWN	SYBR	None				32.336	32.583	0.4284							true	0.4763	true	3	27	1	83.4834	61.7149			N	N	Y	N	N	Y
D10	7 pm	Hand1	UNKNOWN	SYBR	None				Undetermined									true	0.1885	true	3	39	1	61.864				N	N	N	N	Y	N
D11	7 pm	Hand1	UNKNOWN	SYBR	None				Undetermined									true	0.1885	true	3	38	1	62.0069				N	N	N	N	Y	N
D12	7 pm	Hand1	UNKNOWN	SYBR	None				Undetermined									true	0.1885	true	3	39	1	62.0069				N	N	N	N	Y	N
E1	12 pm	ATP5O	UNKNOWN	SYBR	None				30.0035	30.0499	0.1522							true	0.4763	true	3	23	1	83.1856				N	N	N	N	N	N
E2	12 pm	ATP5O	UNKNOWN	SYBR	None				30.2199	30.0499	0.1522							true	0.4763	true	3	23	1	83.0364	63.9475			N	N	N	N	N	Y
E3	12 pm	ATP5O	UNKNOWN	SYBR	None				29.9263	30.0499	0.1522							true	0.4763	true	3	23	1	83.4813	63.7985			N	N	N	N	N	Y
E4	12 pm	Hand1	UNKNOWN	SYBR	None	6.3419	4.7986	8.3816	30.9452	31.148	0.1996		1.0981	0.1449			-2.6649	true	0.1885	true	3	26	1	80.2009				N	N	N	N	N	N
E5	12 pm	Hand1	UNKNOWN	SYBR	None	6.3419	4.7986	8.3816	31.1546	31.148	0.1996		1.0981	0.1449			-2.6649	true	0.1885	true	3	26	1	80.0506				N	N	N	N	N	N
E6	12 pm	Hand1	UNKNOWN	SYBR	None	6.3419	4.7986	8.3816	31.3442	31.148	0.1996		1.0981	0.1449			-2.6649	true	0.1885	true	3	26	1	80.0506				N	N	N	N	N	N
E7	8 pm	ATP5O	UNKNOWN	SYBR	None				32.5241	32.6304	0.207							true	0.4763	true	3	26	1	83.3293	63.6458			N	N	N	N	N	Y
E8	8 pm	ATP5O	UNKNOWN	SYBR	None				32.4982	32.6304	0.207							true	0.4763	true	3	26	1	83.3293	63.7949			N	N	N	N	N	Y
E9	8 pm	ATP5O	UNKNOWN	SYBR	None				32.869	32.6304	0.207							true	0.4763	true	3	26	1	83.3343				N	N	N	N	N	N
E10	8 pm	Hand1	UNKNOWN	SYBR	None	0.6239			37.0742	37.0742			4.4437				0.6807	true	0.1885	true	3	33	1	80.2032				N	N	N	N	N	N
E11	8 pm	Hand1	UNKNOWN	SYBR	None				Undetermined	37.0742								true	0.1885	true	3	39	1	83.9271	61.7087	74.0854		N	N	N	N	Y	Y
E12	8 pm	Hand1	UNKNOWN	SYBR	None				Undetermined	37.0742								true	0.1885	true	3	39	1	83.9271	64.9893	76.4713		N	N	N	N	Y	Y
F1	1 pm	ATP5O	UNKNOWN	SYBR	None				30.1876	30.1524	0.0628							true	0.4763	true	3	23	1	83.3347				N	N	N	N	N	N
F2	1 pm	ATP5O	UNKNOWN	SYBR	None				30.0799	30.1524	0.0628							true	0.4763	true	3	23	1	83.3347	64.2458			N	N	N	N	N	Y
F3	1 pm	ATP5O	UNKNOWN	SYBR	None				30.1897	30.1524	0.0628							true	0.4763	true	3	24	1	83.3322				N	N	N	N	N	N
F4	1 pm	Hand1	UNKNOWN	SYBR	None	3.0441	0.637	14.5483	31.4482	32.3094	1.4064		2.157	0.8128			-1.606	true	0.1885	true	3	27	1	80.2009				Y	N	N	N	N	N
F5	1 pm	Hand1	UNKNOWN	SYBR	None	3.0441	0.637	14.5483	31.5476	32.3094	1.4064		2.157	0.8128			-1.606	true	0.1885	true	3	27	1	79.9015				Y	N	N	N	N	N
F6	1 pm	Hand1	UNKNOWN	SYBR	None	3.0441	0.637	14.5483	33.9324	32.3094	1.4064		2.157	0.8128			-1.606	true	0.1885	true	3	29	1	79.4541				Y	N	N	N	N	N
F7	9 pm	ATP5O	UNKNOWN	SYBR	None				29.5976	29.7927	0.2167							true	0.4763	true	3	23	1	83.4784	63.944			N	N	N	N	N	Y
F8	9 pm	ATP5O	UNKNOWN	SYBR	None				29.7545	29.7927	0.2167							true	0.4763	true	3	24	1	83.4784	63.4967			N	N	N	N	N	Y
F9	9 pm	ATP5O	UNKNOWN	SYBR	None				30.0259	29.7927	0.2167							true	0.4763	true	3	23	1	83.4834				N	N	N	N	N	N
F10	9 pm	Hand1	UNKNOWN	SYBR	None	0.5611			34.3894	34.3894			4.5967				0.8337	true	0.1885	true	3	30	1	80.2032				N	N	N	N	N	N
F11	9 pm	Hand1	UNKNOWN	SYBR	None				Undetermined	34.3894								true	0.1885	true	3	39	1	84.0762	61.7087			N	N	N	N	Y	Y
F12	9 pm	Hand1	UNKNOWN	SYBR	None				Undetermined	34.3894								true	0.1885	true	3	39	1	83.9271	90.0409	61.2613		N	N	N	N	Y	Y
G1	2 pm	ATP5O	UNKNOWN	SYBR	None				30.363	30.3248	0.104							true	0.4763	true	3	23	1	83.1856	64.3949			N	N	N	N	N	Y
G2	2 pm	ATP5O	UNKNOWN	SYBR	None				30.2072	30.3248	0.104							true	0.4763	true	3	24	1	83.3347	65.4388			N	N	N	N	N	Y
G3	2 pm	ATP5O	UNKNOWN	SYBR	None				30.4044	30.3248	0.104							true	0.4763	true	3	24	1	83.6304	64.8423			N	N	N	N	N	Y
G4	2 pm	Hand1	UNKNOWN	SYBR	None	5.8514	4.0068	8.5452	31.6854	31.5391	0.3246		1.2143	0.1968			-2.5488	true	0.1885	true	3	27	1	80.4991				N	N	N	N	N	N
G5	2 pm	Hand1	UNKNOWN	SYBR	None	5.8514	4.0068	8.5452	31.1671	31.5391	0.3246		1.2143	0.1968			-2.5488	true	0.1885	true	3	27	1	80.1997				N	N	N	N	N	N
G6	2 pm	Hand1	UNKNOWN	SYBR	None	5.8514	4.0068	8.5452	31.7648	31.5391	0.3246		1.2143	0.1968			-2.5488	true	0.1885	true	3	27	1	80.1997				N	N	N	N	N	N
G7	10 pm	ATP5O	UNKNOWN	SYBR	None				29.6569	29.7452	0.0865							true	0.4763	true	3	23	1	83.4784	63.6458			N	N	N	N	N	Y
G8	10 pm	ATP5O	UNKNOWN	SYBR	None				29.8298	29.7452	0.0865							true	0.4763	true	3	23	1	83.4784	63.7949			N	N	N	N	N	Y
G9	10 pm	ATP5O	UNKNOWN	SYBR	None				29.7489	29.7452	0.0865							true	0.4763	true	3	24	1	83.4834				N	N	N	N	N	N
G10	10 pm	Hand1	UNKNOWN	SYBR	None	0.2048	0.1208	0.3473	36.2644	35.7958	0.4674		6.0506	0.2745			2.2876	true	0.1885	true	3	31	1	80.3523				N	N	N	N	N	N
G11	10 pm	Hand1	UNKNOWN	SYBR	None	0.2048	0.1208	0.3473	35.7934	35.7958	0.4674		6.0506	0.2745			2.2876	true	0.1885	true	3	31	1	80.1992				N	N	N	N	N	N
G12	10 pm	Hand1	UNKNOWN	SYBR	None	0.2048	0.1208	0.3473	35.3296	35.7958	0.4674		6.0506	0.2745			2.2876	true	0.1885	true	3	31	1	80.1992				N	N	N	N	N	N
H1	3 pm	ATP5O	UNKNOWN	SYBR	None				30.3481	30.2909	0.0576							true	0.4763	true	3	24	1	83.4838				N	N	N	N	N	N
H2	3 pm	ATP5O	UNKNOWN	SYBR	None				30.2916	30.2909	0.0576							true	0.4763	true	3	23	1	83.4838	64.544			N	N	N	N	N	Y
H3	3 pm	ATP5O	UNKNOWN	SYBR	None				30.2329	30.2909	0.0576							true	0.4763	true	3	24	1	83.6304	64.9914			N	N	N	N	N	Y
H4	3 pm	Hand1	UNKNOWN	SYBR	None	3.6584	2.5631	5.2219	31.8372	32.1827	0.315		1.8918	0.1849			-1.8712	true	0.1885	true	3	27	1	80.35				N	N	N	N	N	N
H5	3 pm	Hand1	UNKNOWN	SYBR	None	3.6584	2.5631	5.2219	32.454	32.1827	0.315		1.8918	0.1849			-1.8712	true	0.1885	true	3	28	1	80.3488				N	N	N	N	N	N
H6	3 pm	Hand1	UNKNOWN	SYBR	None	3.6584	2.5631	5.2219	32.2569	32.1827	0.315		1.8918	0.1849			-1.8712	true	0.1885	true	3	28	1	80.1997				N	N	N	N	N	N
H7	11 pm	ATP5O	UNKNOWN	SYBR	None				30.6254	30.7258	0.1044							true	0.4763	true	3	24	1	83.6275	65.137			N	N	N	N	N	Y
H8	11 pm	ATP5O	UNKNOWN	SYBR	None				30.7183	30.7258	0.1044							true	0.4763	true	3	24	1	83.6275	64.8387			N	N	N	N	N	Y
H9	11 pm	ATP5O	UNKNOWN	SYBR	None				30.8337	30.7258	0.1044							true	0.4763	true	3	25	1	83.6325	64.3987			N	N	N	N	N	Y
H10	11 pm	Hand1	UNKNOWN	SYBR	None				Undetermined	35.3045								true	0.1885	true	3	39	1	84.378	61.4167			N	N	N	N	Y	Y
H11	11 pm	Hand1	UNKNOWN	SYBR	None				Undetermined	35.3045								true	0.1885	true	3	35	1	79.901	84.3745	61.4104		N	N	N	N	N	Y
H12	11 pm	Hand1	UNKNOWN	SYBR	None	0.5682			35.3045	35.3045			4.5787				0.8157	true	0.1885	true	3	31	1	80.1992				N	N	N	N	N	N

Analysis Type = Singleplex
Endogenous Control = ATP5O
RQ Min/Max Confidence Level = 95.0
Reference Sample = 8 am
