# Supplementary material for: Rapid changes in morphogen concentration control self-organized patterning in human embryonic stem cells
Source: eLife. 2019 Mar 4;8:e40526. doi: 10.7554/eLife.40526 (PMC6398983; doi:10.7554/eLife.40526)
Supplement: Figure 4—source data 1. — Requires the github repository – idse/stemcells. [file elife-40526-fig4-data1.zip › figure4/0_qpcr/170220_ActivinRamp/170220_RampqPCR/170612 Old Ramp Mixl1_data.txt]

* Block Type = 96well
* Chemistry = SYBR_GREEN
* Experiment File Name = D:\Applied Biosystems\StepOne Software v2.3\experiments\170612 Old Ramp Mixl1.eds
* Experiment Run End Time = 2017-06-12 16:56:25 PM CDT
* Instrument Type = steponeplus
* Passive Reference = ROX

[Results]
Well	Sample Name	Target Name	Task	Reporter	Quencher	RQ	RQ Min	RQ Max	Cт	Cт Mean	Cт SD	ΔCт	ΔCт Mean	ΔCт SE	HK Control ΔCт Mean	HK Control ΔCт SE	ΔΔCт	Automatic Ct Threshold	Ct Threshold	Automatic Baseline	Baseline Start	Baseline End	Efficiency	Tm1	Tm2	Tm3	Comments	HIGHSD	SPIKE	MTP
A1	8 am	ATP5O	UNKNOWN	SYBR	None				30.7198	30.6338	0.1678							true	0.5138	true	3	24	1	83.9187	66.19			N	N	Y
A2	8 am	ATP5O	UNKNOWN	SYBR	None				30.7411	30.6338	0.1678							true	0.5138	true	3	24	1	83.9187	64.1043			N	N	Y
A3	8 am	ATP5O	UNKNOWN	SYBR	None				30.4405	30.6338	0.1678							true	0.5138	true	3	24	1	83.9207	64.2554			N	N	Y
A4	8 am	Mixl1	UNKNOWN	SYBR	None	1	0.8292	1.206	31.9579	31.9763	0.0165		1.3425	0.0973			0	true	0.4874	true	3	25	1	79.0044				N	N	N
A5	8 am	Mixl1	UNKNOWN	SYBR	None	1	0.8292	1.206	31.9814	31.9763	0.0165		1.3425	0.0973			0	true	0.4874	true	3	27	1	78.851				N	N	N
A6	8 am	Mixl1	UNKNOWN	SYBR	None	1	0.8292	1.206	31.9897	31.9763	0.0165		1.3425	0.0973			0	true	0.4874	true	3	26	1	78.851				N	N	N
A7	4 pm	ATP5O	UNKNOWN	SYBR	None				30.2757	30.2662	0.0478							true	0.5138	true	3	24	1	83.9167	64.2504			N	N	Y
A8	4 pm	ATP5O	UNKNOWN	SYBR	None				30.3085	30.2662	0.0478							true	0.5138	true	3	23	1	84.0657	64.3994			N	N	Y
A9	4 pm	ATP5O	UNKNOWN	SYBR	None				30.2143	30.2662	0.0478							true	0.5138	true	3	24	1	83.9177	64.5536			N	N	Y
A10	4 pm	Mixl1	UNKNOWN	SYBR	None	9.0184	8.2362	9.875	28.3774	28.4358	0.0662		-1.8304	0.0471			-3.1729	true	0.4874	true	3	23	1	79.1511				N	N	N
A11	4 pm	Mixl1	UNKNOWN	SYBR	None	9.0184	8.2362	9.875	28.4223	28.4358	0.0662		-1.8304	0.0471			-3.1729	true	0.4874	true	3	22	1	78.9995				N	N	N
A12	4 pm	Mixl1	UNKNOWN	SYBR	None	9.0184	8.2362	9.875	28.5078	28.4358	0.0662		-1.8304	0.0471			-3.1729	true	0.4874	true	3	22	1	78.9995				N	N	N
B1	9 am	ATP5O	UNKNOWN	SYBR	None				30.2877	30.2509	0.1655							true	0.5138	true	3	23	1	83.9187	64.8492			N	N	Y
B2	9 am	ATP5O	UNKNOWN	SYBR	None				30.3949	30.2509	0.1655							true	0.5138	true	3	25	1	83.9187	64.7002			N	N	Y
B3	9 am	ATP5O	UNKNOWN	SYBR	None				30.07	30.2509	0.1655							true	0.5138	true	3	23	1	83.9207	64.1064			N	N	Y
B4	9 am	Mixl1	UNKNOWN	SYBR	None	0.6615	0.4096	1.0682	31.7521	32.1896	0.3983		1.9387	0.249			0.5962	true	0.4874	true	3	25	1	79.0044				N	N	N
B5	9 am	Mixl1	UNKNOWN	SYBR	None	0.6615	0.4096	1.0682	32.5311	32.1896	0.3983		1.9387	0.249			0.5962	true	0.4874	true	3	27	1	78.851				N	N	N
B6	9 am	Mixl1	UNKNOWN	SYBR	None	0.6615	0.4096	1.0682	32.2856	32.1896	0.3983		1.9387	0.249			0.5962	true	0.4874	true	3	25	1	78.851				N	N	N
B7	5 pm	ATP5O	UNKNOWN	SYBR	None				29.9561	29.9914	0.1213							true	0.5138	true	3	23	1	83.7677	64.3994			N	N	Y
B8	5 pm	ATP5O	UNKNOWN	SYBR	None				30.1264	29.9914	0.1213							true	0.5138	true	3	23	1	83.9167	64.2504			N	N	Y
B9	5 pm	ATP5O	UNKNOWN	SYBR	None				29.8917	29.9914	0.1213							true	0.5138	true	3	24	1	84.0666	65.4473			N	N	Y
B10	5 pm	Mixl1	UNKNOWN	SYBR	None	7.1428	5.9074	8.6366	28.4508	28.4974	0.1204		-1.494	0.0987			-2.8365	true	0.4874	true	3	23	1	79.1511				N	N	N
B11	5 pm	Mixl1	UNKNOWN	SYBR	None	7.1428	5.9074	8.6366	28.4073	28.4974	0.1204		-1.494	0.0987			-2.8365	true	0.4874	true	3	23	1	78.9995				N	N	N
B12	5 pm	Mixl1	UNKNOWN	SYBR	None	7.1428	5.9074	8.6366	28.6342	28.4974	0.1204		-1.494	0.0987			-2.8365	true	0.4874	true	3	23	1	78.9995				N	N	N
C1	10 am	ATP5O	UNKNOWN	SYBR	None				29.9737	29.9255	0.1109							true	0.5138	true	3	24	1	83.9187	64.9982			N	N	Y
C2	10 am	ATP5O	UNKNOWN	SYBR	None				30.0041	29.9255	0.1109							true	0.5138	true	3	23	1	83.7697	63.9553			N	N	Y
C3	10 am	ATP5O	UNKNOWN	SYBR	None				29.7987	29.9255	0.1109							true	0.5138	true	3	23	1	84.0697	64.1064			N	N	Y
C4	10 am	Mixl1	UNKNOWN	SYBR	None	1.6703	1.2526	2.2273	30.5433	30.5279	0.2341		0.6024	0.1495			-0.7401	true	0.4874	true	3	25	1	79.0044				N	N	N
C5	10 am	Mixl1	UNKNOWN	SYBR	None	1.6703	1.2526	2.2273	30.2865	30.5279	0.2341		0.6024	0.1495			-0.7401	true	0.4874	true	3	24	1	78.851				N	N	N
C6	10 am	Mixl1	UNKNOWN	SYBR	None	1.6703	1.2526	2.2273	30.7539	30.5279	0.2341		0.6024	0.1495			-0.7401	true	0.4874	true	3	25	1	78.851				N	N	N
C7	6 pm	ATP5O	UNKNOWN	SYBR	None				29.6639	29.5836	0.0908							true	0.5138	true	3	23	1	83.9167	63.6544			N	N	Y
C8	6 pm	ATP5O	UNKNOWN	SYBR	None				29.6018	29.5836	0.0908							true	0.5138	true	3	22	1	83.9167	64.1014			N	N	Y
C9	6 pm	ATP5O	UNKNOWN	SYBR	None				29.485	29.5836	0.0908							true	0.5138	true	3	23	1	83.9177	75.7252	64.4046		N	N	Y
C10	6 pm	Mixl1	UNKNOWN	SYBR	None	8.479	7.6089	9.4485	27.8762	27.8422	0.0353		-1.7414	0.0563			-3.0839	true	0.4874	true	3	21	1	79.1511				N	N	N
C11	6 pm	Mixl1	UNKNOWN	SYBR	None	8.479	7.6089	9.4485	27.8057	27.8422	0.0353		-1.7414	0.0563			-3.0839	true	0.4874	true	3	22	1	78.8505				N	N	N
C12	6 pm	Mixl1	UNKNOWN	SYBR	None	8.479	7.6089	9.4485	27.8447	27.8422	0.0353		-1.7414	0.0563			-3.0839	true	0.4874	true	3	22	1	78.9995				N	N	N
D1	11 am	ATP5O	UNKNOWN	SYBR	None				30.1335	30.0711	0.058							true	0.5138	true	3	24	1	83.9187				N	N	N
D2	11 am	ATP5O	UNKNOWN	SYBR	None				30.0187	30.0711	0.058							true	0.5138	true	3	23	1	83.9187	64.1043			N	N	Y
D3	11 am	ATP5O	UNKNOWN	SYBR	None				30.0612	30.0711	0.058							true	0.5138	true	3	23	1	84.0697	65.1492			N	N	Y
D4	11 am	Mixl1	UNKNOWN	SYBR	None	3.0065	2.5615	3.5287	29.866	29.8256	0.132		-0.2455	0.0832			-1.5881	true	0.4874	true	3	24	1	79.1533				N	N	N
D5	11 am	Mixl1	UNKNOWN	SYBR	None	3.0065	2.5615	3.5287	29.9325	29.8256	0.132		-0.2455	0.0832			-1.5881	true	0.4874	true	3	23	1	79				N	N	N
D6	11 am	Mixl1	UNKNOWN	SYBR	None	3.0065	2.5615	3.5287	29.6781	29.8256	0.132		-0.2455	0.0832			-1.5881	true	0.4874	true	3	24	1	79				N	N	N
D7	7 pm	ATP5O	UNKNOWN	SYBR	None				32.4391	32.6628	0.2072							true	0.5138	true	3	25	1	83.9167	61.8666			N	N	Y
D8	7 pm	ATP5O	UNKNOWN	SYBR	None				32.8482	32.6628	0.2072							true	0.5138	true	3	28	1	83.9167	61.7176			N	N	Y
D9	7 pm	ATP5O	UNKNOWN	SYBR	None				32.701	32.6628	0.2072							true	0.5138	true	3	28	1	84.0666	61.7234			N	N	Y
D10	7 pm	Mixl1	UNKNOWN	SYBR	None	3.7842	2.4073	5.9485	31.8227	32.0853	0.3504		-0.5775	0.235			-1.92	true	0.4874	true	3	28	1	78.8532	61.7234			N	Y	Y
D11	7 pm	Mixl1	UNKNOWN	SYBR	None	3.7842	2.4073	5.9485	31.9501	32.0853	0.3504		-0.5775	0.235			-1.92	true	0.4874	true	3	27	1	78.7015	61.5674			N	Y	Y
D12	7 pm	Mixl1	UNKNOWN	SYBR	None	3.7842	2.4073	5.9485	32.4831	32.0853	0.3504		-0.5775	0.235			-1.92	true	0.4874	true	3	27	1	78.8505	61.7164			N	N	Y
E1	12 pm	ATP5O	UNKNOWN	SYBR	None				29.7379	29.6784	0.079							true	0.5138	true	3	24	1	83.9187	66.19			N	N	Y
E2	12 pm	ATP5O	UNKNOWN	SYBR	None				29.7086	29.6784	0.079							true	0.5138	true	3	24	1	83.9187	72.7451	64.4023		N	N	Y
E3	12 pm	ATP5O	UNKNOWN	SYBR	None				29.5888	29.6784	0.079							true	0.5138	true	3	23	1	84.2187	64.7023			N	N	Y
E4	12 pm	Mixl1	UNKNOWN	SYBR	None	4.7538	4.0454	5.5863	28.8685	28.7719	0.1219		-0.9066	0.0839			-2.2491	true	0.4874	true	3	23	1	79.1533				N	N	N
E5	12 pm	Mixl1	UNKNOWN	SYBR	None	4.7538	4.0454	5.5863	28.6349	28.7719	0.1219		-0.9066	0.0839			-2.2491	true	0.4874	true	3	23	1	79				N	N	N
E6	12 pm	Mixl1	UNKNOWN	SYBR	None	4.7538	4.0454	5.5863	28.8122	28.7719	0.1219		-0.9066	0.0839			-2.2491	true	0.4874	true	3	23	1	79				N	N	N
E7	8 pm	ATP5O	UNKNOWN	SYBR	None				32.4603	32.5483	0.158							true	0.5138	true	3	26	1	83.7677	63.2075			N	N	Y
E8	8 pm	ATP5O	UNKNOWN	SYBR	None				32.4538	32.5483	0.158							true	0.5138	true	3	26	1	83.9167	64.9953			N	N	Y
E9	8 pm	ATP5O	UNKNOWN	SYBR	None				32.7307	32.5483	0.158							true	0.5138	true	3	26	1	83.9177				N	N	N
E10	8 pm	Mixl1	UNKNOWN	SYBR	None	13.0054	10.4103	16.2472	30.0604	30.1898	0.1231		-2.3585	0.1156			-3.701	true	0.4874	true	3	24	1	79.0022				N	N	N
E11	8 pm	Mixl1	UNKNOWN	SYBR	None	13.0054	10.4103	16.2472	30.2033	30.1898	0.1231		-2.3585	0.1156			-3.701	true	0.4874	true	3	24	1	78.8505				N	N	N
E12	8 pm	Mixl1	UNKNOWN	SYBR	None	13.0054	10.4103	16.2472	30.3055	30.1898	0.1231		-2.3585	0.1156			-3.701	true	0.4874	true	3	24	1	78.8505				N	N	N
F1	1 pm	ATP5O	UNKNOWN	SYBR	None				29.7947	29.8558	0.0689							true	0.5138	true	3	24	1	84.0676	65.8921			N	N	Y
F2	1 pm	ATP5O	UNKNOWN	SYBR	None				29.9305	29.8558	0.0689							true	0.5138	true	3	23	1	83.9187	65.5941			N	N	Y
F3	1 pm	ATP5O	UNKNOWN	SYBR	None				29.8423	29.8558	0.0689							true	0.5138	true	3	23	1	84.0697	64.4043			N	N	Y
F4	1 pm	Mixl1	UNKNOWN	SYBR	None	5.5021	4.3215	7.0052	28.9633	28.7384	0.2062		-1.1175	0.1255			-2.46	true	0.4874	true	3	23	1	79.1533				N	N	N
F5	1 pm	Mixl1	UNKNOWN	SYBR	None	5.5021	4.3215	7.0052	28.6933	28.7384	0.2062		-1.1175	0.1255			-2.46	true	0.4874	true	3	23	1	79				N	N	N
F6	1 pm	Mixl1	UNKNOWN	SYBR	None	5.5021	4.3215	7.0052	28.5585	28.7384	0.2062		-1.1175	0.1255			-2.46	true	0.4874	true	3	23	1	79				N	N	N
F7	9 pm	ATP5O	UNKNOWN	SYBR	None				29.5848	29.7276	0.1248							true	0.5138	true	3	22	1	84.0657	65.2933			N	N	Y
F8	9 pm	ATP5O	UNKNOWN	SYBR	None				29.8161	29.7276	0.1248							true	0.5138	true	3	23	1	83.9167	63.6544			N	N	Y
F9	9 pm	ATP5O	UNKNOWN	SYBR	None				29.7819	29.7276	0.1248							true	0.5138	true	3	23	1	84.0666	63.5109			N	N	Y
F10	9 pm	Mixl1	UNKNOWN	SYBR	None	20.4717	17.3194	24.1977	26.725	26.7146	0.084		-3.013	0.0869			-4.3556	true	0.4874	true	3	21	1	79.1511				N	N	N
F11	9 pm	Mixl1	UNKNOWN	SYBR	None	20.4717	17.3194	24.1977	26.6258	26.7146	0.084		-3.013	0.0869			-4.3556	true	0.4874	true	3	21	1	78.9995				N	N	N
F12	9 pm	Mixl1	UNKNOWN	SYBR	None	20.4717	17.3194	24.1977	26.7929	26.7146	0.084		-3.013	0.0869			-4.3556	true	0.4874	true	3	21	1	78.9995				N	N	N
G1	2 pm	ATP5O	UNKNOWN	SYBR	None				30.086	30.0205	0.1037							true	0.5138	true	3	23	1	84.0676				N	N	N
G2	2 pm	ATP5O	UNKNOWN	SYBR	None				29.9009	30.0205	0.1037							true	0.5138	true	3	24	1	83.9187				N	N	N
G3	2 pm	ATP5O	UNKNOWN	SYBR	None				30.0745	30.0205	0.1037							true	0.5138	true	3	24	1	84.2187	64.8513			N	N	Y
G4	2 pm	Mixl1	UNKNOWN	SYBR	None	5.7911	5.1478	6.5147	28.8241	28.8291	0.0217		-1.1913	0.0612			-2.5338	true	0.4874	true	3	22	1	79.3023				N	N	N
G5	2 pm	Mixl1	UNKNOWN	SYBR	None	5.7911	5.1478	6.5147	28.8104	28.8291	0.0217		-1.1913	0.0612			-2.5338	true	0.4874	true	3	23	1	79.149				N	N	N
G6	2 pm	Mixl1	UNKNOWN	SYBR	None	5.7911	5.1478	6.5147	28.8529	28.8291	0.0217		-1.1913	0.0612			-2.5338	true	0.4874	true	3	23	1	79.149				N	N	N
G7	10 pm	ATP5O	UNKNOWN	SYBR	None				29.644	29.9138	0.5672							true	0.5138	true	3	23	1	84.0657	64.5483			Y	N	Y
G8	10 pm	ATP5O	UNKNOWN	SYBR	None				30.5655	29.9138	0.5672							true	0.5138	true	3	24	1	83.9167	65.1443			Y	N	Y
G9	10 pm	ATP5O	UNKNOWN	SYBR	None				29.5318	29.9138	0.5672							true	0.5138	true	3	23	1	84.0666	64.7025			Y	N	Y
G10	10 pm	Mixl1	UNKNOWN	SYBR	None	19.2451	10.2256	36.2203	26.9522	26.9899	0.0468		-2.9239	0.3286			-4.2664	true	0.4874	true	3	21	1	79.3001				N	N	N
G11	10 pm	Mixl1	UNKNOWN	SYBR	None	19.2451	10.2256	36.2203	27.0423	26.9899	0.0468		-2.9239	0.3286			-4.2664	true	0.4874	true	3	21	1	79.1485				N	N	N
G12	10 pm	Mixl1	UNKNOWN	SYBR	None	19.2451	10.2256	36.2203	26.975	26.9899	0.0468		-2.9239	0.3286			-4.2664	true	0.4874	true	3	21	1	79.1485				N	N	N
H1	3 pm	ATP5O	UNKNOWN	SYBR	None				30.1827	30.0335	0.1652							true	0.5138	true	3	24	1	84.0676	66.19			N	N	Y
H2	3 pm	ATP5O	UNKNOWN	SYBR	None				30.0617	30.0335	0.1652							true	0.5138	true	3	23	1	84.0676	65.1471			N	N	Y
H3	3 pm	ATP5O	UNKNOWN	SYBR	None				29.856	30.0335	0.1652							true	0.5138	true	3	24	1	84.2187				N	N	N
H4	3 pm	Mixl1	UNKNOWN	SYBR	None	6.4106	4.883	8.4161	28.8367	28.6955	0.1809		-1.3379	0.1414			-2.6805	true	0.4874	true	3	23	1	79.3023				N	N	N
H5	3 pm	Mixl1	UNKNOWN	SYBR	None	6.4106	4.883	8.4161	28.7582	28.6955	0.1809		-1.3379	0.1414			-2.6805	true	0.4874	true	3	23	1	79.149				N	N	N
H6	3 pm	Mixl1	UNKNOWN	SYBR	None	6.4106	4.883	8.4161	28.4916	28.6955	0.1809		-1.3379	0.1414			-2.6805	true	0.4874	true	3	23	1	79.149				N	N	N
H7	11 pm	ATP5O	UNKNOWN	SYBR	None				30.5579	30.7067	0.1597							true	0.5138	true	3	24	1	84.2147	64.9953			N	N	Y
H8	11 pm	ATP5O	UNKNOWN	SYBR	None				30.6867	30.7067	0.1597							true	0.5138	true	3	24	1	84.2147	64.8463			N	N	Y
H9	11 pm	ATP5O	UNKNOWN	SYBR	None				30.8754	30.7067	0.1597							true	0.5138	true	3	24	1	84.2156	65.0004			N	N	Y
H10	11 pm	Mixl1	UNKNOWN	SYBR	None	13.2967	10.9418	16.1586	28.3499	28.3162	0.0726		-2.3905	0.1013			-3.733	true	0.4874	true	3	23	1	79.3001				N	N	N
H11	11 pm	Mixl1	UNKNOWN	SYBR	None	13.2967	10.9418	16.1586	28.3658	28.3162	0.0726		-2.3905	0.1013			-3.733	true	0.4874	true	3	23	1	79.1485				N	N	N
H12	11 pm	Mixl1	UNKNOWN	SYBR	None	13.2967	10.9418	16.1586	28.2328	28.3162	0.0726		-2.3905	0.1013			-3.733	true	0.4874	true	3	23	1	79.1485				N	N	N

Analysis Type = Singleplex
Endogenous Control = ATP5O
RQ Min/Max Confidence Level = 95.0
Reference Sample = 8 am
