# Supplementary material for: Rapid changes in morphogen concentration control self-organized patterning in human embryonic stem cells
Source: eLife. 2019 Mar 4;8:e40526. doi: 10.7554/eLife.40526 (PMC6398983; doi:10.7554/eLife.40526)
Supplement: Figure 4—source data 1. — Requires the github repository – idse/stemcells. [file elife-40526-fig4-data1.zip › figure4/0_qpcr/170220_ActivinRamp/170220_RampqPCRControl/170612 Old Ramp Ctrl Mixl1 Wnt3_data.txt]

* Block Type = 96well
* Chemistry = SYBR_GREEN
* Experiment File Name = D:\Applied Biosystems\StepOne Software v2.3\experiments\170612 Old Ramp Ctrl Mixl1 Wnt3.eds
* Experiment Run End Time = 2017-06-12 21:44:24 PM CDT
* Instrument Type = steponeplus
* Passive Reference = ROX

[Results]
Well	Sample Name	Target Name	Task	Reporter	Quencher	RQ	RQ Min	RQ Max	Cт	Cт Mean	Cт SD	ΔCт	ΔCт Mean	ΔCт SE	HK Control ΔCт Mean	HK Control ΔCт SE	ΔΔCт	Automatic Ct Threshold	Ct Threshold	Automatic Baseline	Baseline Start	Baseline End	Efficiency	Tm1	Tm2	Tm3	Comments	HIGHSD	OUTLIERRG	MTP
A1	X0	ATP5O	UNKNOWN	SYBR	None				31.3372	31.2018	0.1182							true	0.8969	true	3	23	1	84.2224	65.8781			N	N	Y
A2	X0	ATP5O	UNKNOWN	SYBR	None				31.1495	31.2018	0.1182							true	0.8969	true	3	23	1	84.2224	64.2375			N	N	Y
A3	X0	ATP5O	UNKNOWN	SYBR	None				31.1187	31.2018	0.1182							true	0.8969	true	3	23	1	84.2252	64.5403			N	N	Y
A4	X0	Mixl1	UNKNOWN	SYBR	None	1	0.7013	1.4259	32.7346	32.7154	0.2966		1.5136	0.1844			0	true	0.9845	true	3	26	1	79.304				N	N	N
A5	X0	Mixl1	UNKNOWN	SYBR	None	1	0.7013	1.4259	32.4096	32.7154	0.2966		1.5136	0.1844			0	true	0.9845	true	3	25	1	79.153				N	N	N
A6	X0	Mixl1	UNKNOWN	SYBR	None	1	0.7013	1.4259	33.0019	32.7154	0.2966		1.5136	0.1844			0	true	0.9845	true	3	25	1	79.153				N	N	N
A7	X0	Wnt3	UNKNOWN	SYBR	None	1	0.833	1.2004	31.917	32.0398	0.1143		0.8379	0.0949			0	true	0.5961	true	3	25	1	80.6417	64.3859			N	N	Y
A8	X0	Wnt3	UNKNOWN	SYBR	None	1	0.833	1.2004	32.0593	32.0398	0.1143		0.8379	0.0949			0	true	0.5961	true	3	26	1	80.6417				N	N	N
A9	X0	Wnt3	UNKNOWN	SYBR	None	1	0.833	1.2004	32.143	32.0398	0.1143		0.8379	0.0949			0	true	0.5961	true	3	26	1	80.6468				N	N	N
B1	A1	ATP5O	UNKNOWN	SYBR	None				30.9815	30.9407	0.0719							true	0.8969	true	3	24	1	84.0733	65.4306			N	N	Y
B2	A1	ATP5O	UNKNOWN	SYBR	None				30.8576	30.9407	0.0719							true	0.8969	true	3	23	1	84.2224	66.1763			N	N	Y
B3	A1	ATP5O	UNKNOWN	SYBR	None				30.9829	30.9407	0.0719							true	0.8969	true	3	23	1	84.2252	64.3912			N	N	Y
B4	A1	Mixl1	UNKNOWN	SYBR	None	1.445	1.2063	1.7308	31.9923	31.9232	0.1457		0.9825	0.0938			-0.5311	true	0.9845	true	3	25	1	79.1548				N	N	N
B5	A1	Mixl1	UNKNOWN	SYBR	None	1.445	1.2063	1.7308	32.0215	31.9232	0.1457		0.9825	0.0938			-0.5311	true	0.9845	true	3	25	1	79.153				N	N	N
B6	A1	Mixl1	UNKNOWN	SYBR	None	1.445	1.2063	1.7308	31.7559	31.9232	0.1457		0.9825	0.0938			-0.5311	true	0.9845	true	3	25	1	79.0038				N	N	N
B7	A1	Wnt3	UNKNOWN	SYBR	None	0.8844	0.7782	1.005	31.8572	31.9559	0.0898		1.0152	0.0664			0.1773	true	0.5961	true	3	25	1	80.6417				N	N	N
B8	A1	Wnt3	UNKNOWN	SYBR	None	0.8844	0.7782	1.005	31.9778	31.9559	0.0898		1.0152	0.0664			0.1773	true	0.5961	true	3	25	1	80.4925				N	N	N
B9	A1	Wnt3	UNKNOWN	SYBR	None	0.8844	0.7782	1.005	32.0329	31.9559	0.0898		1.0152	0.0664			0.1773	true	0.5961	true	3	25	1	80.4977				N	N	N
C1	A2	ATP5O	UNKNOWN	SYBR	None				31.012	31.0252	0.1177							true	0.8969	true	3	24	1	84.0733	65.7289			N	N	Y
C2	A2	ATP5O	UNKNOWN	SYBR	None				30.9147	31.0252	0.1177							true	0.8969	true	3	23	1	84.0733	64.2375			N	N	Y
C3	A2	ATP5O	UNKNOWN	SYBR	None				31.1489	31.0252	0.1177							true	0.8969	true	3	23	1	84.2252	63.7947			N	N	Y
C4	A2	Mixl1	UNKNOWN	SYBR	None	2.4406	1.7505	3.4028	31.016	31.2515	0.275		0.2263	0.1727			-1.2873	true	0.9845	true	3	24	1	79.304				N	N	N
C5	A2	Mixl1	UNKNOWN	SYBR	None	2.4406	1.7505	3.4028	31.1849	31.2515	0.275		0.2263	0.1727			-1.2873	true	0.9845	true	3	25	1	79.153				N	N	N
C6	A2	Mixl1	UNKNOWN	SYBR	None	2.4406	1.7505	3.4028	31.5537	31.2515	0.275		0.2263	0.1727			-1.2873	true	0.9845	true	3	24	1	79.153				N	N	N
C7	A2	Wnt3	UNKNOWN	SYBR	None	1.0102	0.8797	1.16	31.8389	31.8485	0.0406		0.8233	0.0719			-0.0146	true	0.5961	true	3	25	1	80.4925				N	N	N
C8	A2	Wnt3	UNKNOWN	SYBR	None	1.0102	0.8797	1.16	31.893	31.8485	0.0406		0.8233	0.0719			-0.0146	true	0.5961	true	3	25	1	80.4925				N	N	N
C9	A2	Wnt3	UNKNOWN	SYBR	None	1.0102	0.8797	1.16	31.8136	31.8485	0.0406		0.8233	0.0719			-0.0146	true	0.5961	true	3	25	1	80.6468				N	N	N
D1	A4	ATP5O	UNKNOWN	SYBR	None				30.8962	30.9779	0.0782							true	0.8969	true	3	22	1	84.0733				N	N	N
D2	A4	ATP5O	UNKNOWN	SYBR	None				30.9854	30.9779	0.0782							true	0.8969	true	3	23	1	84.0733	64.3867			N	N	Y
D3	A4	ATP5O	UNKNOWN	SYBR	None				31.0522	30.9779	0.0782							true	0.8969	true	3	23	1	84.2252	63.3473			N	N	Y
D4	A4	Mixl1	UNKNOWN	SYBR	None	11.661	10.4785	12.977	28.8832	28.9479	0.056		-2.03	0.0556			-3.5436	true	0.9845	true	3	21	1	79.304				N	N	N
D5	A4	Mixl1	UNKNOWN	SYBR	None	11.661	10.4785	12.977	28.9818	28.9479	0.056		-2.03	0.0556			-3.5436	true	0.9845	true	3	21	1	79.153				N	N	N
D6	A4	Mixl1	UNKNOWN	SYBR	None	11.661	10.4785	12.977	28.9787	28.9479	0.056		-2.03	0.0556			-3.5436	true	0.9845	true	3	21	1	79.153				N	N	N
D7	A4	Wnt3	UNKNOWN	SYBR	None	15.5822	13.6021	17.8504	27.9593	27.8541	0.094		-3.1239	0.0706			-3.9618	true	0.5961	true	3	21	1	80.6417				N	N	N
D8	A4	Wnt3	UNKNOWN	SYBR	None	15.5822	13.6021	17.8504	27.7784	27.8541	0.094		-3.1239	0.0706			-3.9618	true	0.5961	true	3	20	1	80.6417				N	N	N
D9	A4	Wnt3	UNKNOWN	SYBR	None	15.5822	13.6021	17.8504	27.8244	27.8541	0.094		-3.1239	0.0706			-3.9618	true	0.5961	true	3	20	1	80.6468				N	N	N
E1	A8	ATP5O	UNKNOWN	SYBR	None				31.8118	31.3379	0.419							true	0.8969	true	3	24	1	84.0733				N	N	N
E2	A8	ATP5O	UNKNOWN	SYBR	None				31.0167	31.3379	0.419							true	0.8969	true	3	23	1	84.0733	64.5358			N	N	Y
E3	A8	ATP5O	UNKNOWN	SYBR	None				31.1851	31.3379	0.419							true	0.8969	true	3	23	1	84.2252	65.5842			N	N	Y
E4	A8	Mixl1	UNKNOWN	SYBR	None	9.0464	5.6623	14.453	29.6313	29.6741	0.048		-1.6638	0.2435			-3.1773	true	0.9845	true	3	22	1	79.304				N	N	N
E5	A8	Mixl1	UNKNOWN	SYBR	None	9.0464	5.6623	14.453	29.7259	29.6741	0.048		-1.6638	0.2435			-3.1773	true	0.9845	true	3	22	1	79.153				N	N	N
E6	A8	Mixl1	UNKNOWN	SYBR	None	9.0464	5.6623	14.453	29.6651	29.6741	0.048		-1.6638	0.2435			-3.1773	true	0.9845	true	3	22	1	79.153				N	N	N
E7	A8	Wnt3	UNKNOWN	SYBR	None	2.9209	1.7379	4.9092	30.422	30.6294	0.207		-0.7085	0.2698			-1.5464	true	0.5961	true	3	22	1	80.6417				N	N	N
E8	A8	Wnt3	UNKNOWN	SYBR	None	2.9209	1.7379	4.9092	30.836	30.6294	0.207		-0.7085	0.2698			-1.5464	true	0.5961	true	3	24	1	80.6417				N	N	N
E9	A8	Wnt3	UNKNOWN	SYBR	None	2.9209	1.7379	4.9092	30.6302	30.6294	0.207		-0.7085	0.2698			-1.5464	true	0.5961	true	3	23	1	80.6468				N	N	N
F1	A12	ATP5O	UNKNOWN	SYBR	None				32.5909	32.6625	0.2912							true	0.8969	true	3	26	1	84.2224				N	N	N
F2	A12	ATP5O	UNKNOWN	SYBR	None				32.4137	32.6625	0.2912							true	0.8969	true	3	24	1	84.2224				N	N	N
F3	A12	ATP5O	UNKNOWN	SYBR	None				32.9828	32.6625	0.2912							true	0.8969	true	3	25	1	84.3743				N	N	N
F4	A12	Mixl1	UNKNOWN	SYBR	None	6.0846	4.2141	8.7854	31.4144	31.5709	0.1565		-1.0916	0.1909			-2.6052	true	0.9845	true	3	25	1	79.304				N	N	N
F5	A12	Mixl1	UNKNOWN	SYBR	None	6.0846	4.2141	8.7854	31.7274	31.5709	0.1565		-1.0916	0.1909			-2.6052	true	0.9845	true	3	25	1	79.153				N	N	N
F6	A12	Mixl1	UNKNOWN	SYBR	None	6.0846	4.2141	8.7854	31.5709	31.5709	0.1565		-1.0916	0.1909			-2.6052	true	0.9845	true	3	25	1	79.153				N	N	N
F7	A12	Wnt3	UNKNOWN	SYBR	None	0.8938	0.6042	1.3221	33.5755	33.6625	0.1984		1	0.2035			0.162	true	0.5961	true	3	29	1	80.6417	61.9997			N	N	Y
F8	A12	Wnt3	UNKNOWN	SYBR	None	0.8938	0.6042	1.3221	33.8895	33.6625	0.1984		1	0.2035			0.162	true	0.5961	true	3	27	1	80.6417	62.298			N	N	Y
F9	A12	Wnt3	UNKNOWN	SYBR	None	0.8938	0.6042	1.3221	33.5224	33.6625	0.1984		1	0.2035			0.162	true	0.5961	true	3	24	1	80.6468	61.8595			N	N	Y
G1	SB12	ATP5O	UNKNOWN	SYBR	None				30.3869	30.5332	0.3167							true	0.8969	true	3	22	1	84.3716	64.9832			N	N	Y
G2	SB12	ATP5O	UNKNOWN	SYBR	None				30.3161	30.5332	0.3167							true	0.8969	true	3	17	1	84.3716				N	N	N
G3	SB12	ATP5O	UNKNOWN	SYBR	None				30.8966	30.5332	0.3167							true	0.8969	true	3	6	1	84.5234	64.2421			N	N	Y
G4	SB12	Mixl1	UNKNOWN	SYBR	None	0.7798	0.1656	3.6721	31.5917	32.4057	1.3581		1.8724	0.8051			0.3589	true	0.9845	true	1	3	1	79.304				Y	N	N
G5	SB12	Mixl1	UNKNOWN	SYBR	None	0.7798	0.1656	3.6721	31.6518	32.4057	1.3581		1.8724	0.8051			0.3589	true	0.9845	true	3	4	1	79.153				Y	N	N
G6	SB12	Mixl1	UNKNOWN	SYBR	None	0.7798	0.1656	3.6721	33.9735	32.4057	1.3581		1.8724	0.8051			0.3589	true	0.9845	true	3	27	1	79.153				Y	Y	N
G7	SB12	Wnt3	UNKNOWN	SYBR	None	0.0424	0.0194	0.0923	36.565	35.9318	0.6254		5.3986	0.4047			4.5607	true	0.5961	true	3	21	1	80.6417	63.0437			Y	N	Y
G8	SB12	Wnt3	UNKNOWN	SYBR	None	0.0424	0.0194	0.0923	35.3145	35.9318	0.6254		5.3986	0.4047			4.5607	true	0.5961	true	3	19	1	80.6417	62.5963			Y	N	Y
G9	SB12	Wnt3	UNKNOWN	SYBR	None	0.0424	0.0194	0.0923	35.916	35.9318	0.6254		5.3986	0.4047			4.5607	true	0.5961	true	3	28	1	80.7959	63.0523			Y	N	Y

Analysis Type = Singleplex
Endogenous Control = ATP5O
RQ Min/Max Confidence Level = 95.0
Reference Sample = X0
