# Supplementary material for: Rapid changes in morphogen concentration control self-organized patterning in human embryonic stem cells
Source: eLife. 2019 Mar 4;8:e40526. doi: 10.7554/eLife.40526 (PMC6398983; doi:10.7554/eLife.40526)
Supplement: Figure 4—source data 1. — Requires the github repository – idse/stemcells. [file elife-40526-fig4-data1.zip › figure4/0_qpcr/170220_ActivinRamp/170220_RampqPCRControl/170530 Old Ramp Ctrl ATP5O Hand1_data.txt]

* Block Type = 96well
* Chemistry = SYBR_GREEN
* Experiment File Name = D:\Applied Biosystems\StepOne Software v2.3\experiments\170530 Old Ramp Ctrl ATP5O Hand1.eds
* Experiment Run End Time = 2017-05-30 22:44:07 PM CDT
* Instrument Type = steponeplus
* Passive Reference = ROX

[Results]
Well	Sample Name	Target Name	Task	Reporter	Quencher	RQ	RQ Min	RQ Max	Cт	Cт Mean	Cт SD	ΔCт	ΔCт Mean	ΔCт SE	HK Control ΔCт Mean	HK Control ΔCт SE	ΔΔCт	Automatic Ct Threshold	Ct Threshold	Automatic Baseline	Baseline Start	Baseline End	Efficiency	Tm1	Tm2	Tm3	Comments	HIGHSD	EXPFAIL	MTP
A1	X0	ATP5O	UNKNOWN	SYBR	None				31.4637	31.5002	0.0366							true	1.017	true	3	23	1	84.6722	66.0302			N	N	Y
A2	X0	ATP5O	UNKNOWN	SYBR	None				31.5369	31.5002	0.0366							true	1.017	true	3	23	1	84.6722	65.4337			N	N	Y
A3	X0	ATP5O	UNKNOWN	SYBR	None				31.4998	31.5002	0.0366							true	1.017	true	3	23	1	84.6708	65.1377			N	N	Y
A4	X0	Hand1	UNKNOWN	SYBR	None				Undetermined	34.6545	6.1779							true	0.0489	true	3	37	1	81.5396	61.5591	75.5752		N	Y	Y
A5	X0	Hand1	UNKNOWN	SYBR	None	1	0.0001	15313.917	39.023	34.6545	6.1779		3.1544	4.3685			0	true	0.0489	true	3	35	1	66.9217	80.4932	61.2545		Y	N	Y
A6	X0	Hand1	UNKNOWN	SYBR	None	1	0.0001	15313.917	30.2861	34.6545	6.1779		3.1544	4.3685			0	true	0.0489	true	3	27	1	81.6863				Y	N	N
B1	A1	ATP5O	UNKNOWN	SYBR	None				30.9895	30.8493	0.2186							true	1.017	true	3	23	1	84.6722	66.6267			N	N	Y
B2	A1	ATP5O	UNKNOWN	SYBR	None				30.961	30.8493	0.2186							true	1.017	true	3	22	1	84.6722				N	N	N
B3	A1	ATP5O	UNKNOWN	SYBR	None				30.5975	30.8493	0.2186							true	1.017	true	3	22	1	84.6708	64.6903			N	N	Y
B4	A1	Hand1	UNKNOWN	SYBR	None	0.5495	0.0165	18.3061	38.3665	34.8676	3.1479		4.0182	1.8218			0.8639	true	0.0489	true	3	35	1	66.927	81.2413			Y	N	Y
B5	A1	Hand1	UNKNOWN	SYBR	None	0.5495	0.0165	18.3061	32.2655	34.8676	3.1479		4.0182	1.8218			0.8639	true	0.0489	true	3	29	1	81.6863	64.2372			Y	N	Y
B6	A1	Hand1	UNKNOWN	SYBR	None	0.5495	0.0165	18.3061	33.9706	34.8676	3.1479		4.0182	1.8218			0.8639	true	0.0489	true	3	30	1	81.2389				Y	N	N
C1	A2	ATP5O	UNKNOWN	SYBR	None				31.0087	31.1733	0.1444							true	1.017	true	3	23	1	84.5231	65.2845			N	N	Y
C2	A2	ATP5O	UNKNOWN	SYBR	None				31.2321	31.1733	0.1444							true	1.017	true	3	23	1	84.6722	64.8371			N	N	Y
C3	A2	ATP5O	UNKNOWN	SYBR	None				31.2789	31.1733	0.1444							true	1.017	true	3	22	1	84.8199	65.1377			N	N	Y
C4	A2	Hand1	UNKNOWN	SYBR	None	65.8745	30.5039	142.2591	28.4744	28.286	0.6777		-2.8873	0.4001			-6.0416	true	0.0489	true	3	25	1	81.8378	63.1993			Y	N	Y
C5	A2	Hand1	UNKNOWN	SYBR	None	65.8745	30.5039	142.2591	27.534	28.286	0.6777		-2.8873	0.4001			-6.0416	true	0.0489	true	3	24	1	81.6863				Y	N	N
C6	A2	Hand1	UNKNOWN	SYBR	None	65.8745	30.5039	142.2591	28.8495	28.286	0.6777		-2.8873	0.4001			-6.0416	true	0.0489	true	3	25	1	81.3881	63.1933			Y	N	Y
D1	A4	ATP5O	UNKNOWN	SYBR	None				31.018	31.0414	0.1425							true	1.017	true	3	23	1	84.6722				N	N	N
D2	A4	ATP5O	UNKNOWN	SYBR	None				30.912	31.0414	0.1425							true	1.017	true	3	20	1	84.5231				N	N	N
D3	A4	ATP5O	UNKNOWN	SYBR	None				31.1941	31.0414	0.1425							true	1.017	true	3	21	1	84.6708	66.0323			N	N	Y
D4	A4	Hand1	UNKNOWN	SYBR	None	476.0999	314.6635	720.3604	24.9634	25.3006	0.3444		-5.7407	0.2152			-8.8951	true	0.0489	true	3	21	1	81.8378	63.3484			N	N	Y
D5	A4	Hand1	UNKNOWN	SYBR	None	476.0999	314.6635	720.3604	25.6518	25.3006	0.3444		-5.7407	0.2152			-8.8951	true	0.0489	true	3	19	1	81.6863				N	N	N
D6	A4	Hand1	UNKNOWN	SYBR	None	476.0999	314.6635	720.3604	25.2866	25.3006	0.3444		-5.7407	0.2152			-8.8951	true	0.0489	true	3	21	1	81.6863				N	N	N
E1	A8	ATP5O	UNKNOWN	SYBR	None				32.2795	31.5633	0.63							true	1.017	true	3	25	1	84.3739				Y	N	N
E2	A8	ATP5O	UNKNOWN	SYBR	None				31.0949	31.5633	0.63							true	1.017	true	3	23	1	84.5231	65.2845			Y	N	Y
E3	A8	ATP5O	UNKNOWN	SYBR	None				31.3155	31.5633	0.63							true	1.017	true	3	23	1	84.6708	65.2868			Y	N	Y
E4	A8	Hand1	UNKNOWN	SYBR	None	48.7171	14.9336	158.9271	29.9324	29.1113	0.8577		-2.452	0.6144			-5.6064	true	0.0489	true	3	27	1	81.6887	65.1377			Y	N	Y
E5	A8	Hand1	UNKNOWN	SYBR	None	48.7171	14.9336	158.9271	28.2212	29.1113	0.8577		-2.452	0.6144			-5.6064	true	0.0489	true	3	25	1	81.6863	64.6846			Y	N	Y
E6	A8	Hand1	UNKNOWN	SYBR	None	48.7171	14.9336	158.9271	29.1804	29.1113	0.8577		-2.452	0.6144			-5.6064	true	0.0489	true	3	26	1	81.6863				Y	N	N
F1	A12	ATP5O	UNKNOWN	SYBR	None				32.8298	32.8797	0.135							true	1.017	true	3	26	1	84.6722				N	N	N
F2	A12	ATP5O	UNKNOWN	SYBR	None				32.7767	32.8797	0.135							true	1.017	true	3	26	1	84.6722				N	N	N
F3	A12	ATP5O	UNKNOWN	SYBR	None				33.0325	32.8797	0.135							true	1.017	true	3	25	1	84.8199				N	N	N
F4	A12	Hand1	UNKNOWN	SYBR	None	2.0779	0.6335	6.8162	34.446	34.9789	0.7536		2.0992	0.5385			-1.0552	true	0.0489	true	3	34	1	81.9869	62.901			Y	N	Y
F5	A12	Hand1	UNKNOWN	SYBR	None	2.0779	0.6335	6.8162	35.5117	34.9789	0.7536		2.0992	0.5385			-1.0552	true	0.0489	true	3	35	1	81.8355	62.4476			Y	N	Y
F6	A12	Hand1	UNKNOWN	SYBR	None				Undetermined	34.9789	0.7536							true	0.0489	true	3	38	1	63.3424				N	Y	N
G1	SB12	ATP5O	UNKNOWN	SYBR	None				30.6215	30.6052	0.0226							true	1.017	true	3	10	1	84.8214				N	N	N
G2	SB12	ATP5O	UNKNOWN	SYBR	None				30.5794	30.6052	0.0226							true	1.017	true	3	17	1	84.8214	66.6267			N	N	Y
G3	SB12	ATP5O	UNKNOWN	SYBR	None				30.6147	30.6052	0.0226							true	1.017	true	3	20	1	84.9691	66.6288			N	N	Y
G4	SB12	Hand1	UNKNOWN	SYBR	None	2.4731	0.9855	6.2065	32.3055	32.4532	0.8278		1.8481	0.4781			-1.3063	true	0.0489	true	3	25	1	81.9869	63.0502			Y	N	Y
G5	SB12	Hand1	UNKNOWN	SYBR	None	2.4731	0.9855	6.2065	33.345	32.4532	0.8278		1.8481	0.4781			-1.3063	true	0.0489	true	3	30	1	81.3881	63.1933			Y	N	Y
G6	SB12	Hand1	UNKNOWN	SYBR	None	2.4731	0.9855	6.2065	31.7093	32.4532	0.8278		1.8481	0.4781			-1.3063	true	0.0489	true	3	28	1	81.9846	63.0441			Y	N	Y

Analysis Type = Singleplex
Endogenous Control = ATP5O
RQ Min/Max Confidence Level = 95.0
Reference Sample = X0
