# Supplementary material for: Rapid changes in morphogen concentration control self-organized patterning in human embryonic stem cells
Source: eLife. 2019 Mar 4;8:e40526. doi: 10.7554/eLife.40526 (PMC6398983; doi:10.7554/eLife.40526)
Supplement: Figure 4—source data 1. — Requires the github repository – idse/stemcells. [file elife-40526-fig4-data1.zip › figure4/0_qpcr/170220_ActivinRamp/170220_RampqPCRControl/170330 Old Ramp Control ATP5O Mesp1 GSC FoxA2_data.txt]

* Block Type = 96well
* Chemistry = SYBR_GREEN
* Experiment File Name = D:\Applied Biosystems\StepOne Software v2.3\experiments\170330 Old Ramp Control ATP5O Mesp1 GSC FoxA2.eds
* Experiment Run End Time = Not Started
* Instrument Type = steponeplus
* Passive Reference = ROX

[Results]
Well	Sample Name	Target Name	Task	Reporter	Quencher	RQ	RQ Min	RQ Max	Cт	Cт Mean	Cт SD	ΔCт	ΔCт Mean	ΔCт SE	HK Control ΔCт Mean	HK Control ΔCт SE	ΔΔCт	Automatic Ct Threshold	Ct Threshold	Automatic Baseline	Baseline Start	Baseline End	Efficiency	Tm1	Tm2	Tm3	Comments	HIGHSD	OUTLIERRG	EXPFAIL	MTP
A1	X0	ATP5O	UNKNOWN	SYBR	None				30.4082	30.625	0.2622							true	0.8255	true	3	23	1	83.9469	66.8144			N	N	N	Y
A2	X0	ATP5O	UNKNOWN	SYBR	None				30.9164	30.625	0.2622							true	0.8255	true	3	23	1	83.9469				N	N	N	N
A3	X0	ATP5O	UNKNOWN	SYBR	None				30.5503	30.625	0.2622							true	0.8255	true	3	23	1	84.0927	66.8125			N	N	N	Y
A4	X0	Mesp1	UNKNOWN	SYBR	None	1	0.0244	40.9614	36.0068	34.3306	2.3705		3.7056	1.683			0	true	0.0687	true	3	33	1	66.6636	86.7741			Y	N	N	Y
A5	X0	Mesp1	UNKNOWN	SYBR	None				Undetermined	34.3306	2.3705							true	0.0687	true	3	35	1	69.3399				N	N	N	N
A6	X0	Mesp1	UNKNOWN	SYBR	None	1	0.0244	40.9614	32.6544	34.3306	2.3705		3.7056	1.683			0	true	0.0687	true	3	29	1	86.6223	66.2112			Y	N	N	Y
A7	X0	GSC	UNKNOWN	SYBR	None	1	0.4278	2.3375	33.6852	33.06	0.7178		2.435	0.4412			0	true	0.076	true	3	31	1	80.2156	66.0634			Y	N	N	Y
A8	X0	GSC	UNKNOWN	SYBR	None	1	0.4278	2.3375	33.2187	33.06	0.7178		2.435	0.4412			0	true	0.076	true	3	30	1	80.2156	66.0634			Y	N	N	Y
A9	X0	GSC	UNKNOWN	SYBR	None	1	0.4278	2.3375	32.2762	33.06	0.7178		2.435	0.4412			0	true	0.076	true	3	29	1	80.0698	66.5133			Y	N	N	Y
A10	X0	FoxA2	UNKNOWN	SYBR	None	1	0.5449	1.8353	28.2418	28.1149	0.4795		-2.5101	0.3155			0	true	0.1052	true	3	24	1	82.9003	66.9602			N	N	N	Y
A11	X0	FoxA2	UNKNOWN	SYBR	None	1	0.5449	1.8353	27.5847	28.1149	0.4795		-2.5101	0.3155			0	true	0.1052	true	3	23	1	82.751				N	N	N	N
A12	X0	FoxA2	UNKNOWN	SYBR	None	1	0.5449	1.8353	28.5181	28.1149	0.4795		-2.5101	0.3155			0	true	0.1052	true	3	24	1	82.751	67.7033			N	N	N	Y
B1	A1	ATP5O	UNKNOWN	SYBR	None				30.1613	30.6814	0.6282							true	0.8255	true	3	22	1	84.0959	67.7083			Y	N	N	Y
B2	A1	ATP5O	UNKNOWN	SYBR	None				31.3794	30.6814	0.6282							true	0.8255	true	3	24	1	83.9469				Y	N	N	N
B3	A1	ATP5O	UNKNOWN	SYBR	None				30.5035	30.6814	0.6282							true	0.8255	true	3	23	1	84.2417				Y	N	N	N
B4	A1	Mesp1	UNKNOWN	SYBR	None	0.8428	0.342	2.0767	34.1462	34.6338	0.5139		3.9524	0.4686			0.2467	true	0.0687	true	3	30	1	64.876	86.6252			Y	N	N	Y
B5	A1	Mesp1	UNKNOWN	SYBR	None	0.8428	0.342	2.0767	34.5848	34.6338	0.5139		3.9524	0.4686			0.2467	true	0.0687	true	3	31	1	86.4734				Y	N	N	N
B6	A1	Mesp1	UNKNOWN	SYBR	None	0.8428	0.342	2.0767	35.1704	34.6338	0.5139		3.9524	0.4686			0.2467	true	0.0687	true	3	32	1	64.7213	86.6223			Y	N	N	Y
B7	A1	GSC	UNKNOWN	SYBR	None	1.2237	0.4831	3.0998	33.4558	32.8252	0.5523		2.1437	0.483			-0.2913	true	0.076	true	3	30	1	80.2156	65.3186			Y	N	N	Y
B8	A1	GSC	UNKNOWN	SYBR	None	1.2237	0.4831	3.0998	32.5922	32.8252	0.5523		2.1437	0.483			-0.2913	true	0.076	true	3	29	1	80.0666	65.1696			Y	N	N	Y
B9	A1	GSC	UNKNOWN	SYBR	None	1.2237	0.4831	3.0998	32.4275	32.8252	0.5523		2.1437	0.483			-0.2913	true	0.076	true	3	29	1	80.2188				Y	N	N	N
B10	A1	FoxA2	UNKNOWN	SYBR	None	0.6773	0.2542	1.8044	28.3937	28.7335	0.619		-1.9479	0.5092			0.5622	true	0.1052	true	3	24	1	82.7513				Y	N	N	N
B11	A1	FoxA2	UNKNOWN	SYBR	None	0.6773	0.2542	1.8044	29.4479	28.7335	0.619		-1.9479	0.5092			0.5622	true	0.1052	true	3	25	1	82.602				Y	N	N	N
B12	A1	FoxA2	UNKNOWN	SYBR	None	0.6773	0.2542	1.8044	28.3589	28.7335	0.619		-1.9479	0.5092			0.5622	true	0.1052	true	3	24	1	82.9				Y	N	N	N
C1	A2	ATP5O	UNKNOWN	SYBR	None				31.3618	31.4756	0.101							true	0.8255	true	3	24	1	83.9469	66.0695			N	N	N	Y
C2	A2	ATP5O	UNKNOWN	SYBR	None				31.5545	31.4756	0.101							true	0.8255	true	3	24	1	84.0959				N	N	N	N
C3	A2	ATP5O	UNKNOWN	SYBR	None				31.5107	31.4756	0.101							true	0.8255	true	3	24	1	83.7948	66.8125			N	N	N	Y
C4	A2	Mesp1	UNKNOWN	SYBR	None	7.1917	4.255	12.1553	32.4063	32.3349	0.4614		0.8593	0.2727			-2.8463	true	0.0687	true	3	29	1	86.6252	65.9187			N	N	N	Y
C5	A2	Mesp1	UNKNOWN	SYBR	None	7.1917	4.255	12.1553	31.842	32.3349	0.4614		0.8593	0.2727			-2.8463	true	0.0687	true	3	28	1	86.4734				N	N	N	N
C6	A2	Mesp1	UNKNOWN	SYBR	None	7.1917	4.255	12.1553	32.7565	32.3349	0.4614		0.8593	0.2727			-2.8463	true	0.0687	true	3	30	1	86.4734				N	N	N	N
C7	A2	GSC	UNKNOWN	SYBR	None	14.5045	7.4137	28.3774	30.7336	30.0522	0.5955		-1.4234	0.3487			-3.8584	true	0.076	true	3	27	1	80.3645	65.9145			Y	N	N	Y
C8	A2	GSC	UNKNOWN	SYBR	None	14.5045	7.4137	28.3774	29.6315	30.0522	0.5955		-1.4234	0.3487			-3.8584	true	0.076	true	3	26	1	80.5135				Y	N	N	N
C9	A2	GSC	UNKNOWN	SYBR	None	14.5045	7.4137	28.3774	29.7916	30.0522	0.5955		-1.4234	0.3487			-3.8584	true	0.076	true	3	27	1	80.3678				Y	N	N	N
C10	A2	FoxA2	UNKNOWN	SYBR	None	1.0685	0.5425	2.1046	29.4065	28.87	0.6017		-2.6057	0.3522			-0.0956	true	0.1052	true	3	26	1	82.7513	67.5561			Y	N	N	Y
C11	A2	FoxA2	UNKNOWN	SYBR	None	1.0685	0.5425	2.1046	28.2195	28.87	0.6017		-2.6057	0.3522			-0.0956	true	0.1052	true	3	25	1	82.751				Y	N	N	N
C12	A2	FoxA2	UNKNOWN	SYBR	None	1.0685	0.5425	2.1046	28.9839	28.87	0.6017		-2.6057	0.3522			-0.0956	true	0.1052	true	3	25	1	82.751				Y	N	N	N
D1	A4	ATP5O	UNKNOWN	SYBR	None				31.3326	31.3918	0.1299							true	0.8255	true	3	24	1	83.7979	67.4103			N	N	N	Y
D2	A4	ATP5O	UNKNOWN	SYBR	None				31.5407	31.3918	0.1299							true	0.8255	true	3	23	1	83.7979				N	N	N	N
D3	A4	ATP5O	UNKNOWN	SYBR	None				31.302	31.3918	0.1299							true	0.8255	true	3	24	1	84.0927				N	N	N	N
D4	A4	Mesp1	UNKNOWN	SYBR	None	16.5901	4.3356	63.4816	31.7646	31.0452	1.2008		-0.3466	0.6973			-4.0523	true	0.0687	true	3	28	1	73.5161	86.6252			Y	N	N	Y
D5	A4	Mesp1	UNKNOWN	SYBR	None	16.5901	4.3356	63.4816	31.7119	31.0452	1.2008		-0.3466	0.6973			-4.0523	true	0.0687	true	3	28	1	86.6223	66.0622			Y	N	N	Y
D6	A4	Mesp1	UNKNOWN	SYBR	None	16.5901	4.3356	63.4816	29.659	31.0452	1.2008		-0.3466	0.6973			-4.0523	true	0.0687	true	3	24	1	86.4734	67.4031			Y	Y	N	Y
D7	A4	GSC	UNKNOWN	SYBR	None	58.415	15.0989	225.9965	26.5625	27.9585	1.2107		-3.4332	0.703			-5.8683	true	0.076	true	3	21	1	80.5135				Y	N	N	N
D8	A4	GSC	UNKNOWN	SYBR	None	58.415	15.0989	225.9965	28.5912	27.9585	1.2107		-3.4332	0.703			-5.8683	true	0.076	true	3	25	1	80.5135				Y	N	N	N
D9	A4	GSC	UNKNOWN	SYBR	None	58.415	15.0989	225.9965	28.7218	27.9585	1.2107		-3.4332	0.703			-5.8683	true	0.076	true	3	25	1	80.5167				Y	N	N	N
D10	A4	FoxA2	UNKNOWN	SYBR	None	0.9999	0.3875	2.58	29.849	28.8818	0.8432		-2.5099	0.4925			0.0002	true	0.1052	true	3	26	1	82.9003	65.9174			Y	N	N	Y
D11	A4	FoxA2	UNKNOWN	SYBR	None	0.9999	0.3875	2.58	28.4953	28.8818	0.8432		-2.5099	0.4925			0.0002	true	0.1052	true	3	25	1	82.9				Y	N	N	N
D12	A4	FoxA2	UNKNOWN	SYBR	None	0.9999	0.3875	2.58	28.3013	28.8818	0.8432		-2.5099	0.4925			0.0002	true	0.1052	true	3	24	1	82.9				Y	N	N	N
E1	A8	ATP5O	UNKNOWN	SYBR	None				30.9558	30.9023	0.0947							true	0.8255	true	3	22	1	83.9469	67.4103			N	N	N	Y
E2	A8	ATP5O	UNKNOWN	SYBR	None				30.793	30.9023	0.0947							true	0.8255	true	3	23	1	84.0959				N	N	N	N
E3	A8	ATP5O	UNKNOWN	SYBR	None				30.9582	30.9023	0.0947							true	0.8255	true	3	23	1	84.3906				N	N	N	N
E4	A8	Mesp1	UNKNOWN	SYBR	None	0.9598	0.2044	4.508	34.8531	34.6671	1.389		3.7648	0.8038			0.0591	true	0.0687	true	3	31	1	64.4291	86.9231			Y	N	N	Y
E5	A8	Mesp1	UNKNOWN	SYBR	None	0.9598	0.2044	4.508	33.1945	34.6671	1.389		3.7648	0.8038			0.0591	true	0.0687	true	3	30	1	86.6223	66.3602			Y	N	N	Y
E6	A8	Mesp1	UNKNOWN	SYBR	None	0.9598	0.2044	4.508	35.9537	34.6671	1.389		3.7648	0.8038			0.0591	true	0.0687	true	3	32	1	65.0193	86.6223	82.7487		Y	N	N	Y
E7	A8	GSC	UNKNOWN	SYBR	None	3.2695	2.622	4.0769	31.7267	31.6283	0.1746		0.726	0.1147			-1.7091	true	0.076	true	3	28	1	80.5135				N	N	N	N
E8	A8	GSC	UNKNOWN	SYBR	None	3.2695	2.622	4.0769	31.4267	31.6283	0.1746		0.726	0.1147			-1.7091	true	0.076	true	3	28	1	80.5135				N	N	N	N
E9	A8	GSC	UNKNOWN	SYBR	None	3.2695	2.622	4.0769	31.7315	31.6283	0.1746		0.726	0.1147			-1.7091	true	0.076	true	3	28	1	80.5167	65.0235			N	N	N	Y
E10	A8	FoxA2	UNKNOWN	SYBR	None	0.0813	0.0377	0.1755	31.8605	32.0124	0.6857		1.1101	0.3997			3.6202	true	0.1052	true	3	28	1	82.9003	66.2153			Y	N	N	Y
E11	A8	FoxA2	UNKNOWN	SYBR	None	0.0813	0.0377	0.1755	32.7614	32.0124	0.6857		1.1101	0.3997			3.6202	true	0.1052	true	3	29	1	83.049				Y	N	N	N
E12	A8	FoxA2	UNKNOWN	SYBR	None	0.0813	0.0377	0.1755	31.4154	32.0124	0.6857		1.1101	0.3997			3.6202	true	0.1052	true	3	27	1	83.049	68.4482			Y	N	N	Y
F1	A12	ATP5O	UNKNOWN	SYBR	None				33.9909	33.8496	0.2253							true	0.8255	true	3	25	1	84.2449				N	N	N	N
F2	A12	ATP5O	UNKNOWN	SYBR	None				33.9681	33.8496	0.2253							true	0.8255	true	3	26	1	84.2449	66.0695			N	N	N	Y
F3	A12	ATP5O	UNKNOWN	SYBR	None				33.5898	33.8496	0.2253							true	0.8255	true	3	27	1	84.5396	65.0249			N	N	N	Y
F4	A12	Mesp1	UNKNOWN	SYBR	None				Undetermined	36.16	1.1586							true	0.0687	true	3	39	1	64.4291				N	N	Y	N
F5	A12	Mesp1	UNKNOWN	SYBR	None	2.6304	0.422	16.3944	36.9792	36.16	1.1586		2.3104	0.8295			-1.3953	true	0.0687	true	3	33	1	64.1254	86.6223			Y	N	N	Y
F6	A12	Mesp1	UNKNOWN	SYBR	None	2.6304	0.422	16.3944	35.3407	36.16	1.1586		2.3104	0.8295			-1.3953	true	0.0687	true	3	30	1	64.5723	86.7713			Y	N	N	Y
F7	A12	GSC	UNKNOWN	SYBR	None	1.8519	0.6695	5.1229	35.6177	35.3956	0.8876		1.546	0.5287			-0.889	true	0.076	true	3	34	1	64.2758	80.3645			Y	N	N	Y
F8	A12	GSC	UNKNOWN	SYBR	None	1.8519	0.6695	5.1229	36.1511	35.3956	0.8876		1.546	0.5287			-0.889	true	0.076	true	3	26	1	64.5737	80.5135			Y	N	N	Y
F9	A12	GSC	UNKNOWN	SYBR	None	1.8519	0.6695	5.1229	34.4181	35.3956	0.8876		1.546	0.5287			-0.889	true	0.076	true	3	31	1	80.6657	64.4276			Y	N	N	Y
F10	A12	FoxA2	UNKNOWN	SYBR	None	0.0346	0.0161	0.0742	36.893	36.1941	0.6499		2.3445	0.3971			4.8546	true	0.1052	true	3	33	1	83.1982	64.2787			Y	N	N	Y
F11	A12	FoxA2	UNKNOWN	SYBR	None	0.0346	0.0161	0.0742	36.0815	36.1941	0.6499		2.3445	0.3971			4.8546	true	0.1052	true	3	31	1	64.5745	83.049			Y	N	N	Y
F12	A12	FoxA2	UNKNOWN	SYBR	None	0.0346	0.0161	0.0742	35.6079	36.1941	0.6499		2.3445	0.3971			4.8546	true	0.1052	true	3	31	1	83.049	64.2766			Y	N	N	Y
G1	SB12	ATP5O	UNKNOWN	SYBR	None				18.9215	18.6354	1.3498							true	0.8255	true	1	2	1	84.3938				Y	N	N	N
G2	SB12	ATP5O	UNKNOWN	SYBR	None				17.1655	18.6354	1.3498							true	0.8255	true	1	2	1	84.3938				Y	N	N	N
G3	SB12	ATP5O	UNKNOWN	SYBR	None				19.8193	18.6354	1.3498							true	0.8255	true	1	2	1	84.5396				Y	N	N	N
G4	SB12	Mesp1	UNKNOWN	SYBR	None	324609.125			4.0327	4.0327			-14.6027				-18.3083	true	0.0687	true	1	2	1	61.5987	65.6208			N	N	N	Y
G5	SB12	Mesp1	UNKNOWN	SYBR	None				Undetermined	4.0327								true	0.0687	true	1	2	1	65.0193	86.9203			N	N	N	Y
G6	SB12	Mesp1	UNKNOWN	SYBR	None				Undetermined	4.0327								true	0.0687	true	1	2	1	65.6152	61.2946			N	N	N	Y
G7	SB12	GSC	UNKNOWN	SYBR	None	0.2976	0	14482179883008	8.5534	22.8193	20.175		4.1838	14.2872			1.7488	true	0.076	true	1	2	1	65.1696				Y	N	N	N
G8	SB12	GSC	UNKNOWN	SYBR	None	0.2976	0	14482179883008	37.0851	22.8193	20.175		4.1838	14.2872			1.7488	true	0.076	true	3	27	1	64.8717	80.6625			Y	N	N	Y
G9	SB12	GSC	UNKNOWN	SYBR	None				Undetermined	22.8193	20.175							true	0.076	true	1	2	1	80.6657	64.8746			N	N	N	Y
G10	SB12	FoxA2	UNKNOWN	SYBR	None	0.004	0	302717.0938	34.0945	24.1024	16.2791		5.467	9.431			7.9771	true	0.1052	true	3	27	1	83.3472	64.5766			Y	N	N	Y
G11	SB12	FoxA2	UNKNOWN	SYBR	None	0.004	0	302717.0938	5.3176	24.1024	16.2791		5.467	9.431			7.9771	true	0.1052	true	1	2	1	83.049	65.1705			Y	N	N	Y
G12	SB12	FoxA2	UNKNOWN	SYBR	None	0.004	0	302717.0938	32.8951	24.1024	16.2791		5.467	9.431			7.9771	true	0.1052	true	3	30	1	83.198	64.8725			Y	N	N	Y

Analysis Type = Singleplex
Endogenous Control = ATP5O
RQ Min/Max Confidence Level = 95.0
Reference Sample = X0
