# Supplementary material for: Rapid changes in morphogen concentration control self-organized patterning in human embryonic stem cells
Source: eLife. 2019 Mar 4;8:e40526. doi: 10.7554/eLife.40526 (PMC6398983; doi:10.7554/eLife.40526)
Supplement: Figure 4—source data 1. — Requires the github repository – idse/stemcells. [file elife-40526-fig4-data1.zip › figure4/0_qpcr/170804_BMPramp/qPCRcombinedPlot.m]

clear all; close all;
addpath(genpath('/Users/idse/repos/Warmflash/stemcells')); 

[scriptPath,~,ext] = fileparts(matlab.desktop.editor.getActiveFilename);
dataDir = scriptPath;

filelist = fullfile(dataDir, {
    'dataCtrl_ATP5OID2Hand1.mat', 'dataRamp_ATP5OID2Hand1.mat',...
    });

targetList = {{'ID2'},{'ID2'}};

Ntargets = 0;
for j = 1:numel(targetList)
	Ntargets = Ntargets + numel(targetList{j}); 
end

%%

data = {};
legendstr = {};
color = lines(Ntargets);
color = color(end:-1:1,:);
n = 0;
lw = 3;

clf; hold on;
for j = 1:numel(targetList)
    
    x = load(filelist{j});
    data{j} = x.data;
    
    for i = 1:numel(targetList{j})
        
        legendstr = [legendstr, upper(targetList{j}{i})];
        k = find(strcmp(data{j}.targets, targetList{j}{i}));
        
        Atimes = data{j}.timeseries.Atimes;
        Aidx = data{j}.timeseries.Aidx;
        CTnorm = data{j}.CTnorm(Aidx,k);
        CTstd = data{j}.CTstd(Aidx,k);
        %CTnorm(CTstd > 2) = NaN;

        idx = ~isnan(CTnorm);
        
        n = n+1;
        errorbar(Atimes(idx), CTnorm(idx), CTstd(idx),'-','Color',color(n,:),'LineWidth',lw);
    end
end
xlim([0 12]);
ylim([0 3.5]);
axis square
%ylim([-5 10]);
box off
hold off

fs = 28;
legend({'step','ramp'},'Location','SouthEast','FontSize',fs)
xlabel('time (hrs)', 'FontSize',fs, 'FontWeight','Bold','Interpreter','none');
ylabel('mRNA log fold change', 'FontSize',fs, 'FontWeight','Bold');
set(gcf,'color','w');
set(gca, 'LineWidth', lw);
set(gca,'FontSize', fs)
set(gca,'FontWeight', 'bold')

title('Id2 expression');

barefname = [legendstr{:}];
%saveas(gcf, fullfile(dataDir, ['CTnorm_' barefname]));
%saveas(gcf, fullfile(dataDir, ['CTnorm_' barefname '.png']));
