# Supplementary material for: Rapid changes in morphogen concentration control self-organized patterning in human embryonic stem cells
Source: eLife. 2019 Mar 4;8:e40526. doi: 10.7554/eLife.40526 (PMC6398983; doi:10.7554/eLife.40526)
Supplement: Figure 4—source data 1. — Requires the github repository – idse/stemcells. [file elife-40526-fig4-data1.zip › figure4/0_qpcr/170804_BMPramp/170804 BMP Ramp ID2 Hand1 plate2_data.txt]

* Block Type = 96well
* Chemistry = SYBR_GREEN
* Experiment File Name = D:\Applied Biosystems\StepOne Software v2.3\experiments\170804 BMP Ramp ID2 Hand1 plate2.eds
* Experiment Run End Time = Not Started
* Instrument Type = steponeplus
* Passive Reference = ROX

[Results]
Well	Sample Name	Target Name	Task	Reporter	Quencher	RQ	RQ Min	RQ Max	Cт	Cт Mean	Cт SD	ΔCт	ΔCт Mean	ΔCт SE	HK Control ΔCт Mean	HK Control ΔCт SE	ΔΔCт	Automatic Ct Threshold	Ct Threshold	Automatic Baseline	Baseline Start	Baseline End	Efficiency	Tm1	Tm2	Tm3	Comments
A1	8h	ATP5O	UNKNOWN	SYBR	None				31.183	30.7432	0.3993							true	2.1639	true	3	22	1	84.3817	64.8557		
A2	8h	ATP5O	UNKNOWN	SYBR	None				30.6433	30.7432	0.3993							true	2.1639	true	3	21	1	84.5307	63.9613		
A3	8h	ATP5O	UNKNOWN	SYBR	None				30.4033	30.7432	0.3993							true	2.1639	true	3	21	1	84.5338	66.0527		
A4	8h	ID2	UNKNOWN	SYBR	None	1	0.6387	1.5656	23.6381	23.7012	0.0576		-7.0419	0.2329			0	true	2.4033	true	3	14	1	84.8319			
A5	8h	ID2	UNKNOWN	SYBR	None	1	0.6387	1.5656	23.7508	23.7012	0.0576		-7.0419	0.2329			0	true	2.4033	true	3	15	1	84.6825			
A6	8h	ID2	UNKNOWN	SYBR	None	1	0.6387	1.5656	23.7148	23.7012	0.0576		-7.0419	0.2329			0	true	2.4033	true	3	14	1	84.6825			
A7	8h	Hand1	UNKNOWN	SYBR	None	1	0.6058	1.6507	30.7296	30.918	0.2099		0.1748	0.2604			0	true	2.4415	true	3	21	1	81.6955			
A8	8h	Hand1	UNKNOWN	SYBR	None	1	0.6058	1.6507	31.1443	30.918	0.2099		0.1748	0.2604			0	true	2.4415	true	3	22	1	81.6955			
A9	8h	Hand1	UNKNOWN	SYBR	None	1	0.6058	1.6507	30.8802	30.918	0.2099		0.1748	0.2604			0	true	2.4415	true	3	21	1	81.7017			
B1	9h	ATP5O	UNKNOWN	SYBR	None				31.37	31.4278	0.0519							true	2.1639	true	3	22	1	84.3817	65.1538		
B2	9h	ATP5O	UNKNOWN	SYBR	None				31.4429	31.4278	0.0519							true	2.1639	true	3	23	1	84.3817	65.1538		
B3	9h	ATP5O	UNKNOWN	SYBR	None				31.4705	31.4278	0.0519							true	2.1639	true	3	22	1	84.5338	64.7113		
B4	9h	ID2	UNKNOWN	SYBR	None	0.9197	0.8651	0.9777	24.4961	24.5067	0.0182		-6.9212	0.0318			0.1208	true	2.4033	true	3	16	1	84.6829			
B5	9h	ID2	UNKNOWN	SYBR	None	0.9197	0.8651	0.9777	24.4962	24.5067	0.0182		-6.9212	0.0318			0.1208	true	2.4033	true	3	16	1	84.6825			
B6	9h	ID2	UNKNOWN	SYBR	None	0.9197	0.8651	0.9777	24.5277	24.5067	0.0182		-6.9212	0.0318			0.1208	true	2.4033	true	3	16	1	84.6825			
B7	9h	Hand1	UNKNOWN	SYBR	None	0.8884	0.553	1.4273	31.6003	31.7734	0.4235		0.3456	0.2464			0.1708	true	2.4415	true	3	24	1	81.6955			
B8	9h	Hand1	UNKNOWN	SYBR	None	0.8884	0.553	1.4273	31.4638	31.7734	0.4235		0.3456	0.2464			0.1708	true	2.4415	true	3	23	1	81.5465			
B9	9h	Hand1	UNKNOWN	SYBR	None	0.8884	0.553	1.4273	32.2561	31.7734	0.4235		0.3456	0.2464			0.1708	true	2.4415	true	3	23	1	81.5526			
C1	10h	ATP5O	UNKNOWN	SYBR	None				32.5627	32.5747	0.0729							true	2.1639	true	3	23	1	84.2326			
C2	10h	ATP5O	UNKNOWN	SYBR	None				32.6529	32.5747	0.0729							true	2.1639	true	3	23	1	84.2326	63.8123		
C3	10h	ATP5O	UNKNOWN	SYBR	None				32.5086	32.5747	0.0729							true	2.1639	true	3	23	1	84.2357	64.2642		
C4	10h	ID2	UNKNOWN	SYBR	None	0.8988	0.7798	1.0359	25.7755	25.6867	0.105		-6.888	0.0738			0.1539	true	2.4033	true	3	16	1	84.6829			
C5	10h	ID2	UNKNOWN	SYBR	None	0.8988	0.7798	1.0359	25.5709	25.6867	0.105		-6.888	0.0738			0.1539	true	2.4033	true	3	16	1	84.6825			
C6	10h	ID2	UNKNOWN	SYBR	None	0.8988	0.7798	1.0359	25.7137	25.6867	0.105		-6.888	0.0738			0.1539	true	2.4033	true	3	17	1	84.5334			
C7	10h	Hand1	UNKNOWN	SYBR	None	1.1852	1.0222	1.3743	32.3794	32.5044	0.1115		-0.0703	0.0769			-0.2452	true	2.4415	true	3	24	1	81.5465			
C8	10h	Hand1	UNKNOWN	SYBR	None	1.1852	1.0222	1.3743	32.5938	32.5044	0.1115		-0.0703	0.0769			-0.2452	true	2.4415	true	3	23	1	81.5465			
C9	10h	Hand1	UNKNOWN	SYBR	None	1.1852	1.0222	1.3743	32.5399	32.5044	0.1115		-0.0703	0.0769			-0.2452	true	2.4415	true	3	24	1	81.5526			
D1	11h	ATP5O	UNKNOWN	SYBR	None				31.9012	31.8405	0.0798							true	2.1639	true	3	22	1	84.3817	66.1971	73.2027	
D2	11h	ATP5O	UNKNOWN	SYBR	None				31.8701	31.8405	0.0798							true	2.1639	true	3	23	1	84.3817			
D3	11h	ATP5O	UNKNOWN	SYBR	None				31.7501	31.8405	0.0798							true	2.1639	true	3	22	1	84.3848	64.4133		
D4	11h	ID2	UNKNOWN	SYBR	None	1.0888	0.9856	1.2028	24.6858	24.6758	0.0408		-7.1646	0.0517			-0.1227	true	2.4033	true	3	16	1	84.6829			
D5	11h	ID2	UNKNOWN	SYBR	None	1.0888	0.9856	1.2028	24.631	24.6758	0.0408		-7.1646	0.0517			-0.1227	true	2.4033	true	3	16	1	84.5334			
D6	11h	ID2	UNKNOWN	SYBR	None	1.0888	0.9856	1.2028	24.7107	24.6758	0.0408		-7.1646	0.0517			-0.1227	true	2.4033	true	3	16	1	84.5334			
D7	11h	Hand1	UNKNOWN	SYBR	None	1.3797	1.2054	1.5791	31.4592	31.551	0.0916		-0.2895	0.0702			-0.4643	true	2.4415	true	3	23	1	81.5465			
D8	11h	Hand1	UNKNOWN	SYBR	None	1.3797	1.2054	1.5791	31.5515	31.551	0.0916		-0.2895	0.0702			-0.4643	true	2.4415	true	3	22	1	81.5465			
D9	11h	Hand1	UNKNOWN	SYBR	None	1.3797	1.2054	1.5791	31.6424	31.551	0.0916		-0.2895	0.0702			-0.4643	true	2.4415	true	3	23	1	81.5526			
E1	12h	ATP5O	UNKNOWN	SYBR	None				31.4195	31.5947	0.2448							true	2.1639	true	3	21	1	84.3817	66.0481		
E2	12h	ATP5O	UNKNOWN	SYBR	None				31.8744	31.5947	0.2448							true	2.1639	true	3	23	1	84.2326	64.4085		
E3	12h	ATP5O	UNKNOWN	SYBR	None				31.4901	31.5947	0.2448							true	2.1639	true	3	22	1	84.5338	64.4133		
E4	12h	ID2	UNKNOWN	SYBR	None	0.8125	0.5123	1.2887	24.6693	24.8523	0.3352		-6.7424	0.2397			0.2996	true	2.4033	true	3	16	1	84.8319			
E5	12h	ID2	UNKNOWN	SYBR	None	0.8125	0.5123	1.2887	25.2392	24.8523	0.3352		-6.7424	0.2397			0.2996	true	2.4033	true	3	17	1	84.5334			
E6	12h	ID2	UNKNOWN	SYBR	None	0.8125	0.5123	1.2887	24.6483	24.8523	0.3352		-6.7424	0.2397			0.2996	true	2.4033	true	3	16	1	84.6825			
E7	12h	Hand1	UNKNOWN	SYBR	None	1.1806	0.6072	2.2952	31.2623	31.53	0.546		-0.0646	0.3455			-0.2395	true	2.4415	true	3	23	1	81.6955			
E8	12h	Hand1	UNKNOWN	SYBR	None	1.1806	0.6072	2.2952	32.1582	31.53	0.546		-0.0646	0.3455			-0.2395	true	2.4415	true	3	23	1	81.5465			
E9	12h	Hand1	UNKNOWN	SYBR	None	1.1806	0.6072	2.2952	31.1696	31.53	0.546		-0.0646	0.3455			-0.2395	true	2.4415	true	3	23	1	81.7017			
F1	13h	ATP5O	UNKNOWN	SYBR	None				31.2178	31.1619	0.1884							true	2.1639	true	3	21	1	84.3817			
F2	13h	ATP5O	UNKNOWN	SYBR	None				30.9518	31.1619	0.1884							true	2.1639	true	3	21	1	84.3817	65.1538		
F3	13h	ATP5O	UNKNOWN	SYBR	None				31.316	31.1619	0.1884							true	2.1639	true	3	22	1	84.5338	64.5623		
F4	13h	ID2	UNKNOWN	SYBR	None	1.237	0.9789	1.5633	23.9148	23.813	0.0941		-7.3488	0.1216			-0.3069	true	2.4033	true	3	15	1	84.6829			
F5	13h	ID2	UNKNOWN	SYBR	None	1.237	0.9789	1.5633	23.729	23.813	0.0941		-7.3488	0.1216			-0.3069	true	2.4033	true	3	15	1	84.6825			
F6	13h	ID2	UNKNOWN	SYBR	None	1.237	0.9789	1.5633	23.7953	23.813	0.0941		-7.3488	0.1216			-0.3069	true	2.4033	true	3	15	1	84.6825			
F7	13h	Hand1	UNKNOWN	SYBR	None	1.5152	1.1235	2.0435	30.7144	30.7372	0.1922		-0.4247	0.1554			-0.5996	true	2.4415	true	3	21	1	81.6955			
F8	13h	Hand1	UNKNOWN	SYBR	None	1.5152	1.1235	2.0435	30.5573	30.7372	0.1922		-0.4247	0.1554			-0.5996	true	2.4415	true	3	22	1	81.6955			
F9	13h	Hand1	UNKNOWN	SYBR	None	1.5152	1.1235	2.0435	30.9398	30.7372	0.1922		-0.4247	0.1554			-0.5996	true	2.4415	true	3	22	1	81.7017			
G1	14h	ATP5O	UNKNOWN	SYBR	None				31.4302	31.3525	0.1066							true	2.1639	true	3	22	1	84.3817			
G2	14h	ATP5O	UNKNOWN	SYBR	None				31.2311	31.3525	0.1066							true	2.1639	true	3	22	1	84.3817			
G3	14h	ATP5O	UNKNOWN	SYBR	None				31.3962	31.3525	0.1066							true	2.1639	true	3	22	1	84.5338			
G4	14h	ID2	UNKNOWN	SYBR	None	0.6691	0.5633	0.7948	24.7616	24.8903	0.1125		-6.4622	0.0895			0.5797	true	2.4033	true	3	16	1	84.8319			
G5	14h	ID2	UNKNOWN	SYBR	None	0.6691	0.5633	0.7948	24.9391	24.8903	0.1125		-6.4622	0.0895			0.5797	true	2.4033	true	3	16	1	84.6825			
G6	14h	ID2	UNKNOWN	SYBR	None	0.6691	0.5633	0.7948	24.9701	24.8903	0.1125		-6.4622	0.0895			0.5797	true	2.4033	true	3	16	1	84.6825			
G7	14h	Hand1	UNKNOWN	SYBR	None	1.2313	0.9206	1.6471	31.3234	31.2271	0.2391		-0.1254	0.1512			-0.3002	true	2.4415	true	3	23	1	81.6955			
G8	14h	Hand1	UNKNOWN	SYBR	None	1.2313	0.9206	1.6471	31.4031	31.2271	0.2391		-0.1254	0.1512			-0.3002	true	2.4415	true	3	23	1	81.6955			
G9	14h	Hand1	UNKNOWN	SYBR	None	1.2313	0.9206	1.6471	30.9548	31.2271	0.2391		-0.1254	0.1512			-0.3002	true	2.4415	true	3	22	1	81.9998			

Analysis Type = Singleplex
Endogenous Control = ATP5O
RQ Min/Max Confidence Level = 95.0
Reference Sample = 8h
