# Supplementary material for: Rapid changes in morphogen concentration control self-organized patterning in human embryonic stem cells
Source: eLife. 2019 Mar 4;8:e40526. doi: 10.7554/eLife.40526 (PMC6398983; doi:10.7554/eLife.40526)
Supplement: Figure 4—source data 1. — Requires the github repository – idse/stemcells. [file elife-40526-fig4-data1.zip › figure4/0_qpcr/170804_BMPramp/170804 BMP Ramp ID2 Hand1_data.txt]

* Block Type = 96well
* Chemistry = SYBR_GREEN
* Experiment File Name = D:\Applied Biosystems\StepOne Software v2.3\experiments\170804 BMP Ramp ID2 Hand1.eds
* Experiment Run End Time = Not Started
* Instrument Type = steponeplus
* Passive Reference = ROX

[Results]
Well	Sample Name	Target Name	Task	Reporter	Quencher	RQ	RQ Min	RQ Max	Cт	Cт Mean	Cт SD	ΔCт	ΔCт Mean	ΔCт SE	HK Control ΔCт Mean	HK Control ΔCт SE	ΔΔCт	Automatic Ct Threshold	Ct Threshold	Automatic Baseline	Baseline Start	Baseline End	Efficiency	Tm1	Tm2	Tm3	Comments
A1	0hr	ATP5O	UNKNOWN	SYBR	None				31.6519	31.6468	0.0629							true	2.355	true	3	21	1	84.378	65.2893		
A2	0hr	ATP5O	UNKNOWN	SYBR	None				31.7069	31.6468	0.0629							true	2.355	true	3	22	1	84.378	63.9471		
A3	0hr	ATP5O	UNKNOWN	SYBR	None				31.5815	31.6468	0.0629							true	2.355	true	3	22	1	84.3826	64.5484		
A4	0hr	ID2	UNKNOWN	SYBR	None	1	0.9231	1.0833	26.6581	26.6979	0.035		-4.9489	0.0416			0	true	2.0456	true	3	18	1	84.6809			
A5	0hr	ID2	UNKNOWN	SYBR	None	1	0.9231	1.0833	26.7116	26.6979	0.035		-4.9489	0.0416			0	true	2.0456	true	3	18	1	84.678	65.8859		
A6	0hr	ID2	UNKNOWN	SYBR	None	1	0.9231	1.0833	26.724	26.6979	0.035		-4.9489	0.0416			0	true	2.0456	true	3	18	1	84.678			
A7	0hr	Hand1	UNKNOWN	SYBR	None	1	0.0095	105.0299	30.934	34.4294	4.1884		2.7826	2.4184			0	true	0.0597	true	3	28	1	81.6928	62.4528		
A8	0hr	Hand1	UNKNOWN	SYBR	None	1	0.0095	105.0299	39.0717	34.4294	4.1884		2.7826	2.4184			0	true	0.0597	true	3	35	1	80.3505	61.8562	66.7781	
A9	0hr	Hand1	UNKNOWN	SYBR	None	1	0.0095	105.0299	33.2824	34.4294	4.1884		2.7826	2.4184			0	true	0.0597	true	3	30	1	81.2507			
B1	1hr	ATP5O	UNKNOWN	SYBR	None				31.9149	31.8842	0.0948							true	2.355	true	3	22	1	84.2289	64.6927		
B2	1hr	ATP5O	UNKNOWN	SYBR	None				31.9599	31.8842	0.0948							true	2.355	true	3	22	1	84.2289	64.3945		
B3	1hr	ATP5O	UNKNOWN	SYBR	None				31.7779	31.8842	0.0948							true	2.355	true	3	22	1	84.2335	63.6537		
B4	1hr	ID2	UNKNOWN	SYBR	None	1.2171	1.0633	1.3931	26.5642	26.652	0.0761		-5.2323	0.0702			-0.2834	true	2.0456	true	3	18	1	84.5318			
B5	1hr	ID2	UNKNOWN	SYBR	None	1.2171	1.0633	1.3931	26.6991	26.652	0.0761		-5.2323	0.0702			-0.2834	true	2.0456	true	3	17	1	84.5288			
B6	1hr	ID2	UNKNOWN	SYBR	None	1.2171	1.0633	1.3931	26.6927	26.652	0.0761		-5.2323	0.0702			-0.2834	true	2.0456	true	3	18	1	84.5288			
B7	1hr	Hand1	UNKNOWN	SYBR	None	0.23	0.1601	0.3303	36.7969	36.7874	0.3118		4.9031	0.1882			2.1205	true	0.0597	true	3	33	1	66.7781			
B8	1hr	Hand1	UNKNOWN	SYBR	None	0.23	0.1601	0.3303	36.4709	36.7874	0.3118		4.9031	0.1882			2.1205	true	0.0597	true	3	33	1	66.7781			
B9	1hr	Hand1	UNKNOWN	SYBR	None	0.23	0.1601	0.3303	37.0944	36.7874	0.3118		4.9031	0.1882			2.1205	true	0.0597	true	3	33	1	66.6363			
C1	2hr	ATP5O	UNKNOWN	SYBR	None				31.9312	31.7798	0.2937							true	2.355	true	3	22	1	84.2289			
C2	2hr	ATP5O	UNKNOWN	SYBR	None				31.9668	31.7798	0.2937							true	2.355	true	3	22	1	84.378	63.9471		
C3	2hr	ATP5O	UNKNOWN	SYBR	None				31.4413	31.7798	0.2937							true	2.355	true	3	21	1	84.3826	63.0572		
C4	2hr	ID2	UNKNOWN	SYBR	None	4.4338	3.1741	6.1935	24.6853	24.6824	0.0652		-7.0974	0.1737			-2.1485	true	2.0456	true	3	16	1	84.6809			
C5	2hr	ID2	UNKNOWN	SYBR	None	4.4338	3.1741	6.1935	24.6158	24.6824	0.0652		-7.0974	0.1737			-2.1485	true	2.0456	true	3	16	1	84.5288			
C6	2hr	ID2	UNKNOWN	SYBR	None	4.4338	3.1741	6.1935	24.746	24.6824	0.0652		-7.0974	0.1737			-2.1485	true	2.0456	true	3	16	1	84.5288			
C7	2hr	Hand1	UNKNOWN	SYBR	None	200.7317	143.8726	280.0618	26.8551	26.9132	0.06		-4.8665	0.1731			-7.6491	true	0.0597	true	3	23	1	81.5437			
C8	2hr	Hand1	UNKNOWN	SYBR	None	200.7317	143.8726	280.0618	26.975	26.9132	0.06		-4.8665	0.1731			-7.6491	true	0.0597	true	3	24	1	81.3945			
C9	2hr	Hand1	UNKNOWN	SYBR	None	200.7317	143.8726	280.0618	26.9096	26.9132	0.06		-4.8665	0.1731			-7.6491	true	0.0597	true	3	23	1	81.549			
D1	3hr	ATP5O	UNKNOWN	SYBR	None				31.6662	31.6473	0.0487							true	2.355	true	3	22	1	84.378	64.991		
D2	3hr	ATP5O	UNKNOWN	SYBR	None				31.5921	31.6473	0.0487							true	2.355	true	3	22	1	84.2289			
D3	3hr	ATP5O	UNKNOWN	SYBR	None				31.6838	31.6473	0.0487							true	2.355	true	3	22	1	84.3826			
D4	3hr	ID2	UNKNOWN	SYBR	None	8.5519	7.9211	9.233	23.6308	23.6022	0.0489		-8.0451	0.0398			-3.0962	true	2.0456	true	3	15	1	84.6809			
D5	3hr	ID2	UNKNOWN	SYBR	None	8.5519	7.9211	9.233	23.5458	23.6022	0.0489		-8.0451	0.0398			-3.0962	true	2.0456	true	3	15	1	84.5288			
D6	3hr	ID2	UNKNOWN	SYBR	None	8.5519	7.9211	9.233	23.6301	23.6022	0.0489		-8.0451	0.0398			-3.0962	true	2.0456	true	3	15	1	84.5288			
D7	3hr	Hand1	UNKNOWN	SYBR	None	937.5397	799.1968	1099.8301	24.4012	24.5572	0.1352		-7.0901	0.083			-9.8727	true	0.0597	true	3	21	1	81.6928			
D8	3hr	Hand1	UNKNOWN	SYBR	None	937.5397	799.1968	1099.8301	24.6391	24.5572	0.1352		-7.0901	0.083			-9.8727	true	0.0597	true	3	21	1	81.5437			
D9	3hr	Hand1	UNKNOWN	SYBR	None	937.5397	799.1968	1099.8301	24.6314	24.5572	0.1352		-7.0901	0.083			-9.8727	true	0.0597	true	3	22	1	81.6981			
E1	4hr	ATP5O	UNKNOWN	SYBR	None				31.5676	31.667	0.0871							true	2.355	true	3	22	1	84.378			
E2	4hr	ATP5O	UNKNOWN	SYBR	None				31.7302	31.667	0.0871							true	2.355	true	3	22	1	84.2289			
E3	4hr	ATP5O	UNKNOWN	SYBR	None				31.7032	31.667	0.0871							true	2.355	true	3	22	1	84.5318	64.5484		
E4	4hr	ID2	UNKNOWN	SYBR	None	6.1682	5.1942	7.3248	24.2109	24.0933	0.1278		-7.5737	0.0893			-2.6248	true	2.0456	true	3	16	1	84.83			
E5	4hr	ID2	UNKNOWN	SYBR	None	6.1682	5.1942	7.3248	24.1118	24.0933	0.1278		-7.5737	0.0893			-2.6248	true	2.0456	true	3	15	1	84.678			
E6	4hr	ID2	UNKNOWN	SYBR	None	6.1682	5.1942	7.3248	23.9573	24.0933	0.1278		-7.5737	0.0893			-2.6248	true	2.0456	true	3	16	1	84.8271			
E7	4hr	Hand1	UNKNOWN	SYBR	None	966.3791	774.8759	1205.2106	24.3286	24.5332	0.1787		-7.1338	0.1148			-9.9164	true	0.0597	true	3	21	1	81.6928			
E8	4hr	Hand1	UNKNOWN	SYBR	None	966.3791	774.8759	1205.2106	24.6127	24.5332	0.1787		-7.1338	0.1148			-9.9164	true	0.0597	true	3	21	1	81.5437			
E9	4hr	Hand1	UNKNOWN	SYBR	None	966.3791	774.8759	1205.2106	24.6583	24.5332	0.1787		-7.1338	0.1148			-9.9164	true	0.0597	true	3	21	1	81.549			
F1	5hr	ATP5O	UNKNOWN	SYBR	None				31.5793	31.4778	0.0923							true	2.355	true	3	23	1	84.378	66.7806		
F2	5hr	ATP5O	UNKNOWN	SYBR	None				31.4554	31.4778	0.0923							true	2.355	true	3	21	1	84.378	63.7979		
F3	5hr	ATP5O	UNKNOWN	SYBR	None				31.3988	31.4778	0.0923							true	2.355	true	3	22	1	84.5318	64.5484		
F4	5hr	ID2	UNKNOWN	SYBR	None	4.5489	3.927	5.2694	24.2428	24.3435	0.0948		-7.1344	0.0764			-2.1855	true	2.0456	true	3	16	1	84.83			
F5	5hr	ID2	UNKNOWN	SYBR	None	4.5489	3.927	5.2694	24.3563	24.3435	0.0948		-7.1344	0.0764			-2.1855	true	2.0456	true	3	16	1	84.678			
F6	5hr	ID2	UNKNOWN	SYBR	None	4.5489	3.927	5.2694	24.4312	24.3435	0.0948		-7.1344	0.0764			-2.1855	true	2.0456	true	3	16	1	84.678			
F7	5hr	Hand1	UNKNOWN	SYBR	None	674.7235	575.0968	791.6091	24.9853	24.8623	0.1103		-6.6155	0.083			-9.3982	true	0.0597	true	3	22	1	81.5437			
F8	5hr	Hand1	UNKNOWN	SYBR	None	674.7235	575.0968	791.6091	24.8294	24.8623	0.1103		-6.6155	0.083			-9.3982	true	0.0597	true	3	22	1	81.6928			
F9	5hr	Hand1	UNKNOWN	SYBR	None	674.7235	575.0968	791.6091	24.7722	24.8623	0.1103		-6.6155	0.083			-9.3982	true	0.0597	true	3	21	1	81.6981			
G1	6hr	ATP5O	UNKNOWN	SYBR	None				31.7791	31.7371	0.0702							true	2.355	true	3	22	1	84.378			
G2	6hr	ATP5O	UNKNOWN	SYBR	None				31.6561	31.7371	0.0702							true	2.355	true	3	22	1	84.378			
G3	6hr	ATP5O	UNKNOWN	SYBR	None				31.7763	31.7371	0.0702							true	2.355	true	3	22	1	84.6809	66.1889		
G4	6hr	ID2	UNKNOWN	SYBR	None	5.3873	4.3022	6.7461	24.2238	24.3587	0.1899		-7.3784	0.1169			-2.4296	true	2.0456	true	3	16	1	84.9791			
G5	6hr	ID2	UNKNOWN	SYBR	None	5.3873	4.3022	6.7461	24.2765	24.3587	0.1899		-7.3784	0.1169			-2.4296	true	2.0456	true	3	16	1	84.678			
G6	6hr	ID2	UNKNOWN	SYBR	None	5.3873	4.3022	6.7461	24.5758	24.3587	0.1899		-7.3784	0.1169			-2.4296	true	2.0456	true	3	16	1	84.678			
G7	6hr	Hand1	UNKNOWN	SYBR	None	857.3558	624.9456	1176.1967	24.4618	24.776	0.2758		-6.9611	0.1643			-9.7438	true	0.0597	true	3	21	1	81.6928			
G8	6hr	Hand1	UNKNOWN	SYBR	None	857.3558	624.9456	1176.1967	24.8885	24.776	0.2758		-6.9611	0.1643			-9.7438	true	0.0597	true	3	22	1	81.6928			
G9	6hr	Hand1	UNKNOWN	SYBR	None	857.3558	624.9456	1176.1967	24.9778	24.776	0.2758		-6.9611	0.1643			-9.7438	true	0.0597	true	3	23	1	81.8473			
H1	7hr	ATP5O	UNKNOWN	SYBR	None				32.5644	32.4672	0.2488							true	2.355	true	3	23	1	84.5271			
H2	7hr	ATP5O	UNKNOWN	SYBR	None				32.1844	32.4672	0.2488							true	2.355	true	3	23	1	84.378	65.1401		
H3	7hr	ATP5O	UNKNOWN	SYBR	None				32.6527	32.4672	0.2488							true	2.355	true	3	23	1	84.5318	65.145		
H4	7hr	ID2	UNKNOWN	SYBR	None	6.0221	4.5675	7.9399	24.927	24.9281	0.0034		-7.5391	0.1437			-2.5903	true	2.0456	true	3	17	1	84.9791			
H5	7hr	ID2	UNKNOWN	SYBR	None	6.0221	4.5675	7.9399	24.9253	24.9281	0.0034		-7.5391	0.1437			-2.5903	true	2.0456	true	3	17	1	84.8271			
H6	7hr	ID2	UNKNOWN	SYBR	None	6.0221	4.5675	7.9399	24.9319	24.9281	0.0034		-7.5391	0.1437			-2.5903	true	2.0456	true	3	16	1	84.678			
H7	7hr	Hand1	UNKNOWN	SYBR	None	776.1011	578.589	1041.0377	25.7525	25.6497	0.0892		-6.8175	0.1526			-9.6001	true	0.0597	true	3	23	1	81.6928			
H8	7hr	Hand1	UNKNOWN	SYBR	None	776.1011	578.589	1041.0377	25.6047	25.6497	0.0892		-6.8175	0.1526			-9.6001	true	0.0597	true	3	23	1	81.6928			
H9	7hr	Hand1	UNKNOWN	SYBR	None	776.1011	578.589	1041.0377	25.5919	25.6497	0.0892		-6.8175	0.1526			-9.6001	true	0.0597	true	3	23	1	81.8473			

Analysis Type = Singleplex
Endogenous Control = ATP5O
RQ Min/Max Confidence Level = 95.0
Reference Sample = 0hr
