# Supplementary material for: Rapid changes in morphogen concentration control self-organized patterning in human embryonic stem cells
Source: eLife. 2019 Mar 4;8:e40526. doi: 10.7554/eLife.40526 (PMC6398983; doi:10.7554/eLife.40526)
Supplement: Figure 4—source data 1. — Requires the github repository – idse/stemcells. [file elife-40526-fig4-data1.zip › figure4/0_qpcr/170804_BMPramp/170804 BMP Ramp Ctrl ID2 Hand1_data.txt]

* Block Type = 96well
* Chemistry = SYBR_GREEN
* Experiment File Name = D:\Applied Biosystems\StepOne Software v2.3\experiments\170804 BMP Ramp Ctrl ID2 Hand1.eds
* Experiment Run End Time = Not Started
* Instrument Type = steponeplus
* Passive Reference = ROX

[Results]
Well	Sample Name	Target Name	Task	Reporter	Quencher	RQ	RQ Min	RQ Max	Cт	Cт Mean	Cт SD	ΔCт	ΔCт Mean	ΔCт SE	HK Control ΔCт Mean	HK Control ΔCт SE	ΔΔCт	Automatic Ct Threshold	Ct Threshold	Automatic Baseline	Baseline Start	Baseline End	Efficiency	Tm1	Tm2	Tm3	Comments	HIGHSD	EXPFAIL	MTP
A1	X	ATP5O	UNKNOWN	SYBR	None				31.1216	30.9509	0.2054							true	1.1942	true	3	23	1	84.0891	65.1587			N	N	Y
A2	X	ATP5O	UNKNOWN	SYBR	None				31.0081	30.9509	0.2054							true	1.1942	true	3	23	1	84.2382	64.4134			N	N	Y
A3	X	ATP5O	UNKNOWN	SYBR	None				30.7229	30.9509	0.2054							true	1.1942	true	3	23	1	84.2402	64.5667			N	N	Y
A4	X	ID2	UNKNOWN	SYBR	None	1	0.7917	1.2631	27.3455	27.3169	0.0448		-3.634	0.1214			0	true	1.9407	true	3	19	1	84.8364	65.0138			N	N	Y
A5	X	ID2	UNKNOWN	SYBR	None	1	0.7917	1.2631	27.3398	27.3169	0.0448		-3.634	0.1214			0	true	1.9407	true	3	19	1	84.6845	66.2027			N	N	Y
A6	X	ID2	UNKNOWN	SYBR	None	1	0.7917	1.2631	27.2653	27.3169	0.0448		-3.634	0.1214			0	true	1.9407	true	3	19	1	84.6845				N	N	N
A7	X	Hand1	UNKNOWN	SYBR	None	1	0.0056	178.685	36.948	34.6002	3.3203		3.6493	2.3508			0	true	0.0583	true	3	34	1	67.0953				Y	N	N
A8	X	Hand1	UNKNOWN	SYBR	None	1	0.0056	178.685	32.2524	34.6002	3.3203		3.6493	2.3508			0	true	0.0583	true	3	29	1	81.8529				Y	N	N
A9	X	Hand1	UNKNOWN	SYBR	None				Undetermined	34.6002	3.3203							true	0.0583	true	3	38	1	79.7723	66.8051	61.4393		N	Y	Y
B1	B1	ATP5O	UNKNOWN	SYBR	None				30.2798	30.157	0.1151							true	1.1942	true	3	22	1	84.0891				N	N	N
B2	B1	ATP5O	UNKNOWN	SYBR	None				30.1396	30.157	0.1151							true	1.1942	true	3	22	1	84.0891	63.8172	73.0588		N	N	Y
B3	B1	ATP5O	UNKNOWN	SYBR	None				30.0516	30.157	0.1151							true	1.1942	true	3	21	1	84.2402	64.4177			N	N	Y
B4	B1	ID2	UNKNOWN	SYBR	None	2.1834	1.9155	2.4887	25.3684	25.3964	0.0252		-4.7605	0.068			-1.1266	true	1.9407	true	3	17	1	84.8364				N	N	N
B5	B1	ID2	UNKNOWN	SYBR	None	2.1834	1.9155	2.4887	25.4171	25.3964	0.0252		-4.7605	0.068			-1.1266	true	1.9407	true	3	17	1	84.6845				N	N	N
B6	B1	ID2	UNKNOWN	SYBR	None	2.1834	1.9155	2.4887	25.4038	25.3964	0.0252		-4.7605	0.068			-1.1266	true	1.9407	true	3	17	1	84.6845				N	N	N
B7	B1	Hand1	UNKNOWN	SYBR	None	11.9606	6.4559	22.1587	30.0291	30.2261	0.5429		0.0691	0.3204			-3.5802	true	0.0583	true	3	26	1	81.7038	63.5177			Y	N	Y
B8	B1	Hand1	UNKNOWN	SYBR	None	11.9606	6.4559	22.1587	29.8092	30.2261	0.5429		0.0691	0.3204			-3.5802	true	0.0583	true	3	26	1	81.7038				Y	N	N
B9	B1	Hand1	UNKNOWN	SYBR	None	11.9606	6.4559	22.1587	30.84	30.2261	0.5429		0.0691	0.3204			-3.5802	true	0.0583	true	3	27	1	81.5609	62.9298			Y	N	Y
C1	B2	ATP5O	UNKNOWN	SYBR	None				30.1706	30.1226	0.1246							true	1.1942	true	3	22	1	84.0891				N	N	N
C2	B2	ATP5O	UNKNOWN	SYBR	None				30.2162	30.1226	0.1246							true	1.1942	true	3	22	1	83.9401	65.0097			N	N	Y
C3	B2	ATP5O	UNKNOWN	SYBR	None				29.9811	30.1226	0.1246							true	1.1942	true	3	21	1	84.0912	63.8215			N	N	Y
C4	B2	ID2	UNKNOWN	SYBR	None	5.4519	4.3016	6.9098	23.9317	24.0419	0.1731		-6.0807	0.1231			-2.4468	true	1.9407	true	3	15	1	84.8364				N	N	N
C5	B2	ID2	UNKNOWN	SYBR	None	5.4519	4.3016	6.9098	23.9526	24.0419	0.1731		-6.0807	0.1231			-2.4468	true	1.9407	true	3	16	1	84.6845				N	N	N
C6	B2	ID2	UNKNOWN	SYBR	None	5.4519	4.3016	6.9098	24.2414	24.0419	0.1731		-6.0807	0.1231			-2.4468	true	1.9407	true	3	16	1	84.5355				N	N	N
C7	B2	Hand1	UNKNOWN	SYBR	None	269.6488	231.7631	313.7276	25.6336	25.697	0.0551		-4.4256	0.0787			-8.0749	true	0.0583	true	3	22	1	81.7038				N	N	N
C8	B2	Hand1	UNKNOWN	SYBR	None	269.6488	231.7631	313.7276	25.7245	25.697	0.0551		-4.4256	0.0787			-8.0749	true	0.0583	true	3	22	1	81.7038				N	N	N
C9	B2	Hand1	UNKNOWN	SYBR	None	269.6488	231.7631	313.7276	25.7329	25.697	0.0551		-4.4256	0.0787			-8.0749	true	0.0583	true	3	23	1	81.7099				N	N	N
D1	B4	ATP5O	UNKNOWN	SYBR	None				29.9756	30.2675	0.5985							true	1.1942	true	3	22	1	84.0891	64.5625			Y	N	Y
D2	B4	ATP5O	UNKNOWN	SYBR	None				30.956	30.2675	0.5985							true	1.1942	true	3	23	1	83.9401	65.1587			Y	N	Y
D3	B4	ATP5O	UNKNOWN	SYBR	None				29.871	30.2675	0.5985							true	1.1942	true	3	21	1	84.2402	63.2253			Y	N	Y
D4	B4	ID2	UNKNOWN	SYBR	None	8.4357	4.2724	16.656	23.6715	23.557	0.129		-6.7105	0.3535			-3.0765	true	1.9407	true	3	15	1	84.6873				N	N	N
D5	B4	ID2	UNKNOWN	SYBR	None	8.4357	4.2724	16.656	23.5825	23.557	0.129		-6.7105	0.3535			-3.0765	true	1.9407	true	3	14	1	84.6845				N	N	N
D6	B4	ID2	UNKNOWN	SYBR	None	8.4357	4.2724	16.656	23.4172	23.557	0.129		-6.7105	0.3535			-3.0765	true	1.9407	true	3	15	1	84.6845				N	N	N
D7	B4	Hand1	UNKNOWN	SYBR	None	655.7142	335.8432	1280.2439	24.5536	24.5599	0.0663		-5.7076	0.3477			-9.3569	true	0.0583	true	3	21	1	81.7038				N	N	N
D8	B4	Hand1	UNKNOWN	SYBR	None	655.7142	335.8432	1280.2439	24.6291	24.5599	0.0663		-5.7076	0.3477			-9.3569	true	0.0583	true	3	21	1	81.7038				N	N	N
D9	B4	Hand1	UNKNOWN	SYBR	None	655.7142	335.8432	1280.2439	24.497	24.5599	0.0663		-5.7076	0.3477			-9.3569	true	0.0583	true	3	21	1	81.7099				N	N	N
E1	B8	ATP5O	UNKNOWN	SYBR	None				30.5146	30.4432	0.0864							true	1.1942	true	3	21	1	83.9401	73.0588	64.4134		N	N	Y
E2	B8	ATP5O	UNKNOWN	SYBR	None				30.3471	30.4432	0.0864							true	1.1942	true	3	21	1	83.791	65.3078			N	N	Y
E3	B8	ATP5O	UNKNOWN	SYBR	None				30.4678	30.4432	0.0864							true	1.1942	true	3	22	1	84.0912	64.2686			N	N	Y
E4	B8	ID2	UNKNOWN	SYBR	None	5.1374	4.6063	5.7297	24.3945	24.4482	0.0467		-5.995	0.0567			-2.361	true	1.9407	true	3	16	1	84.6873				N	N	N
E5	B8	ID2	UNKNOWN	SYBR	None	5.1374	4.6063	5.7297	24.4789	24.4482	0.0467		-5.995	0.0567			-2.361	true	1.9407	true	3	15	1	84.5355				N	N	N
E6	B8	ID2	UNKNOWN	SYBR	None	5.1374	4.6063	5.7297	24.4711	24.4482	0.0467		-5.995	0.0567			-2.361	true	1.9407	true	3	16	1	84.5355				N	N	N
E7	B8	Hand1	UNKNOWN	SYBR	None	280.575	170.5397	461.6072	25.5387	25.9603	0.4397		-4.4829	0.2587			-8.1322	true	0.0583	true	3	22	1	81.7038				N	N	N
E8	B8	Hand1	UNKNOWN	SYBR	None	280.575	170.5397	461.6072	26.416	25.9603	0.4397		-4.4829	0.2587			-8.1322	true	0.0583	true	3	23	1	81.5548				N	N	N
E9	B8	Hand1	UNKNOWN	SYBR	None	280.575	170.5397	461.6072	25.9261	25.9603	0.4397		-4.4829	0.2587			-8.1322	true	0.0583	true	3	23	1	81.7099				N	N	N
F1	B12	ATP5O	UNKNOWN	SYBR	None				29.6814	29.62	0.1651							true	1.1942	true	3	21	1	84.0891				N	N	N
F2	B12	ATP5O	UNKNOWN	SYBR	None				29.7456	29.62	0.1651							true	1.1942	true	3	22	1	84.0891	65.0097			N	N	Y
F3	B12	ATP5O	UNKNOWN	SYBR	None				29.433	29.62	0.1651							true	1.1942	true	3	21	1	84.2402	65.0138			N	N	Y
F4	B12	ID2	UNKNOWN	SYBR	None	6.7857	4.9859	9.2352	23.0739	23.2235	0.2229		-6.3965	0.1601			-2.7625	true	1.9407	true	3	15	1	84.8364				N	N	N
F5	B12	ID2	UNKNOWN	SYBR	None	6.7857	4.9859	9.2352	23.117	23.2235	0.2229		-6.3965	0.1601			-2.7625	true	1.9407	true	3	15	1	84.8336				N	N	N
F6	B12	ID2	UNKNOWN	SYBR	None	6.7857	4.9859	9.2352	23.4797	23.2235	0.2229		-6.3965	0.1601			-2.7625	true	1.9407	true	3	15	1	84.6845				N	N	N
F7	B12	Hand1	UNKNOWN	SYBR	None	363.7826	259.2184	510.5261	24.6061	24.7624	0.2565		-4.8576	0.1761			-8.5069	true	0.0583	true	3	20	1	81.7038				N	N	N
F8	B12	Hand1	UNKNOWN	SYBR	None	363.7826	259.2184	510.5261	24.6227	24.7624	0.2565		-4.8576	0.1761			-8.5069	true	0.0583	true	3	21	1	81.8529				N	N	N
F9	B12	Hand1	UNKNOWN	SYBR	None	363.7826	259.2184	510.5261	25.0584	24.7624	0.2565		-4.8576	0.1761			-8.5069	true	0.0583	true	3	22	1	81.859				N	N	N
G1	B14	ATP5O	UNKNOWN	SYBR	None				29.932	29.9156	0.0758							true	1.1942	true	3	21	1	84.2382	65.6059			N	N	Y
G2	B14	ATP5O	UNKNOWN	SYBR	None				29.8329	29.9156	0.0758							true	1.1942	true	3	21	1	84.2382				N	N	N
G3	B14	ATP5O	UNKNOWN	SYBR	None				29.9819	29.9156	0.0758							true	1.1942	true	3	21	1	84.3892	64.5667			N	N	Y
G4	B14	ID2	UNKNOWN	SYBR	None	9.5407	8.6936	10.4704	23.0665	23.0275	0.0354		-6.8881	0.0483			-3.2541	true	1.9407	true	3	15	1	84.8364				N	N	N
G5	B14	ID2	UNKNOWN	SYBR	None	9.5407	8.6936	10.4704	23.0189	23.0275	0.0354		-6.8881	0.0483			-3.2541	true	1.9407	true	3	14	1	84.8336				N	N	N
G6	B14	ID2	UNKNOWN	SYBR	None	9.5407	8.6936	10.4704	22.9972	23.0275	0.0354		-6.8881	0.0483			-3.2541	true	1.9407	true	3	15	1	84.8336				N	N	N
G7	B14	Hand1	UNKNOWN	SYBR	None	362.2671	259.2055	506.3064	24.9628	25.064	0.2916		-4.8516	0.1739			-8.5009	true	0.0583	true	3	22	1	81.8529				N	N	N
G8	B14	Hand1	UNKNOWN	SYBR	None	362.2671	259.2055	506.3064	24.8365	25.064	0.2916		-4.8516	0.1739			-8.5009	true	0.0583	true	3	21	1	81.8529				N	N	N
G9	B14	Hand1	UNKNOWN	SYBR	None	362.2671	259.2055	506.3064	25.3927	25.064	0.2916		-4.8516	0.1739			-8.5009	true	0.0583	true	3	23	1	81.859				N	N	N

Analysis Type = Singleplex
Endogenous Control = ATP5O
RQ Min/Max Confidence Level = 95.0
Reference Sample = X
