# Supplementary material for: Rapid changes in morphogen concentration control self-organized patterning in human embryonic stem cells
Source: eLife. 2019 Mar 4;8:e40526. doi: 10.7554/eLife.40526 (PMC6398983; doi:10.7554/eLife.40526)
Supplement: Figure 4—source data 1. — Requires the github repository – idse/stemcells. [file elife-40526-fig4-data1.zip › figure4/0_qpcr/170724_BMPramp/170724_BMPrampCtrl/170724 BMP Ramp Ctrl ID2 Hand1_data.txt]

* Block Type = 96well
* Chemistry = SYBR_GREEN
* Experiment File Name = D:\Applied Biosystems\StepOne Software v2.3\experiments\170724 BMP Ramp Ctrl ID2 Hand1.eds
* Experiment Run End Time = 2017-07-24 16:31:28 PM CDT
* Instrument Type = steponeplus
* Passive Reference = ROX

[Results]
Well	Sample Name	Target Name	Task	Reporter	Quencher	RQ	RQ Min	RQ Max	Cт	Cт Mean	Cт SD	ΔCт	ΔCт Mean	ΔCт SE	HK Control ΔCт Mean	HK Control ΔCт SE	ΔΔCт	Automatic Ct Threshold	Ct Threshold	Automatic Baseline	Baseline Start	Baseline End	Efficiency	Tm1	Tm2	Tm3	Comments	HIGHSD	OUTLIERRG	EXPFAIL	MTP
A1	X	ATP50	UNKNOWN	SYBR	None				28.6768	28.3041	0.3739							true	0.2294	true	3	23	1	83.9321				N	N	N	N
A2	X	ATP50	UNKNOWN	SYBR	None				28.3065	28.3041	0.3739							true	0.2294	true	3	23	1	84.2302	64.7007			N	N	N	Y
A3	X	ATP50	UNKNOWN	SYBR	None				27.9289	28.3041	0.3739							true	0.2294	true	3	22	1	84.2325	64.8527			N	N	N	Y
A4	X	ID2	UNKNOWN	SYBR	None	1	0.6397	1.5632	21.5634	21.4511	0.1478		-6.8529	0.2321			0	true	0.057	true	3	19	1	84.5306	65.1509			N	N	N	Y
A5	X	ID2	UNKNOWN	SYBR	None	1	0.6397	1.5632	21.2837	21.4511	0.1478		-6.8529	0.2321			0	true	0.057	true	3	19	1	84.5282	66.4888			N	N	N	Y
A6	X	ID2	UNKNOWN	SYBR	None	1	0.6397	1.5632	21.5064	21.4511	0.1478		-6.8529	0.2321			0	true	0.057	true	3	19	1	84.3791				N	N	N	N
A7	X	Hand1	UNKNOWN	SYBR	None	1	0.2105	4.7512	29.6142	30.9386	1.3518		2.6345	0.8098			0	true	0.0673	true	3	26	1	81.2441	74.2367			Y	N	N	Y
A8	X	Hand1	UNKNOWN	SYBR	None	1	0.2105	4.7512	30.8853	30.9386	1.3518		2.6345	0.8098			0	true	0.0673	true	3	28	1	81.2441	63.9492			Y	N	N	Y
A9	X	Hand1	UNKNOWN	SYBR	None	1	0.2105	4.7512	32.3162	30.9386	1.3518		2.6345	0.8098			0	true	0.0673	true	3	29	1	81.2512				Y	N	N	N
B1	B1	ATP50	UNKNOWN	SYBR	None				28.0915	27.9642	0.1105							true	0.2294	true	3	23	1	84.0811	65.1479			N	N	N	Y
B2	B1	ATP50	UNKNOWN	SYBR	None				27.9064	27.9642	0.1105							true	0.2294	true	3	23	1	84.0811	64.4025			N	N	N	Y
B3	B1	ATP50	UNKNOWN	SYBR	None				27.8946	27.9642	0.1105							true	0.2294	true	3	23	1	84.2325	63.8092			N	N	N	Y
B4	B1	ID2	UNKNOWN	SYBR	None	2.991	2.5386	3.524	19.5231	19.5306	0.0979		-8.4336	0.0852			-1.5806	true	0.057	true	3	16	1	84.5306				N	N	N	N
B5	B1	ID2	UNKNOWN	SYBR	None	2.991	2.5386	3.524	19.4367	19.5306	0.0979		-8.4336	0.0852			-1.5806	true	0.057	true	3	17	1	84.3791				N	N	N	N
B6	B1	ID2	UNKNOWN	SYBR	None	2.991	2.5386	3.524	19.632	19.5306	0.0979		-8.4336	0.0852			-1.5806	true	0.057	true	3	16	1	84.3791				N	N	N	N
B7	B1	Hand1	UNKNOWN	SYBR	None	13.1948	7.8578	22.1566	27.3999	26.8767	0.4532		-1.0874	0.2693			-3.7219	true	0.0673	true	3	24	1	81.2441				N	Y	N	N
B8	B1	Hand1	UNKNOWN	SYBR	None	13.1948	7.8578	22.1566	26.604	26.8767	0.4532		-1.0874	0.2693			-3.7219	true	0.0673	true	3	24	1	81.2441				N	N	N	N
B9	B1	Hand1	UNKNOWN	SYBR	None	13.1948	7.8578	22.1566	26.6263	26.8767	0.4532		-1.0874	0.2693			-3.7219	true	0.0673	true	3	23	1	81.2512				N	N	N	N
C1	B2	ATP50	UNKNOWN	SYBR	None				28.5011	28.4989	0.0544							true	0.2294	true	3	23	1	84.0811				N	N	N	N
C2	B2	ATP50	UNKNOWN	SYBR	None				28.5521	28.4989	0.0544							true	0.2294	true	3	23	1	84.0811	64.5516			N	N	N	Y
C3	B2	ATP50	UNKNOWN	SYBR	None				28.4434	28.4989	0.0544							true	0.2294	true	3	23	1	84.0834	63.6601			N	N	N	Y
C4	B2	ID2	UNKNOWN	SYBR	None	4.2043	3.6395	4.8568	19.6059	19.574	0.1179		-8.9248	0.075			-2.0719	true	0.057	true	3	17	1	84.5306				N	N	N	N
C5	B2	ID2	UNKNOWN	SYBR	None	4.2043	3.6395	4.8568	19.4435	19.574	0.1179		-8.9248	0.075			-2.0719	true	0.057	true	3	17	1	84.3791				N	N	N	N
C6	B2	ID2	UNKNOWN	SYBR	None	4.2043	3.6395	4.8568	19.6727	19.574	0.1179		-8.9248	0.075			-2.0719	true	0.057	true	3	17	1	84.3791				N	N	N	N
C7	B2	Hand1	UNKNOWN	SYBR	None	30.1466	22.6814	40.0688	26.466	26.2194	0.2502		-2.2794	0.1478			-4.9139	true	0.0673	true	3	23	1	81.2441				N	N	N	N
C8	B2	Hand1	UNKNOWN	SYBR	None	30.1466	22.6814	40.0688	26.2266	26.2194	0.2502		-2.2794	0.1478			-4.9139	true	0.0673	true	3	23	1	81.2441				N	N	N	N
C9	B2	Hand1	UNKNOWN	SYBR	None	30.1466	22.6814	40.0688	25.9657	26.2194	0.2502		-2.2794	0.1478			-4.9139	true	0.0673	true	3	23	1	81.2512				N	N	N	N
D1	B4	ATP50	UNKNOWN	SYBR	None				28.7249	28.8626	0.2421							true	0.2294	true	3	24	1	84.0811				N	N	N	N
D2	B4	ATP50	UNKNOWN	SYBR	None				28.7208	28.8626	0.2421							true	0.2294	true	3	23	1	84.0811				N	N	N	N
D3	B4	ATP50	UNKNOWN	SYBR	None				29.1422	28.8626	0.2421							true	0.2294	true	3	24	1	84.0834				N	Y	N	N
D4	B4	ID2	UNKNOWN	SYBR	None	5.5855	4.222	7.3894	19.5852	19.528	0.0696		-9.3346	0.1454			-2.4817	true	0.057	true	3	16	1	84.5306				N	N	N	N
D5	B4	ID2	UNKNOWN	SYBR	None	5.5855	4.222	7.3894	19.5483	19.528	0.0696		-9.3346	0.1454			-2.4817	true	0.057	true	3	17	1	84.3791				N	N	N	N
D6	B4	ID2	UNKNOWN	SYBR	None	5.5855	4.222	7.3894	19.4505	19.528	0.0696		-9.3346	0.1454			-2.4817	true	0.057	true	3	16	1	84.3791				N	N	N	N
D7	B4	Hand1	UNKNOWN	SYBR	None	57.7283	43.8557	75.9893	25.6669	25.6459	0.0509		-3.2167	0.1428			-5.8512	true	0.0673	true	3	22	1	81.2441				N	N	N	N
D8	B4	Hand1	UNKNOWN	SYBR	None	57.7283	43.8557	75.9893	25.5879	25.6459	0.0509		-3.2167	0.1428			-5.8512	true	0.0673	true	3	22	1	81.2441				N	N	N	N
D9	B4	Hand1	UNKNOWN	SYBR	None	57.7283	43.8557	75.9893	25.6829	25.6459	0.0509		-3.2167	0.1428			-5.8512	true	0.0673	true	3	22	1	81.2512				N	N	N	N
E1	B8	ATP50	UNKNOWN	SYBR	None				27.6218	27.5962	0.1432							true	0.2294	true	3	22	1	84.0811				N	N	N	N
E2	B8	ATP50	UNKNOWN	SYBR	None				27.7249	27.5962	0.1432							true	0.2294	true	3	23	1	83.9321				N	N	N	N
E3	B8	ATP50	UNKNOWN	SYBR	None				27.4419	27.5962	0.1432							true	0.2294	true	3	21	1	84.3816	64.5546			N	N	N	Y
E4	B8	ID2	UNKNOWN	SYBR	None	4.4219	3.4293	5.7019	18.4832	18.5986	0.1784		-8.9976	0.1321			-2.1447	true	0.057	true	3	16	1	84.6797				N	N	N	N
E5	B8	ID2	UNKNOWN	SYBR	None	4.4219	3.4293	5.7019	18.5085	18.5986	0.1784		-8.9976	0.1321			-2.1447	true	0.057	true	3	16	1	84.5282				N	N	N	N
E6	B8	ID2	UNKNOWN	SYBR	None	4.4219	3.4293	5.7019	18.8041	18.5986	0.1784		-8.9976	0.1321			-2.1447	true	0.057	true	3	16	1	84.3791				N	N	N	N
E7	B8	Hand1	UNKNOWN	SYBR	None	45.7903	36.9255	56.7832	24.5732	24.7137	0.1303		-2.8825	0.1118			-5.517	true	0.0673	true	3	22	1	81.3932				N	N	N	N
E8	B8	Hand1	UNKNOWN	SYBR	None	45.7903	36.9255	56.7832	24.8307	24.7137	0.1303		-2.8825	0.1118			-5.517	true	0.0673	true	3	22	1	81.2441				N	N	N	N
E9	B8	Hand1	UNKNOWN	SYBR	None	45.7903	36.9255	56.7832	24.7372	24.7137	0.1303		-2.8825	0.1118			-5.517	true	0.0673	true	3	22	1	81.4002				N	N	N	N
F1	B12	ATP50	UNKNOWN	SYBR	None				27.6875	27.8114	0.108							true	0.2294	true	3	23	1	84.0811				N	N	N	N
F2	B12	ATP50	UNKNOWN	SYBR	None				27.8855	27.8114	0.108							true	0.2294	true	3	22	1	84.0811	64.7007			N	N	N	Y
F3	B12	ATP50	UNKNOWN	SYBR	None				27.8612	27.8114	0.108							true	0.2294	true	3	22	1	84.3816				N	N	N	N
F4	B12	ID2	UNKNOWN	SYBR	None	6.0654	5.2876	6.9578	18.3982	18.3578	0.06		-9.4535	0.0713			-2.6006	true	0.057	true	3	16	1	84.6797				N	N	N	N
F5	B12	ID2	UNKNOWN	SYBR	None	6.0654	5.2876	6.9578	18.3863	18.3578	0.06		-9.4535	0.0713			-2.6006	true	0.057	true	3	15	1	84.5282				N	N	N	N
F6	B12	ID2	UNKNOWN	SYBR	None	6.0654	5.2876	6.9578	18.2889	18.3578	0.06		-9.4535	0.0713			-2.6006	true	0.057	true	3	15	1	84.5282				N	N	N	N
F7	B12	Hand1	UNKNOWN	SYBR	None	52.2636	44.3383	61.6057	24.722	24.7381	0.1012		-3.0732	0.0855			-5.7077	true	0.0673	true	3	21	1	81.3932				N	N	N	N
F8	B12	Hand1	UNKNOWN	SYBR	None	52.2636	44.3383	61.6057	24.8464	24.7381	0.1012		-3.0732	0.0855			-5.7077	true	0.0673	true	3	22	1	81.3932				N	N	N	N
F9	B12	Hand1	UNKNOWN	SYBR	None	52.2636	44.3383	61.6057	24.6459	24.7381	0.1012		-3.0732	0.0855			-5.7077	true	0.0673	true	3	22	1	81.5493				N	N	N	N
G1	X12	ATP50	UNKNOWN	SYBR	None				27.7613	27.7147	0.0472							true	0.2294	true	3	23	1	84.2302				N	N	N	N
G2	X12	ATP50	UNKNOWN	SYBR	None				27.667	27.7147	0.0472							true	0.2294	true	3	22	1	84.0811				N	N	N	N
G3	X12	ATP50	UNKNOWN	SYBR	None				27.7157	27.7147	0.0472							true	0.2294	true	3	22	1	84.3816	66.1944			N	N	N	Y
G4	X12	ID2	UNKNOWN	SYBR	None	1.0456	0.8438	1.2957	20.7147	20.7974	0.1872		-6.9173	0.1114			-0.0643	true	0.057	true	3	18	1	84.6797				N	N	N	N
G5	X12	ID2	UNKNOWN	SYBR	None	1.0456	0.8438	1.2957	20.6658	20.7974	0.1872		-6.9173	0.1114			-0.0643	true	0.057	true	3	18	1	84.5282				N	N	N	N
G6	X12	ID2	UNKNOWN	SYBR	None	1.0456	0.8438	1.2957	21.0116	20.7974	0.1872		-6.9173	0.1114			-0.0643	true	0.057	true	3	18	1	84.5282				N	N	N	N
G7	X12	Hand1	UNKNOWN	SYBR	None	1.1858	0.5905	2.3815	29.3939	30.1033	0.6258		2.3886	0.3623			-0.2459	true	0.0673	true	3	26	1	81.3932	74.684	62.9055		Y	N	N	Y
G8	X12	Hand1	UNKNOWN	SYBR	None	1.1858	0.5905	2.3815	30.5773	30.1033	0.6258		2.3886	0.3623			-0.2459	true	0.0673	true	3	27	1	74.9821	81.3932	63.3528		Y	N	N	Y
G9	X12	Hand1	UNKNOWN	SYBR	None	1.1858	0.5905	2.3815	30.3386	30.1033	0.6258		2.3886	0.3623			-0.2459	true	0.0673	true	3	27	1	81.4002				Y	N	N	N
H1	B14	ATP50	UNKNOWN	SYBR	None				Undetermined	36.1586	1.3408							true	0.2294	true	3	39	1	61.57	80.3541			N	N	Y	Y
H2	B14	ATP50	UNKNOWN	SYBR	None				35.2105	36.1586	1.3408							true	0.2294	true	3	30	1	75.1363				Y	N	N	N
H3	B14	ATP50	UNKNOWN	SYBR	None				37.1067	36.1586	1.3408							true	0.2294	true	3	32	1	74.5426				Y	N	N	N
H4	B14	ID2	UNKNOWN	SYBR	None	0.0615	0	294.9917	36.0095	33.3301	3.7892		-2.8285	2.8422			4.0244	true	0.057	true	3	34	1	61.8712	80.9528			Y	N	N	Y
H5	B14	ID2	UNKNOWN	SYBR	None	0.0615	0	294.9917	30.6507	33.3301	3.7892		-2.8285	2.8422			4.0244	true	0.057	true	3	28	1	84.5282				Y	N	N	N
H6	B14	ID2	UNKNOWN	SYBR	None				Undetermined	33.3301	3.7892							true	0.057	true	3	39	1	61.569	80.9501			N	N	Y	Y
H7	B14	Hand1	UNKNOWN	SYBR	None	25.9702	0.3247	2077.2888	37.0693	34.0943	3.0234		-2.0643	1.9864			-4.6988	true	0.0673	true	3	34	1	66.4838	61.7127	75.4294		Y	N	N	Y
H8	B14	Hand1	UNKNOWN	SYBR	None	25.9702	0.3247	2077.2888	34.1889	34.0943	3.0234		-2.0643	1.9864			-4.6988	true	0.0673	true	3	30	1	76.4731				Y	N	N	N
H9	B14	Hand1	UNKNOWN	SYBR	None	25.9702	0.3247	2077.2888	31.0247	34.0943	3.0234		-2.0643	1.9864			-4.6988	true	0.0673	true	3	28	1	75.1397				Y	N	N	N

Analysis Type = Singleplex
Endogenous Control = ATP50
RQ Min/Max Confidence Level = 95.0
Reference Sample = X
