# Supplementary material for: Rapid changes in morphogen concentration control self-organized patterning in human embryonic stem cells
Source: eLife. 2019 Mar 4;8:e40526. doi: 10.7554/eLife.40526 (PMC6398983; doi:10.7554/eLife.40526)
Supplement: Figure 4—source data 1. — Requires the github repository – idse/stemcells. [file elife-40526-fig4-data1.zip › figure4/0_qpcr/170724_BMPramp/170724_BMPramp/170725 BMP Ramp ID2 Hand1_data.txt]

* Block Type = 96well
* Chemistry = SYBR_GREEN
* Experiment File Name = D:\Applied Biosystems\StepOne Software v2.3\experiments\170725 BMP Ramp ID2 Hand1.eds
* Experiment Run End Time = 2017-07-25 13:58:04 PM CDT
* Instrument Type = steponeplus
* Passive Reference = ROX

[Results]
Well	Sample Name	Target Name	Task	Reporter	Quencher	RQ	RQ Min	RQ Max	Cт	Cт Mean	Cт SD	ΔCт	ΔCт Mean	ΔCт SE	HK Control ΔCт Mean	HK Control ΔCт SE	ΔΔCт	Automatic Ct Threshold	Ct Threshold	Automatic Baseline	Baseline Start	Baseline End	Efficiency	Tm1	Tm2	Tm3	Comments	MTP
A1	X	ATP5O	UNKNOWN	SYBR	None				31.9506	31.8445	0.1948							true	1.6906	true	3	23	1	84.0705	66.3051			Y
A2	X	ATP5O	UNKNOWN	SYBR	None				31.9632	31.8445	0.1948							true	1.6906	true	3	23	1	83.9212	63.9164			Y
A3	X	ATP5O	UNKNOWN	SYBR	None				31.6197	31.8445	0.1948							true	1.6906	true	3	23	1	84.0701	64.2111			Y
A4	X	ID2	UNKNOWN	SYBR	None	1	0.7784	1.2847	26.5476	26.6739	0.1136		-5.1706	0.1302			0	true	1.4555	true	3	19	1	84.518	64.9577			Y
A5	X	ID2	UNKNOWN	SYBR	None	1	0.7784	1.2847	26.7064	26.6739	0.1136		-5.1706	0.1302			0	true	1.4555	true	3	19	1	84.3658	65.5541			Y
A6	X	ID2	UNKNOWN	SYBR	None	1	0.7784	1.2847	26.7677	26.6739	0.1136		-5.1706	0.1302			0	true	1.4555	true	3	19	1	84.3658				N
A7	X	Hand1	UNKNOWN	SYBR	None	1	0.6913	1.4465	35.6811	35.8051	0.1752		3.9606	0.1673			0	true	1.7631	true	3	28	1	81.379	74.6611	63.4646		Y
A8	X	Hand1	UNKNOWN	SYBR	None	1	0.6913	1.4465	35.929	35.8051	0.1752		3.9606	0.1673			0	true	1.7631	true	3	28	1	80.9312	74.3625	63.3153		Y
A9	X	Hand1	UNKNOWN	SYBR	None				Undetermined	35.8051	0.1752							true	1.7631	true	3	35	1	66.2883	81.226			Y
B1	1hr	ATP5O	UNKNOWN	SYBR	None				31.385	31.318	0.2015							true	1.6906	true	3	22	1	84.0705	64.215			Y
B2	1hr	ATP5O	UNKNOWN	SYBR	None				31.4775	31.318	0.2015							true	1.6906	true	3	23	1	83.9212	63.7671			Y
B3	1hr	ATP5O	UNKNOWN	SYBR	None				31.0915	31.318	0.2015							true	1.6906	true	3	22	1	84.0701	63.7632			Y
B4	1hr	ID2	UNKNOWN	SYBR	None	2.5178	1.9495	3.2517	24.7436	24.8153	0.1113		-6.5028	0.1329			-1.3322	true	1.4555	true	3	17	1	84.3687				N
B5	1hr	ID2	UNKNOWN	SYBR	None	2.5178	1.9495	3.2517	24.9435	24.8153	0.1113		-6.5028	0.1329			-1.3322	true	1.4555	true	3	17	1	84.2165				N
B6	1hr	ID2	UNKNOWN	SYBR	None	2.5178	1.9495	3.2517	24.7587	24.8153	0.1113		-6.5028	0.1329			-1.3322	true	1.4555	true	3	17	1	84.2165				N
B7	1hr	Hand1	UNKNOWN	SYBR	None	5.7746	4.2346	7.8745	32.9583	32.7489	0.1932		1.4309	0.1612			-2.5297	true	1.7631	true	3	25	1	81.2297				N
B8	1hr	Hand1	UNKNOWN	SYBR	None	5.7746	4.2346	7.8745	32.5776	32.7489	0.1932		1.4309	0.1612			-2.5297	true	1.7631	true	3	24	1	81.2297				N
B9	1hr	Hand1	UNKNOWN	SYBR	None	5.7746	4.2346	7.8745	32.7108	32.7489	0.1932		1.4309	0.1612			-2.5297	true	1.7631	true	3	25	1	81.226				N
C1	2hr	ATP5O	UNKNOWN	SYBR	None				31.7291	31.5926	0.1485							true	1.6906	true	3	23	1	84.0705	65.8572			Y
C2	2hr	ATP5O	UNKNOWN	SYBR	None				31.6142	31.5926	0.1485							true	1.6906	true	3	24	1	84.0705	63.4686			Y
C3	2hr	ATP5O	UNKNOWN	SYBR	None				31.4345	31.5926	0.1485							true	1.6906	true	3	23	1	84.0701	64.6591			Y
C4	2hr	ID2	UNKNOWN	SYBR	None	4.8813	3.559	6.6951	24.0136	24.1347	0.2425		-7.4579	0.1642			-2.2873	true	1.4555	true	3	16	1	84.3687				N
C5	2hr	ID2	UNKNOWN	SYBR	None	4.8813	3.559	6.6951	23.9766	24.1347	0.2425		-7.4579	0.1642			-2.2873	true	1.4555	true	3	16	1	84.3658				N
C6	2hr	ID2	UNKNOWN	SYBR	None	4.8813	3.559	6.6951	24.414	24.1347	0.2425		-7.4579	0.1642			-2.2873	true	1.4555	true	3	17	1	84.2165				N
C7	2hr	Hand1	UNKNOWN	SYBR	None	25.659	19.256	34.1911	30.7237	30.8718	0.2115		-0.7208	0.1492			-4.6814	true	1.7631	true	3	22	1	81.2297				N
C8	2hr	Hand1	UNKNOWN	SYBR	None	25.659	19.256	34.1911	31.114	30.8718	0.2115		-0.7208	0.1492			-4.6814	true	1.7631	true	3	23	1	81.2297				N
C9	2hr	Hand1	UNKNOWN	SYBR	None	25.659	19.256	34.1911	30.7777	30.8718	0.2115		-0.7208	0.1492			-4.6814	true	1.7631	true	3	23	1	81.226				N
D1	3hr	ATP5O	UNKNOWN	SYBR	None				31.9495	31.7911	0.1707							true	1.6906	true	3	23	1	83.9212	65.7079			Y
D2	3hr	ATP5O	UNKNOWN	SYBR	None				31.8133	31.7911	0.1707							true	1.6906	true	3	23	1	83.9212	64.9615	72.5752		Y
D3	3hr	ATP5O	UNKNOWN	SYBR	None				31.6103	31.7911	0.1707							true	1.6906	true	3	23	1	84.0701				N
D4	3hr	ID2	UNKNOWN	SYBR	None	6.9212	5.3954	8.8785	23.9303	23.8294	0.1453		-7.9616	0.1294			-2.791	true	1.4555	true	3	17	1	84.3687				N
D5	3hr	ID2	UNKNOWN	SYBR	None	6.9212	5.3954	8.8785	23.6629	23.8294	0.1453		-7.9616	0.1294			-2.791	true	1.4555	true	3	16	1	84.2165				N
D6	3hr	ID2	UNKNOWN	SYBR	None	6.9212	5.3954	8.8785	23.8951	23.8294	0.1453		-7.9616	0.1294			-2.791	true	1.4555	true	3	16	1	84.2165				N
D7	3hr	Hand1	UNKNOWN	SYBR	None	57.5537	40.9705	80.8489	29.9404	29.9048	0.2538		-1.8863	0.1766			-5.8468	true	1.7631	true	3	22	1	81.2297				N
D8	3hr	Hand1	UNKNOWN	SYBR	None	57.5537	40.9705	80.8489	29.635	29.9048	0.2538		-1.8863	0.1766			-5.8468	true	1.7631	true	3	21	1	81.2297				N
D9	3hr	Hand1	UNKNOWN	SYBR	None	57.5537	40.9705	80.8489	30.1389	29.9048	0.2538		-1.8863	0.1766			-5.8468	true	1.7631	true	3	22	1	81.226				N
E1	4hr	ATP5O	UNKNOWN	SYBR	None				31.9042	31.9289	0.0438							true	1.6906	true	3	23	1	84.0705	65.7079			Y
E2	4hr	ATP5O	UNKNOWN	SYBR	None				31.9795	31.9289	0.0438							true	1.6906	true	3	23	1	83.9212	65.1107			Y
E3	4hr	ATP5O	UNKNOWN	SYBR	None				31.9029	31.9289	0.0438							true	1.6906	true	3	23	1	84.2194	64.0618			Y
E4	4hr	ID2	UNKNOWN	SYBR	None	7.056	6.6105	7.5315	23.8948	23.9394	0.039		-7.9895	0.0339			-2.8188	true	1.4555	true	3	16	1	84.3687				N
E5	4hr	ID2	UNKNOWN	SYBR	None	7.056	6.6105	7.5315	23.9566	23.9394	0.039		-7.9895	0.0339			-2.8188	true	1.4555	true	3	16	1	84.2165				N
E6	4hr	ID2	UNKNOWN	SYBR	None	7.056	6.6105	7.5315	23.9669	23.9394	0.039		-7.9895	0.0339			-2.8188	true	1.4555	true	3	16	1	84.2165				N
E7	4hr	Hand1	UNKNOWN	SYBR	None	82.1903	74.4571	90.7267	29.4884	29.5286	0.0774		-2.4003	0.0513			-6.3609	true	1.7631	true	3	22	1	81.379				N
E8	4hr	Hand1	UNKNOWN	SYBR	None	82.1903	74.4571	90.7267	29.4796	29.5286	0.0774		-2.4003	0.0513			-6.3609	true	1.7631	true	3	21	1	81.2297				N
E9	4hr	Hand1	UNKNOWN	SYBR	None	82.1903	74.4571	90.7267	29.6178	29.5286	0.0774		-2.4003	0.0513			-6.3609	true	1.7631	true	3	21	1	81.3754				N
F1	5hr	ATP5O	UNKNOWN	SYBR	None				31.428	31.4222	0.0137							true	1.6906	true	3	22	1	84.0705	65.5586			Y
F2	5hr	ATP5O	UNKNOWN	SYBR	None				31.4066	31.4222	0.0137							true	1.6906	true	3	22	1	84.0705				N
F3	5hr	ATP5O	UNKNOWN	SYBR	None				31.432	31.4222	0.0137							true	1.6906	true	3	22	1	84.2194	63.9125			Y
F4	5hr	ID2	UNKNOWN	SYBR	None	5.2772	5.0668	5.4963	23.8258	23.8518	0.034		-7.5704	0.0211			-2.3998	true	1.4555	true	3	16	1	84.3687				N
F5	5hr	ID2	UNKNOWN	SYBR	None	5.2772	5.0668	5.4963	23.8903	23.8518	0.034		-7.5704	0.0211			-2.3998	true	1.4555	true	3	16	1	84.3658				N
F6	5hr	ID2	UNKNOWN	SYBR	None	5.2772	5.0668	5.4963	23.8394	23.8518	0.034		-7.5704	0.0211			-2.3998	true	1.4555	true	3	16	1	84.2165				N
F7	5hr	Hand1	UNKNOWN	SYBR	None	69.4893	62.2824	77.5302	29.3751	29.264	0.0976		-2.1581	0.0569			-6.1187	true	1.7631	true	3	21	1	81.2297				N
F8	5hr	Hand1	UNKNOWN	SYBR	None	69.4893	62.2824	77.5302	29.192	29.264	0.0976		-2.1581	0.0569			-6.1187	true	1.7631	true	3	21	1	81.2297				N
F9	5hr	Hand1	UNKNOWN	SYBR	None	69.4893	62.2824	77.5302	29.225	29.264	0.0976		-2.1581	0.0569			-6.1187	true	1.7631	true	3	21	1	81.3754				N
G1	6hr	ATP5O	UNKNOWN	SYBR	None				31.9384	31.8915	0.0657							true	1.6906	true	3	22	1	84.0705	66.6036			Y
G2	6hr	ATP5O	UNKNOWN	SYBR	None				31.8163	31.8915	0.0657							true	1.6906	true	3	24	1	84.0705				N
G3	6hr	ATP5O	UNKNOWN	SYBR	None				31.9196	31.8915	0.0657							true	1.6906	true	3	23	1	84.2194				N
G4	6hr	ID2	UNKNOWN	SYBR	None	7.0958	6.3759	7.897	23.8238	23.8939	0.0703		-7.9976	0.0556			-2.827	true	1.4555	true	3	16	1	84.518				N
G5	6hr	ID2	UNKNOWN	SYBR	None	7.0958	6.3759	7.897	23.9645	23.8939	0.0703		-7.9976	0.0556			-2.827	true	1.4555	true	3	16	1	84.3658				N
G6	6hr	ID2	UNKNOWN	SYBR	None	7.0958	6.3759	7.897	23.8934	23.8939	0.0703		-7.9976	0.0556			-2.827	true	1.4555	true	3	16	1	84.3658				N
G7	6hr	Hand1	UNKNOWN	SYBR	None	47.3813	40.3096	55.6937	30.163	30.2858	0.1298		-1.6057	0.084			-5.5662	true	1.7631	true	3	22	1	81.379				N
G8	6hr	Hand1	UNKNOWN	SYBR	None	47.3813	40.3096	55.6937	30.2729	30.2858	0.1298		-1.6057	0.084			-5.5662	true	1.7631	true	3	22	1	81.379				N
G9	6hr	Hand1	UNKNOWN	SYBR	None	47.3813	40.3096	55.6937	30.4216	30.2858	0.1298		-1.6057	0.084			-5.5662	true	1.7631	true	3	22	1	81.3754				N
H1	7hr	ATP5O	UNKNOWN	SYBR	None				31.7135	31.6783	0.0743							true	1.6906	true	3	22	1	84.2198	64.8122			Y
H2	7hr	ATP5O	UNKNOWN	SYBR	None				31.5929	31.6783	0.0743							true	1.6906	true	3	23	1	84.2198				N
H3	7hr	ATP5O	UNKNOWN	SYBR	None				31.7285	31.6783	0.0743							true	1.6906	true	3	23	1	84.3687	65.555	73.17		Y
H4	7hr	ID2	UNKNOWN	SYBR	None	5.1133	4.4623	5.8594	24.0909	24.1534	0.0975		-7.5249	0.0708			-2.3543	true	1.4555	true	3	16	1	84.518				N
H5	7hr	ID2	UNKNOWN	SYBR	None	5.1133	4.4623	5.8594	24.1036	24.1534	0.0975		-7.5249	0.0708			-2.3543	true	1.4555	true	3	16	1	84.3658				N
H6	7hr	ID2	UNKNOWN	SYBR	None	5.1133	4.4623	5.8594	24.2657	24.1534	0.0975		-7.5249	0.0708			-2.3543	true	1.4555	true	3	17	1	84.3658				N
H7	7hr	Hand1	UNKNOWN	SYBR	None	35.9583	32.4823	39.8063	30.507	30.4706	0.0534		-1.2077	0.0528			-5.1683	true	1.7631	true	3	22	1	81.379				N
H8	7hr	Hand1	UNKNOWN	SYBR	None	35.9583	32.4823	39.8063	30.4094	30.4706	0.0534		-1.2077	0.0528			-5.1683	true	1.7631	true	3	22	1	81.379				N
H9	7hr	Hand1	UNKNOWN	SYBR	None	35.9583	32.4823	39.8063	30.4954	30.4706	0.0534		-1.2077	0.0528			-5.1683	true	1.7631	true	3	23	1	81.5248				N

Analysis Type = Singleplex
Endogenous Control = ATP5O
RQ Min/Max Confidence Level = 95.0
Reference Sample = X
