# Supplementary material for: Rapid changes in morphogen concentration control self-organized patterning in human embryonic stem cells
Source: eLife. 2019 Mar 4;8:e40526. doi: 10.7554/eLife.40526 (PMC6398983; doi:10.7554/eLife.40526)
Supplement: Figure 4—source data 1. — Requires the github repository – idse/stemcells. [file elife-40526-fig4-data1.zip › figure4/0_qpcr/170724_BMPramp/170724_BMPramp/170729 BMP Ramp ID2 Hand1 plate 2 rerun_data.txt]

* Block Type = 96well
* Chemistry = SYBR_GREEN
* Experiment File Name = D:\Applied Biosystems\StepOne Software v2.3\experiments\170729 BMP Ramp ID2 Hand1 plate 2 rerun.eds
* Experiment Run End Time = 2017-07-29 11:59:41 AM CDT
* Instrument Type = steponeplus
* Passive Reference = ROX

[Results]
Well	Sample Name	Target Name	Task	Reporter	Quencher	RQ	RQ Min	RQ Max	Cт	Cт Mean	Cт SD	ΔCт	ΔCт Mean	ΔCт SE	HK Control ΔCт Mean	HK Control ΔCт SE	ΔΔCт	Automatic Ct Threshold	Ct Threshold	Automatic Baseline	Baseline Start	Baseline End	Efficiency	Tm1	Tm2	Tm3	Comments	HIGHSD	CTFAIL	MTP
A1	8hr	ATP5O	UNKNOWN	SYBR	None				29.4588	29.4103	0.2925							true	0.5994	true	3	22	1	84.3723	64.8351			N	N	Y
A2	8hr	ATP5O	UNKNOWN	SYBR	None				29.6755	29.4103	0.2925							true	0.5994	true	3	23	1	84.2232	64.0894			N	N	Y
A3	8hr	ATP5O	UNKNOWN	SYBR	None				29.0965	29.4103	0.2925							true	0.5994	true	3	21	1	84.5237	65.2838			N	N	Y
A4	8hr	ID2	UNKNOWN	SYBR	None	1	0.7198	1.3892	18.5922	18.6436	0.0445		-10.7667	0.1708			0	true	0.0706	true	3	15	1	84.8219				N	N	N
A5	8hr	ID2	UNKNOWN	SYBR	None	1	0.7198	1.3892	18.6679	18.6436	0.0445		-10.7667	0.1708			0	true	0.0706	true	3	16	1	84.5231				N	N	N
A6	8hr	ID2	UNKNOWN	SYBR	None	1	0.7198	1.3892	18.6706	18.6436	0.0445		-10.7667	0.1708			0	true	0.0706	true	3	15	1	84.5231				N	N	N
A7	8hr	Hand1	UNKNOWN	SYBR	None	1	0.6016	1.6623	27.7977	28.1866	0.3516		-1.2237	0.2641			0	true	0.5613	true	3	21	1	81.6855				N	N	N
A8	8hr	Hand1	UNKNOWN	SYBR	None	1	0.6016	1.6623	28.2802	28.1866	0.3516		-1.2237	0.2641			0	true	0.5613	true	3	22	1	81.5364				N	N	N
A9	8hr	Hand1	UNKNOWN	SYBR	None	1	0.6016	1.6623	28.4819	28.1866	0.3516		-1.2237	0.2641			0	true	0.5613	true	3	22	1	81.5405				N	N	N
B1	9hr	ATP5O	UNKNOWN	SYBR	None				29.6855	29.4832	0.1826							true	0.5994	true	3	22	1	84.2232	64.9843	73.0378		N	N	Y
B2	9hr	ATP5O	UNKNOWN	SYBR	None				29.4336	29.4832	0.1826							true	0.5994	true	3	22	1	84.3723				N	N	N
B3	9hr	ATP5O	UNKNOWN	SYBR	None				29.3305	29.4832	0.1826							true	0.5994	true	3	21	1	84.3745	63.1957			N	N	Y
B4	9hr	ID2	UNKNOWN	SYBR	None	0.8469	0.69	1.0395	18.9433	18.9563	0.0256		-10.5269	0.1065			0.2398	true	0.0706	true	3	15	1	84.6728				N	N	N
B5	9hr	ID2	UNKNOWN	SYBR	None	0.8469	0.69	1.0395	18.9397	18.9563	0.0256		-10.5269	0.1065			0.2398	true	0.0706	true	3	16	1	84.5231				N	N	N
B6	9hr	ID2	UNKNOWN	SYBR	None	0.8469	0.69	1.0395	18.9857	18.9563	0.0256		-10.5269	0.1065			0.2398	true	0.0706	true	3	16	1	84.5231				N	N	N
B7	9hr	Hand1	UNKNOWN	SYBR	None	1.0444	0.8496	1.284	28.1674	28.1968	0.0343		-1.2864	0.1073			-0.0627	true	0.5613	true	3	22	1	81.5364				N	N	N
B8	9hr	Hand1	UNKNOWN	SYBR	None	1.0444	0.8496	1.284	28.1884	28.1968	0.0343		-1.2864	0.1073			-0.0627	true	0.5613	true	3	22	1	81.5364				N	N	N
B9	9hr	Hand1	UNKNOWN	SYBR	None	1.0444	0.8496	1.284	28.2345	28.1968	0.0343		-1.2864	0.1073			-0.0627	true	0.5613	true	3	22	1	81.5405				N	N	N
C1	10hr	ATP5O	UNKNOWN	SYBR	None				29.43	29.4032	0.0702							true	0.5994	true	3	23	1	84.2232				N	N	N
C2	10hr	ATP5O	UNKNOWN	SYBR	None				29.456	29.4032	0.0702							true	0.5994	true	3	22	1	84.2232	63.642			N	N	Y
C3	10hr	ATP5O	UNKNOWN	SYBR	None				29.3235	29.4032	0.0702							true	0.5994	true	3	22	1	84.3745	63.7923			N	N	Y
C4	10hr	ID2	UNKNOWN	SYBR	None	0.8748	0.6642	1.1522	18.9783	18.8295	0.2378		-10.5737	0.1431			0.193	true	0.0706	true	3	16	1	84.6728				N	N	N
C5	10hr	ID2	UNKNOWN	SYBR	None	0.8748	0.6642	1.1522	18.5552	18.8295	0.2378		-10.5737	0.1431			0.193	true	0.0706	true	3	15	1	84.5231				N	N	N
C6	10hr	ID2	UNKNOWN	SYBR	None	0.8748	0.6642	1.1522	18.9549	18.8295	0.2378		-10.5737	0.1431			0.193	true	0.0706	true	3	15	1	84.5231				N	N	N
C7	10hr	Hand1	UNKNOWN	SYBR	None	1.009	0.9223	1.1039	28.2127	28.1665	0.0402		-1.2367	0.0467			-0.013	true	0.5613	true	3	22	1	81.5364				N	N	N
C8	10hr	Hand1	UNKNOWN	SYBR	None	1.009	0.9223	1.1039	28.1473	28.1665	0.0402		-1.2367	0.0467			-0.013	true	0.5613	true	3	22	1	81.5364				N	N	N
C9	10hr	Hand1	UNKNOWN	SYBR	None	1.009	0.9223	1.1039	28.1396	28.1665	0.0402		-1.2367	0.0467			-0.013	true	0.5613	true	3	21	1	81.5405				N	N	N
D1	11hr	ATP5O	UNKNOWN	SYBR	None				29.6857	29.579	0.0926							true	0.5994	true	3	22	1	84.2232				N	N	N
D2	11hr	ATP5O	UNKNOWN	SYBR	None				29.5186	29.579	0.0926							true	0.5994	true	3	22	1	84.2232				N	N	N
D3	11hr	ATP5O	UNKNOWN	SYBR	None				29.5328	29.579	0.0926							true	0.5994	true	3	22	1	84.3745	64.2397			N	N	Y
D4	11hr	ID2	UNKNOWN	SYBR	None	0.7924	0.6339	0.9906	19.285	19.148	0.1782		-10.431	0.116			0.3357	true	0.0706	true	3	16	1	84.6728				N	N	N
D5	11hr	ID2	UNKNOWN	SYBR	None	0.7924	0.6339	0.9906	19.2124	19.148	0.1782		-10.431	0.116			0.3357	true	0.0706	true	3	16	1	84.5231				N	N	N
D6	11hr	ID2	UNKNOWN	SYBR	None	0.7924	0.6339	0.9906	18.9465	19.148	0.1782		-10.431	0.116			0.3357	true	0.0706	true	3	15	1	84.5231				N	N	N
D7	11hr	Hand1	UNKNOWN	SYBR	None	1.3064	1.1748	1.4528	27.9484	27.9698	0.0236		-1.6093	0.0552			-0.3856	true	0.5613	true	3	21	1	81.5364				N	N	N
D8	11hr	Hand1	UNKNOWN	SYBR	None	1.3064	1.1748	1.4528	27.9658	27.9698	0.0236		-1.6093	0.0552			-0.3856	true	0.5613	true	3	22	1	81.5364				N	N	N
D9	11hr	Hand1	UNKNOWN	SYBR	None	1.3064	1.1748	1.4528	27.995	27.9698	0.0236		-1.6093	0.0552			-0.3856	true	0.5613	true	3	22	1	81.5405				N	N	N
E1	12hr	ATP5O	UNKNOWN	SYBR	None				34.0812	34.4255	0.3162							true	0.5994	true	3	26	1	84.3723	62.598			N	N	Y
E2	12hr	ATP5O	UNKNOWN	SYBR	None				34.4926	34.4255	0.3162							true	0.5994	true	3	29	1	84.2232	63.0454			N	N	Y
E3	12hr	ATP5O	UNKNOWN	SYBR	None				34.7027	34.4255	0.3162							true	0.5994	true	3	28	1	84.3745				N	N	N
E4	12hr	ID2	UNKNOWN	SYBR	None	0.0157	0	406.5901	34.2501	29.6482	6.5081		-4.7773	4.6055			5.9894	true	0.0706	true	3	30	1	84.3745	63.0466			Y	N	Y
E5	12hr	ID2	UNKNOWN	SYBR	None	0.0157	0	406.5901	25.0463	29.6482	6.5081		-4.7773	4.6055			5.9894	true	0.0706	true	3	17	1	63.1948				Y	N	N
E6	12hr	ID2	UNKNOWN	SYBR	None				Undetermined	29.6482	6.5081							true	0.0706	true	3	30	1	63.0456				N	Y	N
E7	12hr	Hand1	UNKNOWN	SYBR	None	0.1284	0.053	0.3112	35.5152	36.1632	0.7314		1.7377	0.46			2.9614	true	0.5613	true	3	30	1	81.3873	62.0027			Y	N	Y
E8	12hr	Hand1	UNKNOWN	SYBR	None	0.1284	0.053	0.3112	36.0182	36.1632	0.7314		1.7377	0.46			2.9614	true	0.5613	true	3	30	1	81.3873	74.8264	62.301		Y	N	Y
E9	12hr	Hand1	UNKNOWN	SYBR	None	0.1284	0.053	0.3112	36.9562	36.1632	0.7314		1.7377	0.46			2.9614	true	0.5613	true	3	33	1	81.2423	62.3034			Y	N	Y
F1	13hr	ATP5O	UNKNOWN	SYBR	None				28.7933	28.8713	0.0807							true	0.5994	true	3	22	1	84.3723				N	N	N
F2	13hr	ATP5O	UNKNOWN	SYBR	None				28.9544	28.8713	0.0807							true	0.5994	true	3	22	1	84.3723				N	N	N
F3	13hr	ATP5O	UNKNOWN	SYBR	None				28.8663	28.8713	0.0807							true	0.5994	true	3	21	1	84.5237	63.9415			N	N	Y
F4	13hr	ID2	UNKNOWN	SYBR	None	0.8822	0.7931	0.9814	18.2721	18.2854	0.0517		-10.5859	0.0553			0.1808	true	0.0706	true	3	14	1	84.8219				N	N	N
F5	13hr	ID2	UNKNOWN	SYBR	None	0.8822	0.7931	0.9814	18.3424	18.2854	0.0517		-10.5859	0.0553			0.1808	true	0.0706	true	3	15	1	84.6723				N	N	N
F6	13hr	ID2	UNKNOWN	SYBR	None	0.8822	0.7931	0.9814	18.2416	18.2854	0.0517		-10.5859	0.0553			0.1808	true	0.0706	true	3	15	1	84.6723				N	N	N
F7	13hr	Hand1	UNKNOWN	SYBR	None	1.0653	0.8951	1.2679	27.483	27.5563	0.1343		-1.315	0.0905			-0.0913	true	0.5613	true	3	21	1	81.6855				N	N	N
F8	13hr	Hand1	UNKNOWN	SYBR	None	1.0653	0.8951	1.2679	27.4746	27.5563	0.1343		-1.315	0.0905			-0.0913	true	0.5613	true	3	21	1	81.6855				N	N	N
F9	13hr	Hand1	UNKNOWN	SYBR	None	1.0653	0.8951	1.2679	27.7114	27.5563	0.1343		-1.315	0.0905			-0.0913	true	0.5613	true	3	21	1	81.6896				N	N	N
G1	14hr	ATP5O	UNKNOWN	SYBR	None				30.1189	29.893	0.1963							true	0.5994	true	3	23	1	84.2232	65.2825			N	N	Y
G2	14hr	ATP5O	UNKNOWN	SYBR	None				29.7648	29.893	0.1963							true	0.5994	true	3	23	1	84.3723	65.4317			N	N	Y
G3	14hr	ATP5O	UNKNOWN	SYBR	None				29.7951	29.893	0.1963							true	0.5994	true	3	23	1	84.5237	65.2838			N	N	Y
G4	14hr	ID2	UNKNOWN	SYBR	None	1.1743	0.9388	1.4689	18.8723	18.8945	0.0453		-10.9985	0.1163			-0.2318	true	0.0706	true	3	16	1	84.8219				N	N	N
G5	14hr	ID2	UNKNOWN	SYBR	None	1.1743	0.9388	1.4689	18.8646	18.8945	0.0453		-10.9985	0.1163			-0.2318	true	0.0706	true	3	16	1	84.6723				N	N	N
G6	14hr	ID2	UNKNOWN	SYBR	None	1.1743	0.9388	1.4689	18.9466	18.8945	0.0453		-10.9985	0.1163			-0.2318	true	0.0706	true	3	16	1	84.6723				N	N	N
G7	14hr	Hand1	UNKNOWN	SYBR	None	2.1316	1.5222	2.9849	27.3109	27.5774	0.2309		-2.3156	0.175			-1.0919	true	0.5613	true	3	21	1	81.8346				N	N	N
G8	14hr	Hand1	UNKNOWN	SYBR	None	2.1316	1.5222	2.9849	27.7042	27.5774	0.2309		-2.3156	0.175			-1.0919	true	0.5613	true	3	22	1	81.6855				N	N	N
G9	14hr	Hand1	UNKNOWN	SYBR	None	2.1316	1.5222	2.9849	27.717	27.5774	0.2309		-2.3156	0.175			-1.0919	true	0.5613	true	3	22	1	81.8388				N	N	N
H1	B14	ATP5O	UNKNOWN	SYBR	None				18.3778	17.8579	0.7757							true	0.5994	true	3	4	1	61.8523				Y	N	N
H2	B14	ATP5O	UNKNOWN	SYBR	None				18.2296	17.8579	0.7757							true	0.5994	true	1	3	1	62.0015				Y	N	N
H3	B14	ATP5O	UNKNOWN	SYBR	None				16.9663	17.8579	0.7757							true	0.5994	true	1	3	1	61.7043				Y	N	N
H4	B14	ID2	UNKNOWN	SYBR	None	0.4915	0.1803	1.3397	8.1134	8.1158	0.4611		-9.7421	0.521			1.0246	true	0.0706	true	3	4	1	62.1517				N	N	N
H5	B14	ID2	UNKNOWN	SYBR	None	0.4915	0.1803	1.3397	7.6559	8.1158	0.4611		-9.7421	0.521			1.0246	true	0.0706	true	3	4	1	62.0016				N	N	N
H6	B14	ID2	UNKNOWN	SYBR	None	0.4915	0.1803	1.3397	8.5781	8.1158	0.4611		-9.7421	0.521			1.0246	true	0.0706	true	1	3	1	61.8524				N	N	N
H7	B14	Hand1	UNKNOWN	SYBR	None	0.3539	0.1361	0.9203	17.858	18.1328	0.3716		0.2749	0.4966			1.4986	true	0.5613	true	3	4	1	81.5364	61.7045	74.9755		N	N	Y
H8	B14	Hand1	UNKNOWN	SYBR	None	0.3539	0.1361	0.9203	17.9848	18.1328	0.3716		0.2749	0.4966			1.4986	true	0.5613	true	3	5	1	81.3873	61.7045			N	N	Y
H9	B14	Hand1	UNKNOWN	SYBR	None	0.3539	0.1361	0.9203	18.5557	18.1328	0.3716		0.2749	0.4966			1.4986	true	0.5613	true	3	4	1	81.6896	75.1281	61.7069		N	N	Y

Analysis Type = Singleplex
Endogenous Control = ATP5O
RQ Min/Max Confidence Level = 95.0
Reference Sample = 8hr
