# Supplementary material for: Rapid changes in morphogen concentration control self-organized patterning in human embryonic stem cells
Source: eLife. 2019 Mar 4;8:e40526. doi: 10.7554/eLife.40526 (PMC6398983; doi:10.7554/eLife.40526)
Supplement: Figure 4—source data 1. — Requires the github repository – idse/stemcells. [file elife-40526-fig4-data1.zip › figure4/170116_8WellRampRepeat/8WellRampRepeat.txt]

Name : 8WellRampRepeat	16/01/2017	11:43:18 AM	

Type : 16 bit grey/pseudo
Intensity : 1.000000 lux
x : 1024 * 0.325000 : um
y : 1024 * 0.325000 : um
Wavelength : 2
Z : 5
XY : 32
Time : 122


[Environment]
User=D5WCD22
Configuration=SD Confocal
[Environment End]
[Created]
Date=15/01/2017
Time=12:28:21 PM
[Created End]
[Protocol Description]
Protocol - Protocol1
	6D View Compatible - Yes
	Image - Protocol1
		Camera Binning - Use Current
		Wait Allocation - Off
		Camera Selection - Use Current
		Scan - LastSession\XYScan
		Events
		Repeat T - 131 times (11 min)
			Auto Focus Activate - Every time
			Repeat - XY
				XY Positions - (32)
					XY 1 - (48090,-7278,6379.12 (IXBX Z Motor (ZDC) 12))
					XY 2 - (46112,-8409,6392.51 (IXBX Z Motor (ZDC) 13))
					XY 3 - (44369,-7151,6407.11 (IXBX Z Motor (ZDC) 14))
					XY 4 - (40426,-6193,6400.42 (IXBX Z Motor (ZDC) 12))
					XY 5 - (34890,-6219,6430.48 (IXBX Z Motor (ZDC) 13))
					XY 6 - (32245,-6187,6423.88 (IXBX Z Motor (ZDC) 13))
					XY 7 - (29599,-6511,6430.62 (IXBX Z Motor (ZDC) 13))
					XY 8 - (27264,-5526,6446.01 (IXBX Z Motor (ZDC) 13))
					XY 9 - (21593,-5343,6450.81 (IXBX Z Motor (ZDC) 12))
					XY 10 - (20026,-5292,6467.67 (IXBX Z Motor (ZDC) 13))
					XY 11 - (18533,-4720,6469.67 (IXBX Z Motor (ZDC) 13))
					XY 12 - (14466,-6287,6446.86 (IXBX Z Motor (ZDC) 13))
					XY 13 - (10043,-5940,6451.21 (IXBX Z Motor (ZDC) 13))
					XY 14 - (8201,-6191,6439.81 (IXBX Z Motor (ZDC) 13))
					XY 15 - (6351,-6417,6418.86 (IXBX Z Motor (ZDC) 13))
					XY 16 - (4422,-6497,6438.05 (IXBX Z Motor (ZDC) 14))
					XY 17 - (3525,2917,6446.21 (IXBX Z Motor (ZDC) 14))
					XY 18 - (4663,2192,6441.23 (IXBX Z Motor (ZDC) 13))
					XY 19 - (6222,4182,6432.22 (IXBX Z Motor (ZDC) 11))
					XY 20 - (9977,5181,6456.81 (IXBX Z Motor (ZDC) 12))
					XY 21 - (14817,4453,6457.21 (IXBX Z Motor (ZDC) 13))
					XY 22 - (18010,4643,6470.6 (IXBX Z Motor (ZDC) 14))
					XY 23 - (20106,4687,6464 (IXBX Z Motor (ZDC) 13))
					XY 24 - (22439,4807,6449.2 (IXBX Z Motor (ZDC) 13))
					XY 25 - (27861,1457,6449.78 (IXBX Z Motor (ZDC) 12))
					XY 26 - (29400,3127,6437.38 (IXBX Z Motor (ZDC) 14))
					XY 27 - (30287,2299,6441.18 (IXBX Z Motor (ZDC) 14))
					XY 28 - (31974,2066,6431.77 (IXBX Z Motor (ZDC) 12))
					XY 29 - (41423,2911,6409.57 (IXBX Z Motor (ZDC) 14))
					XY 30 - (43209,2843,6406.76 (IXBX Z Motor (ZDC) 13))
					XY 31 - (46793,2975,6369.36 (IXBX Z Motor (ZDC) 12))
					XY 32 - (47750,2068,6371.75 (IXBX Z Motor (ZDC) 12))
				Auto Focus - IXBX Z Motor (ZDC)
				Repeat - Channel (Confocal 488,Confocal 561)
					Channel Description
						Channel - Confocal 488
							Camera EM Gain - 240
							Camera Binning X - CURRENT
							Camera Binning Y - CURRENT
							Camera Exposure Time (s) - 1
							Camera Exposure Units - 1
							DSD Imaging Mode - 3
							LUT - Green
							Map Min - 527
							Map Max - 1951
							Trigger - Pre : X,X,X,X,X,X,X,X, :: Post : X,X,X,X,X,X,X,X,
							IXBX Analyzer - Current
							IXBX Condenser - Current
							IXBX DIC - Current
							IXBX Fluo Filter 1 - 8
							IXBX Fluo Filter 2 - Current
							IXBX Fluo Filter 3 - Current
							IXBX Fluo Shutter 1 - Current
							IXBX Polarizer - Current
							IXBX Port - 1
							IXBX Trans Filter 1 - Current
							IXBX Trans Shutter 1 - Closed
							IXBX Z Motor (ZDC) - Current
							Sutter Shutter Shutter 1 - Current
							Sutter Shutter Shutter 2 - Current
							Sutter Wheel Wheel 1 - Current
							Sutter Wheel Wheel 2 - Current
							Sutter Wheel Wheel 3 - Current
							CSU Aperture - 18.5
							CSU Camera Port - Current
							CSU Lens 1 - Current
							CSU Lens 2 - Current
							CSU NIR Shutter - Current
							CSU PB Mirror - Current
							CSU PB Shutter - Current
							CSU Port - 0
							CSU Shutter - Current
							Dichroic - 488
							Emmision - Current
							Excitation - 525
							NDFilter - Current
							AOTF Channel 1 Intensity - -1
							AOTF Channel 2 Intensity - -1
							AOTF Channel 3 Intensity - 20
							AOTF Channel 4 Intensity - -1
							AOTF Channel 5 Intensity - -1
							AOTF Channel 6 Intensity - -1
							AOTF Laser 1 Enabled - 1
							AOTF Laser 1 External Control - 0
							AOTF Laser 2 Enabled - 1
							AOTF Laser 2 External Control - 0
							AOTF Laser 3 Enabled - 1
							AOTF Laser 3 External Control - Current
							AOTF Laser 4 Enabled - 1
							AOTF Laser 4 External Control - Current
							AOTF Laser 5 Enabled - 1
							AOTF Laser 5 External Control - Current
							AOTF Laser 6 Enabled - 1
							AOTF Laser 6 External Control - 0
							AOTF MPD - Current
							AOTF Position - 488
							AOTF Shutter - Open-Closed
						Channel - Confocal 561
							Camera EM Gain - 240
							Camera Binning X - CURRENT
							Camera Binning Y - CURRENT
							Camera Exposure Time (s) - 0.4
							Camera Exposure Units - 1
							DSD Imaging Mode - 3
							LUT - Red
							Map Min - 543
							Map Max - 2527
							Trigger - Pre : X,X,X,X,X,X,X,X, :: Post : X,X,X,X,X,X,X,X,
							IXBX Analyzer - Current
							IXBX Condenser - Current
							IXBX DIC - Current
							IXBX Fluo Filter 1 - 8
							IXBX Fluo Filter 2 - Current
							IXBX Fluo Filter 3 - Current
							IXBX Fluo Shutter 1 - Current
							IXBX Polarizer - Current
							IXBX Port - 1
							IXBX Trans Filter 1 - Current
							IXBX Trans Shutter 1 - Current
							IXBX Z Motor (ZDC) - Current
							Sutter Shutter Shutter 1 - Current
							Sutter Shutter Shutter 2 - Current
							Sutter Wheel Wheel 1 - Current
							Sutter Wheel Wheel 2 - Current
							Sutter Wheel Wheel 3 - Current
							CSU Aperture - 18.5
							CSU Camera Port - Current
							CSU Lens 1 - Current
							CSU Lens 2 - Current
							CSU NIR Shutter - Current
							CSU PB Mirror - Current
							CSU PB Shutter - Current
							CSU Port - 0
							CSU Shutter - Current
							Dichroic - 488
							Emmision - Current
							Excitation - 607
							NDFilter - Current
							AOTF Channel 1 Intensity - -1
							AOTF Channel 2 Intensity - -1
							AOTF Channel 3 Intensity - -1
							AOTF Channel 4 Intensity - -1
							AOTF Channel 5 Intensity - 20
							AOTF Channel 6 Intensity - -1
							AOTF Laser 1 Enabled - 1
							AOTF Laser 1 External Control - 0
							AOTF Laser 2 Enabled - 1
							AOTF Laser 2 External Control - 0
							AOTF Laser 3 Enabled - 1
							AOTF Laser 3 External Control - Current
							AOTF Laser 4 Enabled - 1
							AOTF Laser 4 External Control - Current
							AOTF Laser 5 Enabled - 1
							AOTF Laser 5 External Control - Current
							AOTF Laser 6 Enabled - 1
							AOTF Laser 6 External Control - 0
							AOTF MPD - Current
							AOTF Position - 561
							AOTF Shutter - Open-Closed
					Repeat Z - 6 um in 5 planes (centre)
						Snap - Frame
					End - Z
				End - Channel
			End - XY
		End - T

[Protocol Description End]
[XYZScan]
ScanName=LastSession\XYScan
FileVersion=2
Centre=False
Channel=
WellPattern=
Density=0
Calibration=
XYFields=21	44012,-7494,6356.54	43910,-7026,6356.54	43878,-6801,6356.54	36053,-6428,6336.94	36053,-6658,6336.94	35880,-6983,6336.74	21282,-6983,6306.54	21282,-6674,6309.74	21150,-6674,6308.94	10865,-6438,6278.74	10868,-6304,6278.74	10758,-5471,6277.34	19771,2920,6324.54	20130,3373,6324.54	19943,3701,6324.54	33650,3297,6343.34	34001,3218,6343.34	34226,3054,6343.34	42490,4288,6369.34	42490,4566,6366.74	42329,4807,6368.54
ZScan=
Montage=
Plates=
MontageOffsets=
MF Scan Present=True
[XYZScan End]
[Region Info (Fields) Field]
Width=332.800000
Height=332.800000
[Region Info (Fields) Field End]
[Region Info (Fields)]
32	5	RegionData6.0	15/01/2017	12:28:21 PM	
Class Name	Class Colour	Position X	Position Y	Position Z	
Fields	32768	48090.000000	-7278.000000
6379.120000
Fields	32768	46112.000000	-8409.000000
6392.510000
Fields	32768	44369.000000	-7151.000000
6407.110000
Fields	32768	40426.000000	-6193.000000
6400.420000
Fields	32768	34890.000000	-6219.000000
6430.480000
Fields	32768	32245.000000	-6187.000000
6423.880000
Fields	32768	29599.000000	-6511.000000
6430.620000
Fields	32768	27264.000000	-5526.000000
6446.010000
Fields	32768	21593.000000	-5343.000000
6450.810000
Fields	32768	20026.000000	-5292.000000
6467.670000
Fields	32768	18533.000000	-4720.000000
6469.670000
Fields	32768	14466.000000	-6287.000000
6446.860000
Fields	32768	10043.000000	-5940.000000
6451.210000
Fields	32768	8201.000000	-6191.000000
6439.810000
Fields	32768	6351.000000	-6417.000000
6418.860000
Fields	32768	4422.000000	-6497.000000
6438.050000
Fields	32768	3525.000000	2917.000000
6446.210000
Fields	32768	4663.000000	2192.000000
6441.230000
Fields	32768	6222.000000	4182.000000
6432.220000
Fields	32768	9977.000000	5181.000000
6456.810000
Fields	32768	14817.000000	4453.000000
6457.210000
Fields	32768	18010.000000	4643.000000
6470.600000
Fields	32768	20106.000000	4687.000000
6464.000000
Fields	32768	22439.000000	4807.000000
6449.200000
Fields	32768	27861.000000	1457.000000
6449.780000
Fields	32768	29400.000000	3127.000000
6437.380000
Fields	32768	30287.000000	2299.000000
6441.180000
Fields	32768	31974.000000	2066.000000
6431.770000
Fields	32768	41423.000000	2911.000000
6409.570000
Fields	32768	43209.000000	2843.000000
6406.760000
Fields	32768	46793.000000	2975.000000
6369.360000
Fields	32768	47750.000000	2068.000000
6371.750000

[Region Info (Fields) End]
[Grab Parameters]
Camera=iXon Ultra
Window Left=0
Window Top=0
Window Right=1023
Window Bottom=1023
Window Width=1024
Window Height=1024
BinningX=1
BinningY=1
Image Width=1024
Image Height=1024
Exposure=1000.0 ms
Rotation=3
FlipV=0
FlipH=0
TimeStamps=Hardware
[Grab Parameters End]
[Tab Device Info]
Camera=DU888_BV 9462
ControllerCard=USB
DriverVersion=2.98.33001.0
CofVersion=0
VxDVersion=0.0
SoftwareTrigger=Supported
BitDepth=16
FPGA_Version=205.205
Ocx_Version=5.4.14.10
Ocx_Time=03:23:20 Jun 03 2015
Ocx_File=C:\PROGRA~2\ANDORB~1\COMMON~1\KIDAND~1.OCX

[Tab Device Info End]
[Tab Exposure]
Window=1024 : 1024
Shutter=Open
Binning=1 x 1
Temperature - Actual =-70
Display Control - Fastest=Checked
Display Control - Display Rate=1
Gains - Pre-Amp-Gain=Gain 2
EM Gain - Enabled=Checked
Gains - EMGain=240
Exposure Time - Frame Transfer=Unchecked
Exposure Time - unit=ms
Exposure Time - exposure value=1000.0
Exposure Time - Readout in ms=42.224
Experiment Control - FLZ=Unchecked
Experiment Control - Trig Mode=Free Run
Use Frame averaging=Unchecked
Frames to be averaged=2
Fastest Grab=Unchecked
Available memory=4095
[Tab Exposure End]
[Tab Temperature/Shutter]
Temperature Setting=-70
Actual Temperature=-70
Cooling=Steady
Fan=Full
TTL High Open=Checked
Shutter Open Transfer Time=60
Shutter Close Transfer Time=80
[Tab Temperature/Shutter End]
[Tab Speed/Amplifer]
Horizontal Readout=30.000
Vertical Readout time=[2.200]
ADC Channel=0
Vertical Clock Voltage=Normal
Output Amplifier=EM Port
Baseline Clamp=Checked
[Tab Speed/Amplifer End]
[Tab Image Orientation]
Flip=None
Rotation in Degrees=180
[Tab Image Orientation End]
[Image Info]
Window Left=0
Window Top=0
Window Right=1023
Window Bottom=1023
Window Width=1024
Window Height=1024
Window BinningX=1
Window BinningY=1
[Image Info End]
[First Frame]
SavedTime=1/15/2017 12:28:27 PM.293
[First Frame End]
