# Supplementary material for: Rapid changes in morphogen concentration control self-organized patterning in human embryonic stem cells
Source: eLife. 2019 Mar 4;8:e40526. doi: 10.7554/eLife.40526 (PMC6398983; doi:10.7554/eLife.40526)
Supplement: Figure 4—source data 1. — Requires the github repository – idse/stemcells. [file elife-40526-fig4-data1.zip › figure4/170116_8WellRampRepeat/analyze_LiveAndor.m]

clear all; close all; 

addpath(genpath('/Users/idse/repos/Warmflash/stemcells'));
dataDir = '/Users/idse/data_tmp/00_adaptivePaper/0_ramps/170116_8WellRampRepeat';

meta = MetadataAndor(dataDir);

% manual metadata
%-------------------

% TODO : modify MetadataAndor to contain all info below

treatmentTime = 3;

meta.nWells = 8;
meta.posPerCondition = 4;
meta.conditions = {'10ng','10ng,5x1h','10ng,5x2h','10ng,10x1h',...
                    '3ng,10x1h','3ng,5x2h','3ng,5x1h','3ng'};

nucChannel = 2;
S4Channel = 1;
tmax = meta.nTime;

% visualize positions
%---------------------

% meta.displayPositions;

% TODO: create merged cellData for montage
% movies of distribution over time

%% extract nuclear and cytoplasmic levels

% externally I will have all indices starting at 1
% the Andor offset to start at 0 will be internal

opts = struct(  'cytoplasmicLevels',    true,... %'tMax', 25,...
                    'dataChannels',     S4Channel,...
                    'fgChannel',        S4Channel,...
                    'segmentationDir',  fullfile(dataDir,'MIP'),...
                    'MIPidxDir',        fullfile(dataDir,'MIP'),...
                    'tMax',             tmax,...
                    'nucShrinkage',     2,...
                    'cytoSize',         6,...
                    'bgMargin',         10);

opts.cleanupOptions = struct('separateFused', true,...
    'clearBorder',true, 'minAreaStd', 1, 'minSolidity',0, 'minArea',1000);

%%
tic
positions(meta.nPositions) = DynamicPositionAndor();

for pi = 1:meta.nPositions

    positions(pi) = DynamicPositionAndor(meta, pi);
    positions(pi).extractData(dataDir, nucChannel, opts);
    positions(pi).makeTimeTraces();
    save(fullfile(dataDir,'positions'), 'positions');
end
toc

%['positions_' datestr(now,'yymmdd')]

%% finding the right options for extract data

pi = 1;
P = DynamicPositionAndor(meta, pi);
time = 1;
opts.tMax = time;

% try out the nuclear cleanup settings on some frame:
% bla = nuclearCleanup(seg(:,:,time), opts.cleanupOptions);
% imshow(bla)

debugInfo = P.extractData(dataDir, nucChannel, opts);

bgmask = debugInfo.bgmask;
nucmask = debugInfo.nucmask;
cytmask = false(size(nucmask));
cytmask(cat(1,debugInfo.cytCC.PixelIdxList{:}))=true;

bg = P.cellData(time).background
nucl = P.cellData(time).nucLevelAvg
cytl = P.cellData(time).cytLevelAvg
(nucl-bg)/(cytl - bg)

im = P.loadImage(dataDir, S4Channel, time);
MIP = max(im,[],3);
A = imadjust(mat2gray(MIP));
s = 0.4;
imshow(cat(3, A + 0*bgmask, A + s*nucmask, A + s*cytmask));

%%
load(fullfile(dataDir,'positions'));

% positions_before = load(fullfile(dataDir,'positions_before'));
% positions_before = positions_before.positions;
% 
% for pi = 1:meta.nPositions
%     positions(pi).cellData = cat(2, positions_before(pi).cellData,...
%                                             positions(pi).cellData);
%     positions(pi).ncells = cat(2, positions_before(pi).ncells,...
%                                             positions(pi).ncells);
% 	positions(pi).nTime = positions_before(pi).nTime + positions(pi).nTime;
%     positions(pi).makeTimeTraces;
% end
% 
% save(fullfile(dataDir,'positions'), 'positions');

%% make a plot of each ramp: input & output in one graph

treatmentTime = 6;

s = strsplit(meta.timeInterval,' ');
dt = str2double(s{1});
unit = s{2};
t = ((1:tmax) - treatmentTime)*dt;
posPerCondition = meta.posPerCondition;

ylimval = [0.4, 1.2];
frame = {};
cd(dataDir);
saveResult = true;
minNCells = 10; % minimal number of cells

wellsWanted = 5:8;
colors = lines(numel(wellsWanted));

%-----------visualize ramps--------------

N = {10,5,5,1};
stepdt = {60,120,60,60};
Cmin = 0;
Cmax = 3;
ramptimes = {};
rampsAll = {};
for si = 1:4%meta.nWells
    ramps = sort([0 0 1:N{si} 1:N{si}]);
    tinit = (1 - treatmentTime)*dt;
    tfinal = (tmax-treatmentTime)*dt;
    ramptimes{si} = sort([tinit (0:N{si}-1)*stepdt{si} (0:N{si}-1)*stepdt{si} tfinal]);
    ramps = (Cmax-Cmin)*ramps./max(ramps);
    rampsAll{si} = ramps + Cmin;
    %plot(ramptimes,ramps,'-','Color',colors(si,:),'LineWidth',2)
end

for wellidx = 1:numel(wellsWanted)

    clf 
    set(gcf,'defaultAxesColorOrder',[[0 0 0];[0 0 0]]);
    hold on

    wellnr = wellsWanted(wellidx);
    
    conditionPositions = posPerCondition*(wellnr-1)+1:posPerCondition*wellnr;
    
    ttraceCat = cat(1,positions.timeTraces);
    ttraceCat = ttraceCat(conditionPositions);
    
    % weigh by number of cells
    W = cat(1,positions.ncells); 
    W = W(conditionPositions,:)';
    %W = ones(size(W)); % don't weigh
    W = bsxfun(@rdivide, posPerCondition*W, sum(W,2));

    nucTrace = cat(2,ttraceCat.nucLevelAvg);
    cytTrace = cat(2,ttraceCat.cytLevelAvg);
    bgTrace = cat(2,ttraceCat.background);
    
    nucTrace(isnan(nucTrace)) = 0;
    cytTrace(isnan(cytTrace)) = 0;
    bgTrace(isnan(bgTrace)) = 0;
    
    nucMean = mean(nucTrace(1:tmax,:).*W,2);
    cytMean = mean(cytTrace(1:tmax,:).*W,2);
    bgMean = mean(bgTrace(1:tmax,:).*W,2);
    
    ratioMean = (nucMean - bgMean)./(cytMean - bgMean);
    
    %bad = any(cat(1,positions(conditionPositions).ncells) < minNCells,1);
    %ratioMean(bad) = NaN;
    
    %ratioMean = ratioMean -  baseline(wellnr) + mean(baseline);
    
    fs = 24;
    
    yyaxis left
    plot(t, ratioMean,'LineWidth',2,'Color',colors(wellidx,:))
    ylim(ylimval);
    ylabel('nuclear : cytoplasmic Smad4', 'FontSize',fs,'FontWeight','Bold','Color','k');
    
    yyaxis right
    plot(ramptimes{wellidx},rampsAll{wellidx},'-','Color',colors(wellidx,:),'LineWidth',1)
    ylim([Cmin - 0.1, Cmax + 0.1]);
    ylabel('Activin concentration (ng/ml)', 'FontSize',fs,'FontWeight','Bold','Color','k');
    
    %plot(t, bgMean,'LineWidth',2,'Color',colors(wellidx,:))
    %plot(t, nucMean,'LineWidth',2,'Color',colors(wellidx,:))
    %plot(t, cytMean,'LineWidth',2,'Color',colors(wellidx,:))
    xlim([t(1), t(end)]);

    g0 = [0 1 0];
    if max(ratioMean) > 1
        g0 = g0/max(ratioMean);
    end
    xlabel(['time (' unit ')'], 'FontSize',fs,'FontWeight','Bold')
    set(gcf,'color','w');
    
    set(gca, 'LineWidth', 2);
    set(gca,'FontSize', 20)
    set(gca,'FontWeight', 'bold')
    
    fname = ['timeTrace_well' num2str(wellnr)];
    saveas(gcf, fullfile(dataDir,[fname '.png']));
    saveas(gcf, fullfile(dataDir,[fname '.fig']));
end
hold off


%% make a combined plot of each ramp input

treatmentTime = 6;

s = strsplit(meta.timeInterval,' ');
dt = str2double(s{1});
unit = s{2};
t = ((1:tmax) - treatmentTime)*dt;
posPerCondition = meta.posPerCondition;

ylimval = [0.4, 1.2];
frame = {};
cd(dataDir);
saveResult = true;
minNCells = 10; % minimal number of cells

wellsWanted = 5:8;
colors = lines(numel(wellsWanted));

%-----------visualize ramps--------------

N = {10,5,5,1};
stepdt = {60,120,60,60};
Cmin = 0;
Cmax = 3;
ramptimes = {};
rampsAll = {};
for si = 1:4
    ramps = sort([0 0 1:N{si} 1:N{si}]);
    tinit = (1 - treatmentTime)*dt;
    tfinal = (tmax-treatmentTime)*dt;
    ramptimes{si} = sort([tinit (0:N{si}-1)*stepdt{si} (0:N{si}-1)*stepdt{si} tfinal]);
    ramps = (Cmax-Cmin)*ramps./max(ramps);
    rampsAll{si} = ramps + Cmin;
end

clf 
hold on

lw = 3;
offset = 5; % slight offset just so lines are visible separately
for wellidx = 1:numel(wellsWanted)

    wellnr = wellsWanted(wellidx);
    plot((ramptimes{wellidx} - wellidx*offset)/60,rampsAll{wellidx} + wellidx*0.004*offset-0.05,'-','Color',colors(wellidx,:),'LineWidth',lw)
    ylim([Cmin - 0.1, Cmax + 0.1]);
    
end
hold off

axis square
fs = 28;
ylabel('concentration (ng/ml)', 'FontSize',fs,'FontWeight','Bold','Color','k');
xlim([t(1)/60 12]);
xlabel(['time (hrs)'], 'FontSize',fs,'FontWeight','Bold')
set(gcf,'color','w');

set(gca, 'LineWidth', lw);
set(gca,'FontSize', fs)
set(gca,'FontWeight', 'bold')
title('Activin input');

fname = 'rampinput_combined';
saveas(gcf, fullfile(dataDir,[fname '.png']));
saveas(gcf, fullfile(dataDir,[fname '.fig']));

% DATA FOR GRAPHS TO TEXT?

%% make a combined plot of each ramp response

treatmentTime = 6;

s = strsplit(meta.timeInterval,' ');
dt = str2double(s{1});
unit = s{2};
t = ((1:tmax) - treatmentTime)*dt;
posPerCondition = meta.posPerCondition;

ylimval = [0.45, 1.2];
frame = {};
cd(dataDir);
saveResult = true;
minNCells = 10; % minimal number of cells

wellsWanted = 5:8;
colors = lines(numel(wellsWanted));

%-----------visualize ramps--------------

clf 
hold on

lw = 3;
offset = 5; % just so lines are visible 
for wellidx = 1:numel(wellsWanted)

     wellnr = wellsWanted(wellidx);
    
    conditionPositions = posPerCondition*(wellnr-1)+1:posPerCondition*wellnr;
    
    ttraceCat = cat(1,positions.timeTraces);
    ttraceCat = ttraceCat(conditionPositions);
    
    % weigh by number of cells
    W = cat(1,positions.ncells); 
    W = W(conditionPositions,:)';
    %W = ones(size(W)); % don't weigh
    W = bsxfun(@rdivide, posPerCondition*W, sum(W,2));

    nucTrace = cat(2,ttraceCat.nucLevelAvg);
    cytTrace = cat(2,ttraceCat.cytLevelAvg);
    bgTrace = cat(2,ttraceCat.background);
    
    nucTrace(isnan(nucTrace)) = 0;
    cytTrace(isnan(cytTrace)) = 0;
    bgTrace(isnan(bgTrace)) = 0;
    
    nucMean = mean(nucTrace(1:tmax,:).*W,2);
    cytMean = mean(cytTrace(1:tmax,:).*W,2);
    bgMean = mean(bgTrace(1:tmax,:).*W,2);
    
    ratioMean = (nucMean - bgMean)./(cytMean - bgMean);
    
    %bad = any(cat(1,positions(conditionPositions).ncells) < minNCells,1);
    %ratioMean(bad) = NaN;
    
    %ratioMean = ratioMean -  baseline(wellnr) + mean(baseline);

    plot(t/60, ratioMean,'LineWidth',lw,'Color',colors(wellidx,:))
end
hold off

axis square
fs = 28;
ylim(ylimval);
ylabel('SMAD4 (N:C)', 'FontSize',fs,'FontWeight','Bold','Color','k');
xlim([t(1)/60 12]);
xlabel(['time (hrs)'], 'FontSize',fs,'FontWeight','Bold')
set(gcf,'color','w');

set(gca, 'LineWidth', lw);
set(gca,'FontSize', fs)
set(gca,'FontWeight', 'bold')
title('Activin input');

fname = 'rampoutput_combined';
saveas(gcf, fullfile(dataDir,[fname '.png']));
saveas(gcf, fullfile(dataDir,[fname '.fig']));
