# Supplementary material for: Rapid changes in morphogen concentration control self-organized patterning in human embryonic stem cells
Source: eLife. 2019 Mar 4;8:e40526. doi: 10.7554/eLife.40526 (PMC6398983; doi:10.7554/eLife.40526)
Supplement: Figure 4—source data 1. — Requires the github repository – idse/stemcells. [file elife-40526-fig4-data1.zip › figure4/170125_ActivinVsBmpRamp/ActivinVsBmpRamp.txt]

Name : ActivinVsBmpRamp	25/01/2017	1:36:51 PM	

Type : 16 bit grey/pseudo
Intensity : 1.000000 lux
x : 1024 * 0.325000 : um
y : 1024 * 0.325000 : um
Wavelength : 2
Z : 5
XY : 32
Time : 144


[Environment]
User=D5WCD22
Configuration=SD Confocal
[Environment End]
[Created]
Date=24/01/2017
Time=12:11:34 PM
[Created End]
[Protocol Description]
Protocol - Protocol1
	6D View Compatible - Yes
	Image - Protocol1
		Camera Binning - Use Current
		Wait Allocation - Off
		Camera Selection - Use Current
		Scan - LastSession\XYScan
		Events
		Repeat T - 144 times (10 min)
			Auto Focus Activate - Every time
			Repeat - XY
				XY Positions - (32)
					XY 1 - (44413,-6003,6348.1 (IXBX Z Motor (ZDC) 11))
					XY 2 - (43091,-6090,6347.89 (IXBX Z Motor (ZDC) 11))
					XY 3 - (41131,-6253,6341.09 (IXBX Z Motor (ZDC) 13))
					XY 4 - (39177,-6452,6324.89 (IXBX Z Motor (ZDC) 12))
					XY 5 - (32066,-5753,6318.69 (IXBX Z Motor (ZDC) 12))
					XY 6 - (29875,-5846,6322.68 (IXBX Z Motor (ZDC) 12))
					XY 7 - (28622,-6703,6317.68 (IXBX Z Motor (ZDC) 11))
					XY 8 - (25964,-8416,6330.68 (IXBX Z Motor (ZDC) 11))
					XY 9 - (19694,-10143,6339.07 (IXBX Z Motor (ZDC) 11))
					XY 10 - (17344,-5445,6329.27 (IXBX Z Motor (ZDC) 11))
					XY 11 - (16601,-6376,6326.87 (IXBX Z Motor (ZDC) 12))
					XY 12 - (13178,-8124,6298.86 (IXBX Z Motor (ZDC) 12))
					XY 13 - (7650,-5477,6296.64 (IXBX Z Motor (ZDC) 11))
					XY 14 - (5377,-5533,6272.24 (IXBX Z Motor (ZDC) 12))
					XY 15 - (3240,-6209,6295.03 (IXBX Z Motor (ZDC) 13))
					XY 16 - (1127,-1953,6295.82 (IXBX Z Motor (ZDC) 11))
					XY 17 - (987,2032,6294.01 (IXBX Z Motor (ZDC) 11))
					XY 18 - (1170,2842,6291.81 (IXBX Z Motor (ZDC) 12))
					XY 19 - (2680,2780,6287.68 (IXBX Z Motor (ZDC) 12))
					XY 20 - (4970,1307,6275.48 (IXBX Z Motor (ZDC) 12))
					XY 21 - (12564,1418,6297.67 (IXBX Z Motor (ZDC) 12))
					XY 22 - (15612,4954,6311.27 (IXBX Z Motor (ZDC) 13))
					XY 23 - (17340,5487,6319.67 (IXBX Z Motor (ZDC) 12))
					XY 24 - (20337,3579,6314.07 (IXBX Z Motor (ZDC) 12))
					XY 25 - (25515,3971,6318.66 (IXBX Z Motor (ZDC) 11))
					XY 26 - (26827,4641,6311.85 (IXBX Z Motor (ZDC) 11))
					XY 27 - (28186,4055,6305.65 (IXBX Z Motor (ZDC) 12))
					XY 28 - (32136,3030,6310.64 (IXBX Z Motor (ZDC) 11))
					XY 29 - (38011,1436,6310.84 (IXBX Z Motor (ZDC) 12))
					XY 30 - (40148,5301,6314.04 (IXBX Z Motor (ZDC) 12))
					XY 31 - (42093,4567,6323.23 (IXBX Z Motor (ZDC) 12))
					XY 32 - (44177,1987,6334.42 (IXBX Z Motor (ZDC) 11))
				Auto Focus - IXBX Z Motor (ZDC)
				Repeat - Channel (Confocal 488,Confocal 561)
					Channel Description
						Channel - Confocal 488
							Camera EM Gain - 240
							Camera Binning X - CURRENT
							Camera Binning Y - CURRENT
							Camera Exposure Time (s) - 1
							Camera Exposure Units - 1
							DSD Imaging Mode - 3
							LUT - Green
							Map Min - 543
							Map Max - 1839
							Trigger - Pre : X,X,X,X,X,X,X,X, :: Post : X,X,X,X,X,X,X,X,
							IXBX Analyzer - Current
							IXBX Condenser - Current
							IXBX DIC - Current
							IXBX Fluo Filter 1 - 8
							IXBX Fluo Filter 2 - Current
							IXBX Fluo Filter 3 - Current
							IXBX Fluo Shutter 1 - Current
							IXBX Polarizer - Current
							IXBX Port - 1
							IXBX Trans Filter 1 - Current
							IXBX Trans Shutter 1 - Closed
							IXBX Z Motor (ZDC) - Current
							Sutter Shutter Shutter 1 - Current
							Sutter Shutter Shutter 2 - Current
							Sutter Wheel Wheel 1 - Current
							Sutter Wheel Wheel 2 - Current
							Sutter Wheel Wheel 3 - Current
							CSU Aperture - 18.5
							CSU Camera Port - Current
							CSU Lens 1 - Current
							CSU Lens 2 - Current
							CSU NIR Shutter - Current
							CSU PB Mirror - Current
							CSU PB Shutter - Current
							CSU Port - 0
							CSU Shutter - Current
							Dichroic - 488
							Emmision - Current
							Excitation - 525
							NDFilter - Current
							AOTF Channel 1 Intensity - -1
							AOTF Channel 2 Intensity - -1
							AOTF Channel 3 Intensity - 20
							AOTF Channel 4 Intensity - -1
							AOTF Channel 5 Intensity - -1
							AOTF Channel 6 Intensity - -1
							AOTF Laser 1 Enabled - 1
							AOTF Laser 1 External Control - 0
							AOTF Laser 2 Enabled - 1
							AOTF Laser 2 External Control - 0
							AOTF Laser 3 Enabled - 1
							AOTF Laser 3 External Control - Current
							AOTF Laser 4 Enabled - 1
							AOTF Laser 4 External Control - Current
							AOTF Laser 5 Enabled - 1
							AOTF Laser 5 External Control - Current
							AOTF Laser 6 Enabled - 1
							AOTF Laser 6 External Control - 0
							AOTF MPD - Current
							AOTF Position - 488
							AOTF Shutter - Open-Closed
						Channel - Confocal 561
							Camera EM Gain - 240
							Camera Binning X - CURRENT
							Camera Binning Y - CURRENT
							Camera Exposure Time (s) - 0.4
							Camera Exposure Units - 1
							DSD Imaging Mode - 3
							LUT - Red
							Map Min - 463
							Map Max - 2559
							Trigger - Pre : X,X,X,X,X,X,X,X, :: Post : X,X,X,X,X,X,X,X,
							IXBX Analyzer - Current
							IXBX Condenser - Current
							IXBX DIC - Current
							IXBX Fluo Filter 1 - 8
							IXBX Fluo Filter 2 - Current
							IXBX Fluo Filter 3 - Current
							IXBX Fluo Shutter 1 - Current
							IXBX Polarizer - Current
							IXBX Port - 1
							IXBX Trans Filter 1 - Current
							IXBX Trans Shutter 1 - Current
							IXBX Z Motor (ZDC) - Current
							Sutter Shutter Shutter 1 - Current
							Sutter Shutter Shutter 2 - Current
							Sutter Wheel Wheel 1 - Current
							Sutter Wheel Wheel 2 - Current
							Sutter Wheel Wheel 3 - Current
							CSU Aperture - 18.5
							CSU Camera Port - Current
							CSU Lens 1 - Current
							CSU Lens 2 - Current
							CSU NIR Shutter - Current
							CSU PB Mirror - Current
							CSU PB Shutter - Current
							CSU Port - 0
							CSU Shutter - Current
							Dichroic - 488
							Emmision - Current
							Excitation - 607
							NDFilter - Current
							AOTF Channel 1 Intensity - -1
							AOTF Channel 2 Intensity - -1
							AOTF Channel 3 Intensity - -1
							AOTF Channel 4 Intensity - -1
							AOTF Channel 5 Intensity - 20
							AOTF Channel 6 Intensity - -1
							AOTF Laser 1 Enabled - 1
							AOTF Laser 1 External Control - 0
							AOTF Laser 2 Enabled - 1
							AOTF Laser 2 External Control - 0
							AOTF Laser 3 Enabled - 1
							AOTF Laser 3 External Control - Current
							AOTF Laser 4 Enabled - 1
							AOTF Laser 4 External Control - Current
							AOTF Laser 5 Enabled - 1
							AOTF Laser 5 External Control - Current
							AOTF Laser 6 Enabled - 1
							AOTF Laser 6 External Control - 0
							AOTF MPD - Current
							AOTF Position - 561
							AOTF Shutter - Open-Closed
					Repeat Z - 6 um in 5 planes (centre)
						Snap - Frame
					End - Z
				End - Channel
			End - XY
		End - T

[Protocol Description End]
[XYZScan]
ScanName=LastSession\XYScan
FileVersion=2
Centre=False
Channel=
WellPattern=
Density=0
Calibration=
XYFields=8	53608,-5680,6395.2	55720,-3330,6384.6	44866,-4624,6428.72	44802,-4906,6427.92	30631,-3246,6398.72	30197,-2465,6393.92	18709,-4508,6377.72	18709,-4811,6377.72
ZScan=
Montage=
Plates=
MontageOffsets=
MF Scan Present=True
[XYZScan End]
[Region Info (Fields) Field]
Width=332.800000
Height=332.800000
[Region Info (Fields) Field End]
[Region Info (Fields)]
32	5	RegionData6.0	24/01/2017	12:11:33 PM	
Class Name	Class Colour	Position X	Position Y	Position Z	
Fields	32768	44413.000000	-6003.000000
6348.100000
Fields	32768	43091.000000	-6090.000000
6347.890000
Fields	32768	41131.000000	-6253.000000
6341.090000
Fields	32768	39177.000000	-6452.000000
6324.890000
Fields	32768	32066.000000	-5753.000000
6318.690000
Fields	32768	29875.000000	-5846.000000
6322.680000
Fields	32768	28622.000000	-6703.000000
6317.680000
Fields	32768	25964.000000	-8416.000000
6330.680000
Fields	32768	19694.000000	-10143.000000
6339.070000
Fields	32768	17344.000000	-5445.000000
6329.270000
Fields	32768	16601.000000	-6376.000000
6326.870000
Fields	32768	13178.000000	-8124.000000
6298.860000
Fields	32768	7650.000000	-5477.000000
6296.640000
Fields	32768	5377.000000	-5533.000000
6272.240000
Fields	32768	3240.000000	-6209.000000
6295.030000
Fields	32768	1127.000000	-1953.000000
6295.820000
Fields	32768	987.000000	2032.000000
6294.010000
Fields	32768	1170.000000	2842.000000
6291.810000
Fields	32768	2680.000000	2780.000000
6287.680000
Fields	32768	4970.000000	1307.000000
6275.480000
Fields	32768	12564.000000	1418.000000
6297.670000
Fields	32768	15612.000000	4954.000000
6311.270000
Fields	32768	17340.000000	5487.000000
6319.670000
Fields	32768	20337.000000	3579.000000
6314.070000
Fields	32768	25515.000000	3971.000000
6318.660000
Fields	32768	26827.000000	4641.000000
6311.850000
Fields	32768	28186.000000	4055.000000
6305.650000
Fields	32768	32136.000000	3030.000000
6310.640000
Fields	32768	38011.000000	1436.000000
6310.840000
Fields	32768	40148.000000	5301.000000
6314.040000
Fields	32768	42093.000000	4567.000000
6323.230000
Fields	32768	44177.000000	1987.000000
6334.420000

[Region Info (Fields) End]
[Grab Parameters]
Camera=iXon Ultra
Window Left=0
Window Top=0
Window Right=1023
Window Bottom=1023
Window Width=1024
Window Height=1024
BinningX=1
BinningY=1
Image Width=1024
Image Height=1024
Exposure=1000.0 ms
Rotation=3
FlipV=0
FlipH=0
TimeStamps=Hardware
[Grab Parameters End]
[Tab Device Info]
Camera=DU888_BV 9462
ControllerCard=USB
DriverVersion=2.98.33001.0
CofVersion=0
VxDVersion=0.0
SoftwareTrigger=Supported
BitDepth=16
FPGA_Version=205.205
Ocx_Version=5.4.14.10
Ocx_Time=03:23:20 Jun 03 2015
Ocx_File=C:\PROGRA~2\ANDORB~1\COMMON~1\KIDAND~1.OCX

[Tab Device Info End]
[Tab Exposure]
Window=1024 : 1024
Shutter=Open
Binning=1 x 1
Temperature - Actual =-62
Display Control - Fastest=Checked
Display Control - Display Rate=1
Gains - Pre-Amp-Gain=Gain 2
EM Gain - Enabled=Checked
Gains - EMGain=240
Exposure Time - Frame Transfer=Unchecked
Exposure Time - unit=ms
Exposure Time - exposure value=1000.0
Exposure Time - Readout in ms=42.224
Experiment Control - FLZ=Unchecked
Experiment Control - Trig Mode=Free Run
Use Frame averaging=Unchecked
Frames to be averaged=2
Fastest Grab=Unchecked
Available memory=4095
[Tab Exposure End]
[Tab Temperature/Shutter]
Temperature Setting=-70
Actual Temperature=-62
Cooling=Working
Fan=Full
TTL High Open=Checked
Shutter Open Transfer Time=60
Shutter Close Transfer Time=80
[Tab Temperature/Shutter End]
[Tab Speed/Amplifer]
Horizontal Readout=30.000
Vertical Readout time=[2.200]
ADC Channel=0
Vertical Clock Voltage=Normal
Output Amplifier=EM Port
Baseline Clamp=Checked
[Tab Speed/Amplifer End]
[Tab Image Orientation]
Flip=None
Rotation in Degrees=180
[Tab Image Orientation End]
[Image Info]
Window Left=0
Window Top=0
Window Right=1023
Window Bottom=1023
Window Width=1024
Window Height=1024
Window BinningX=1
Window BinningY=1
[Image Info End]
[First Frame]
SavedTime=1/25/2017 1:18:23 PM.265
[First Frame End]
