# Supplementary material for: Rapid changes in morphogen concentration control self-organized patterning in human embryonic stem cells
Source: eLife. 2019 Mar 4;8:e40526. doi: 10.7554/eLife.40526 (PMC6398983; doi:10.7554/eLife.40526)
Supplement: Figure 4—source data 1. — Requires the github repository – idse/stemcells. [file elife-40526-fig4-data1.zip › figure4/170125_ActivinVsBmpRamp/analyze_LiveAndorNewer.m]

clear all; close all;

addpath(genpath('~/repos/Warmflash/stemcells')); 
dataDir = '/Users/idse/data_tmp/00_adaptivePaper/0_ramps/170125_ActivinVsBmpRamp';

meta = MetadataAndor(dataDir);

% manual metadata
%-------------------

% TODO : modify MetadataAndor to contain all info below

treatmentTime = 4;

meta.nWells = 8;
meta.posPerCondition = 4;
meta.conditions = {'A3','10 x A0.3','A1','10 x A0.1',...
                    '10 x B1','B10','10 x B0.3','B3'};

% SET THIS TO TRUE IF MAKING AN '8-well' LOOP THROUGH A 4-WELL
loop4well = false;

nucChannel = 2;
S4Channel = 1;
tmax = meta.nTime;

% visualize positions
%---------------------

% meta.displayPositions;

% TODO: create merged cellData for montage
% movies of distribution over time

%% extract nuclear and cytoplasmic levels

% externally I will have all indices starting at 1
% the Andor offset to start at 0 will be internal

opts = struct(...
                    'dataChannels',     [S4Channel nucChannel],...
                    'fgChannel',        S4Channel,...
                    'cytoplasmicLevels',true,... 
                    'segmentationDir',  fullfile(dataDir,'MIP'),...
                    'MIPidxDir',  fullfile(dataDir,'MIP'),...
                    'tMax',             5,...
                    'nucShrinkage',     3,...
                    'cytoSize',         7,...
                    'bgMargin',         10,...
                    'NCRcutoff',        [3 Inf]);

opts.cleanupOptions = struct('separateFused', true,...
    'clearBorder',true, 'minAreaStd', 1, 'minSolidity',0, 'minArea',1000);


%% check that the options are set right

pi = 1;
P = DynamicPositionAndor(meta, pi);
time = 1;
opts.tMax = time;

% try out the nuclear cleanup settings on some frame:
% bla = nuclearCleanup(seg(:,:,time), opts.cleanupOptions);
% imshow(bla)

debugInfo = P.extractData(dataDir, nucChannel, opts);

bgmask = debugInfo.bgmask;
nucmask = debugInfo.nucmask;
cytmask = false(size(nucmask));
cytmask(cat(1,debugInfo.cytCC.PixelIdxList{:}))=true;

bg = P.cellData(time).background
nucl = P.cellData(time).nucLevelAvg
cytl = P.cellData(time).cytLevelAvg
(nucl-bg)./(cytl - bg)

im = P.loadImage(dataDir, S4Channel, time);
MIP = max(im,[],3);
A = imadjust(mat2gray(MIP));
s = 0.4;
imshow(cat(3, A + 0*bgmask, A + s*nucmask, A + s*cytmask));

opts.tMax = tmax;

%% run the analysis on all time points

tic
positions(meta.nPositions) = DynamicPositionAndor();

opts.tMax = 50;
for pi = 5%:meta.nPositions

    positions(pi) = DynamicPositionAndor(meta, pi);
    positions(pi).extractData(dataDir, nucChannel, opts);
    positions(pi).makeTimeTraces();
    %save(fullfile(dataDir,'positionsNew'), 'positions');
end
toc


%% load results if above block was run previously

load(fullfile(dataDir,'positions'));

% positions_before = load(fullfile(dataDir,'positions_before'));
% positions_before = positions_before.positions;
% 
% for pi = 1:meta.nPositions
%     positions(pi).cellData = cat(2, positions_before(pi).cellData,...
%                                             positions(pi).cellData);
%     positions(pi).ncells = cat(2, positions_before(pi).ncells,...
%                                             positions(pi).ncells);
% 	positions(pi).nTime = positions_before(pi).nTime + positions(pi).nTime;
%     positions(pi).makeTimeTraces;
% end
% 
% save(fullfile(dataDir,'positions'), 'positions');

%% make a plot of ramp input and output overlayed

figure,

treatmentTime = 7;
s = strsplit(meta.timeInterval,' ');
dt = str2double(s{1});
unit = s{2};
t = ((1:tmax) - treatmentTime)*dt;
ylimval = [0.5 1.2];
posPerCondition = meta.posPerCondition;

%-----------visualize ramps--------------

N = {1,10,1,10,10,1,10,1};
stepdt = {60,60,60,60,60,60,60,60};
Cmin = [0 0 0 0 0 0 0 0];
Cmax = [3 3 1 1 1 1 3 3];
ramptimes = {};
rampsAll = {};
for si = 1:meta.nWells
    ramps = sort([0 0 1:N{si} 1:N{si}]);
    tinit = (1 - treatmentTime)*dt;
    tfinal = (tmax-treatmentTime)*dt;
    ramptimes{si} = sort([tinit (0:N{si}-1)*stepdt{si} (0:N{si}-1)*stepdt{si} tfinal]);
    ramps = (Cmax(si)-Cmin(si))*ramps./max(ramps);
    rampsAll{si} = ramps + Cmin(si);
    %plot(ramptimes,ramps,'-','Color',colors(si,:),'LineWidth',2)
end

frame = {};
cd(dataDir);
saveResult = true;
minNCells = 10; % minimal number of cells

wellsWanted = 2;
%wellsWanted = 4:8;
colors = lines(2);
%colors = colors(end:-1:1,:);
tmax = meta.nTime;
S4Channel = 1;
for wellidx = 1:numel(wellsWanted)
    
    clf 
    set(gcf,'defaultAxesColorOrder',[[0 0 0];[0 0 0]]);
    hold on

%positions = x;
clf
    wellnr = wellsWanted(wellidx);

%     if wellnr == 2
%         conditionPositions = 4*(wellnr-1)+1;
%     else
%         conditionPositions = 4*(wellnr-1)+1:4*wellnr;
%     end
    if loop4well
        flipwell = 9-wellnr;
        conditionPositions = [(posPerCondition/2)*(wellnr-1)+1:(posPerCondition/2)*wellnr...
                              (posPerCondition/2)*(flipwell-1)+1:(posPerCondition/2)*flipwell];
    else
        conditionPositions = posPerCondition*(wellnr-1)+1:posPerCondition*wellnr;
    end
    conditionPositions = 5;
    posPerCondition = 1;
%     
    ttraceCat = cat(1,positions.timeTraces);
    ttraceCat = ttraceCat(conditionPositions);
    
    % weigh by number of cells
    W = cat(1,positions(conditionPositions).ncells)'; 
    %W = W(conditionPositions,:)';
    %W = ones(size(W)); % don't weigh
    W = bsxfun(@rdivide, posPerCondition*W, sum(W,2));  
    
    nucTrace = cat(2,ttraceCat.nucLevelAvg);
    nucTrace = nucTrace(:,S4Channel:numel(opts.dataChannels):end);
    
    nucTraceH2B = cat(2,ttraceCat.nucLevelAvg);
    nucTraceH2B = nucTraceH2B(:,nucChannel:numel(opts.dataChannels):end);
   
    cytTrace = cat(2,ttraceCat.cytLevelAvg);
    cytTrace = cytTrace(:,S4Channel:numel(opts.dataChannels):end);
    bgTrace = cat(2,ttraceCat.background);
    bgTrace = bgTrace(:,S4Channel:numel(opts.dataChannels):end);

    notbad = all(nucTraceH2B > 0,2);
    
    %plot(nucTraceH2B(notbad,:) - conv(nucTraceH2B(notbad,:), [1 1]))
    
%     
%     N = 5;
%     rollingMean = conv(mean(nucTraceH2B(notbad,:),2), ones([1 N])/N,'same');
%     bgsub = mean(nucTraceH2B(notbad,:),2) - rollingMean + mean(rollingMean);
%     bgsub(1:5) = NaN;
%     bgsub(end-5:end) = NaN;
%     %plot(bgsub)
%     bla = mean(nucTrace(notbad,:),2);
%     plot(bla(1:40))

    nucMean = nanmean(nucTrace(1:tmax,:).*W,2);
    cytMean = nanmean(cytTrace(1:tmax,:).*W,2);
    bgMean = nanmean(bgTrace(1:tmax,:).*W,2);
    
    ratioMean = (nucMean - bgMean)./(cytMean - bgMean);%
    
%     bad = any(cat(1,positions(conditionPositions).ncells) < minNCells,1);
%     ratioMean(bad) = NaN;
    fs = 24;
    
    c = colors(rem(wellidx,2)+1,:);
    
%     
%     if wellidx < 5 % to make sure bmp and activin step same color
%         c = colors(rem(wellidx,2)+1,:);
%     else
%         c = colors(rem(wellidx+1,2)+1,:);
%     end
    
    yyaxis left
    plot(t(~isnan(ratioMean)), ratioMean(~isnan(ratioMean)),'LineWidth',2,'Color',c)
    ylim(ylimval);
    ylabel('nuclear : cytoplasmic Smad4', 'FontSize',fs,'FontWeight','Bold','Color','k');
    
    yyaxis right
    plot(ramptimes{wellidx},rampsAll{wellidx},'-','Color',c,'LineWidth',1)
    ylim([Cmin(wellidx) - 0.1, Cmax(wellidx) + 0.1]);
    
    if wellidx < 5
        lig = 'Activin';
    else
        lig = 'BMP4';
    end
    ylabel([lig ' concentration (ng/ml)'], 'FontSize',fs,'FontWeight','Bold','Color','k');
    
    %plot(t, bgMean,'LineWidth',2,'Color',colors(wellidx,:))
    %plot(t, nucMean,'LineWidth',2,'Color',colors(wellidx,:))
    %plot(t, cytMean,'LineWidth',2,'Color',colors(wellidx,:))
    xlim([t(1), 1200]);

    g0 = [0 1 0];
    if max(ratioMean) > 1
        g0 = g0/max(ratioMean);
    end

    fs = 24;
    xlabel(['time (' unit ')'], 'FontSize',fs,'FontWeight','Bold')

    set(gcf,'color','w');
    set(gca, 'LineWidth', 2);
    set(gca,'FontSize', 20)
    set(gca,'FontWeight', 'bold');
    box on;
    hold off
    
    fname = ['new_timeTrace_well' num2str(wellnr)];
    %saveas(gcf, fullfile(dataDir,[fname '.png']));
    %saveas(gcf, fullfile(dataDir,[fname '.fig']));
end


%legend(meta.conditions(wellsWanted));

%% make a plot of ramp vs step

figure,

treatmentTime = 7;
s = strsplit(meta.timeInterval,' ');
dt = str2double(s{1});
unit = s{2};
t = ((1:tmax) - treatmentTime)*dt;
ylimval = [0.5 1.2];
posPerCondition = meta.posPerCondition;

%-----------visualize ramps--------------

N = {1,10,1,10,10,1,10,1};
stepdt = {60,60,60,60,60,60,60,60};
Cmin = [0 0 0 0 0 0 0 0];
Cmax = [3 3 1 1 1 1 3 3];
ramptimes = {};
rampsAll = {};
for si = 1:meta.nWells
    ramps = sort([0 0 1:N{si} 1:N{si}]);
    tinit = (1 - treatmentTime)*dt;
    tfinal = (tmax-treatmentTime)*dt;
    ramptimes{si} = sort([tinit (0:N{si}-1)*stepdt{si} (0:N{si}-1)*stepdt{si} tfinal]);
    ramps = (Cmax(si)-Cmin(si))*ramps./max(ramps);
    rampsAll{si} = ramps + Cmin(si);
    %plot(ramptimes,ramps,'-','Color',colors(si,:),'LineWidth',2)
end


frame = {};
cd(dataDir);
saveResult = true;
minNCells = 10; % minimal number of cells

wellsWanted = [1 2];
%wellsWanted = [6 5];
% wellsWanted = [8 7];
%wellsWanted = 4:8;
colors = lines(2);
%colors = colors(end:-1:1,:);

lw = 3;
fs = 28;
% lw = 2;
% fs = 24;

clf 
hold on

for wellidx = 1:numel(wellsWanted)

    wellnr = wellsWanted(wellidx);

%     if wellnr == 2
%         conditionPositions = 4*(wellnr-1)+1;
%     else
%         conditionPositions = 4*(wellnr-1)+1:4*wellnr;
%     end
    if loop4well
        flipwell = 9-wellnr;
        conditionPositions = [(posPerCondition/2)*(wellnr-1)+1:(posPerCondition/2)*wellnr...
                              (posPerCondition/2)*(flipwell-1)+1:(posPerCondition/2)*flipwell];
    else
        conditionPositions = posPerCondition*(wellnr-1)+1:posPerCondition*wellnr;
    end
    
    ttraceCat = cat(1,positions.timeTraces);
    ttraceCat = ttraceCat(conditionPositions);
    
    % weigh by number of cells
    W = cat(1,positions.ncells); 
    W = W(conditionPositions,:)';
    %W = ones(size(W)); % don't weigh
    W = bsxfun(@rdivide, posPerCondition*W, sum(W,2));

    nucTrace = cat(2,ttraceCat.nucLevelAvg);
    nucTrace = nucTrace(:,S4Channel:numel(opts.dataChannels):end);
    cytTrace = cat(2,ttraceCat.cytLevelAvg);
    cytTrace = cytTrace(:,S4Channel:numel(opts.dataChannels):end);
    bgTrace = cat(2,ttraceCat.background);
    bgTrace = bgTrace(:,S4Channel:numel(opts.dataChannels):end);

    nucMean = nanmean(nucTrace(1:tmax,:).*W,2);
    cytMean = nanmean(cytTrace(1:tmax,:).*W,2);
    bgMean = nanmean(bgTrace(1:tmax,:).*W,2);
    
    ratioMean = (nucMean - bgMean)./(cytMean - bgMean);
    %ratioMean = conv(ratioMean,[1/2 1 1/2]/2,'valid');
    %ratioMean = medfilt1(ratioMean,3);
    
%     bad = any(cat(1,positions(conditionPositions).ncells) < minNCells,1);
%     ratioMean(bad) = NaN;
    
    %yyaxis left
    plot(t(~isnan(ratioMean))/60, ratioMean(~isnan(ratioMean)),'LineWidth',lw,'Color',colors(rem(wellidx,2)+1,:))
    ylim(ylimval);
    %ylabel('nuclear : cytoplasmic Smad4', 'FontSize',fs,'FontWeight','Bold','Color','k');
    %ylabel('Smad4 signaling', 'FontSize',fs,'FontWeight','Bold','Color','k');
    %ylabel('intensity (a.u.)', 'FontSize',fs,'FontWeight','Bold','Color','k');
    
%     yyaxis right
%     plot(ramptimes{wellidx},rampsAll{wellidx},'-','Color',colors(rem(wellidx,2)+1,:),'LineWidth',1)
%     ylim([Cmin(wellidx) - 0.1, Cmax(wellidx) + 0.1]);
%     ylabel('BMP4 concentration (ng/ml)', 'FontSize',fs,'FontWeight','Bold','Color','k');
    
    %plot(t, bgMean,'LineWidth',2,'Color',colors(wellidx,:))
    %plot(t, nucMean,'LineWidth',2,'Color',colors(wellidx,:))
    %plot(t, cytMean,'LineWidth',2,'Color',colors(wellidx,:))
    xlim([t(1)/60, 12]);

end

ylabel('SMAD4 (N:C)', 'FontSize',fs,'FontWeight','Bold','Color','k');
xlabel('time (hrs)', 'FontSize',fs,'FontWeight','Bold')
axis square
set(gcf,'color','w');
set(gca, 'LineWidth', lw);
set(gca,'FontSize', fs)
set(gca,'FontWeight', 'bold');

legend({'step','ramp'});

hold off
%yticks([]);
title('Activin response');
%
fname = ['overlayPaper' num2str(wellsWanted)];
saveas(gcf, fullfile(dataDir,[fname '.png']));
saveas(gcf, fullfile(dataDir,[fname '.fig']));


%% make a plot of ramp vs step input

figure,

treatmentTime = 7;
s = strsplit(meta.timeInterval,' ');
dt = str2double(s{1});
unit = s{2};
t = ((1:tmax) - treatmentTime)*dt;
ylimval = [0.5 1.2];
posPerCondition = meta.posPerCondition;

%-----------visualize ramps--------------

N = {1,10,1,10,10,1,10,1};
stepdt = {60,60,60,60,60,60,60,60};
Cmin = [0 0 0 0 0 0 0 0];
Cmax = [3 3 1 1 1 1 3 3];
ramptimes = {};
rampsAll = {};
for si = 1:meta.nWells
    ramps = sort([0 0 1:N{si} 1:N{si}]);
    tinit = (1 - treatmentTime)*dt;
    tfinal = (tmax-treatmentTime)*dt;
    ramptimes{si} = sort([tinit (0:N{si}-1)*stepdt{si} (0:N{si}-1)*stepdt{si} tfinal]);
    ramps = (Cmax(si)-Cmin(si))*ramps./max(ramps);
    rampsAll{si} = ramps + Cmin(si);
    %plot(ramptimes,ramps,'-','Color',colors(si,:),'LineWidth',2)
end


frame = {};
cd(dataDir);
saveResult = true;
minNCells = 10; % minimal number of cells

wellsWanted = [1 2];
wellsWanted = [6 5];
wellsWanted = [8 7];
%wellsWanted = [7 8];
%wellsWanted = 4:8;
%colors = flipud(lines(2));
colors = colors(end:-1:1,:);

lw = 3;
fs = 28;

clf 
hold on
    
for wellidx = 1:numel(wellsWanted)

    wellnr = wellsWanted(wellidx);

%     if wellnr == 2
%         conditionPositions = 4*(wellnr-1)+1;
%     else
%         conditionPositions = 4*(wellnr-1)+1:4*wellnr;
%     end
    if wellnr < 5 % to make sure bmp and activin step same color
        c = colors(rem(wellidx,2)+1,:)
    else
        c = colors(rem(wellidx+1,2)+1,:);
    end

    if loop4well
        flipwell = 9-wellnr;
        conditionPositions = [(posPerCondition/2)*(wellnr-1)+1:(posPerCondition/2)*wellnr...
                              (posPerCondition/2)*(flipwell-1)+1:(posPerCondition/2)*flipwell];
    else
        conditionPositions = posPerCondition*(wellnr-1)+1:posPerCondition*wellnr;
    end
    
    %yyaxis left
    plot(ramptimes{wellnr}/60,rampsAll{wellnr},'-','Color',c,'LineWidth',lw)
    ylim([Cmin(wellnr) - 0.1, Cmax(wellnr) + 0.1]);
    %ylabel('BMP concentration (ng/ml)', 'FontSize',fs,'FontWeight','Bold','Color','k');
    ylabel('concentration (ng/ml)', 'FontSize',fs,'FontWeight','Bold','Color','k');
    %ylabel('[BMP] (ng/ml)', 'FontSize',fs,'FontWeight','Bold','Color','k');
%     yyaxis right
    
    %plot(t, bgMean,'LineWidth',2,'Color',colors(wellidx,:))
    %plot(t, nucMean,'LineWidth',2,'Color',colors(wellidx,:))
    %plot(t, cytMean,'LineWidth',2,'Color',colors(wellidx,:))
    xlim([t(1)/60, 12]);

end

xlabel(['time (hrs)'], 'FontSize',fs,'FontWeight','Bold')

set(gcf,'color','w');
set(gca, 'LineWidth', lw);
set(gca,'FontSize', fs)
set(gca,'FontWeight', 'bold');
legend({'step','ramp'},'Location','SouthEast');
hold off
title('BMP4 input');
axis square;
%yticks([]);

fname = ['overlayLigand' num2str(wellsWanted)];
saveas(gcf, fullfile(dataDir,[fname '.png']));
saveas(gcf, fullfile(dataDir,[fname '.fig']));


%% make a combined plot of nuclear intensities
figure,
s = strsplit(meta.timeInterval,' ');
dt = str2double(s{1});
unit = s{2};
t = ((1:tmax) - treatmentTime)*dt;

posPerCondition = meta.posPerCondition;

frame = {};
cd(dataDir);
saveResult = true;
minNCells = 10; % minimal number of cells

wellsWanted = 1:8;
%wellsWanted = 4:8;
colors = lines(numel(wellsWanted));

clf 
hold on

for wellidx = 1:numel(wellsWanted)
    
    wellnr = wellsWanted(wellidx);

%     if wellnr == 2
%         conditionPositions = 4*(wellnr-1)+1;
%     else
%         conditionPositions = 4*(wellnr-1)+1:4*wellnr;
%     end
    if loop4well
        flipwell = 9-wellnr;
        conditionPositions = [(posPerCondition/2)*(wellnr-1)+1:(posPerCondition/2)*wellnr...
                              (posPerCondition/2)*(flipwell-1)+1:(posPerCondition/2)*flipwell];
    else
        conditionPositions = posPerCondition*(wellnr-1)+1:posPerCondition*wellnr;
    end
    
    ttraceCat = cat(1,positions.timeTraces);
    ttraceCat = ttraceCat(conditionPositions);
    
    % weigh by number of cells
    W = cat(1,positions.ncells); 
    W = W(conditionPositions,:)';
    %W = ones(size(W)); % don't weigh
    W = bsxfun(@rdivide, posPerCondition*W, sum(W,2));

    ci = nucChannel;
    nucTrace = cat(2,ttraceCat.nucLevelAvg);
    nucTrace = nucTrace(:,ci:numel(opts.dataChannels):end);
    cytTrace = cat(2,ttraceCat.cytLevelAvg);
    cytTrace = cytTrace(:,ci:numel(opts.dataChannels):end);
    bgTrace = cat(2,ttraceCat.background);
    bgTrace = bgTrace(:,ci:numel(opts.dataChannels):end);

    nucMean = nanmean(nucTrace(1:tmax,:).*W,2);
    cytMean = nanmean(cytTrace(1:tmax,:).*W,2);
    bgMean = nanmean(bgTrace(1:tmax,:).*W,2);
    
    ratioMean = (nucMean - bgMean);%./(cytMean - bgMean);
    
%     bad = any(cat(1,positions(conditionPositions).ncells) < minNCells,1);
%     ratioMean(bad) = NaN;

    %ratioMean = ratioMean -  baseline(wellnr) + mean(baseline);
    plot(t, ratioMean,'LineWidth',2,'Color',colors(wellidx,:))
    
    ylim([500 2000]);
    %plot(t, bgMean,'LineWidth',2,'Color',colors(wellidx,:))
    %plot(t, nucMean,'LineWidth',2,'Color',colors(wellidx,:))
    %plot(t, cytMean,'LineWidth',2,'Color',colors(wellidx,:))
    xlim([t(1), t(end)+50]);

    g0 = [0 1 0];
    if max(ratioMean) > 1
        g0 = g0/max(ratioMean);
    end

    fs = 24;
    xlabel(['time (' unit ')'], 'FontSize',fs,'FontWeight','Bold')
    ylabel('nuclear : cytoplasmic Smad4', 'FontSize',fs,'FontWeight','Bold');

    set(gcf,'color','w');
    set(gca, 'LineWidth', 2);
    set(gca,'FontSize', fs)
    set(gca,'FontWeight', 'bold')
end
hold off

set(gca,'FontSize', 16)
legend(meta.conditions(wellsWanted));
if saveResult
    %export_fig(['timeTrace_multipleConditions.pdf'],'-native -m2');
    saveas(gcf,'timeTrace_multipleConditionsNuc.fig');
    saveas(gcf,'timeTrace_multipleConditionsNuc.png');
end

%% combine ratio statistics of positions in each well

pi = 1;
ti = 1;
wellsWanted = 1:meta.nWells;
cellDataWells = cell([numel(wellsWanted) meta.nTime]);

for wellidx = 1:numel(wellsWanted)
    
    wellnr = wellsWanted(wellidx);
    conditionPositions = meta.posPerCondition*(wellnr-1)+1:meta.posPerCondition*wellnr;
    
    for i = 1:numel(conditionPositions)

        for ti = 1:meta.nTime
            pi = conditionPositions(i);    
            CD = positions(pi).cellData(ti);
            ratio = (CD.nucLevel - CD.background)./(CD.cytLevel - CD.background); 
            cellDataWells{wellidx, ti} = cat(1,cellDataWells{wellidx,ti}, ratio);
        end
    end
end

%% time evolution of distribution in some well

wi = 1;

rmin = 0;
rmax = 3;
bins = linspace(rmin,rmax,50);
clf 
tidx = 1:4:80;
colors = hsv(numel(tidx));
hold on
for ti = 1:numel(tidx)
    n=histc(cellDataWells{wi,tidx(ti)}, bins);
    plot(bins,n,'Color',colors(ti,:));
end
hold off
xlim([rmin rmax]);

%% compare late time distribution in different wells

figure,
ti = 1;

rmin = 0;
rmax = 3;
bins = linspace(rmin,rmax,50);

colors = [0 0 1; 0 0.5 0; 1 0 0; 1 0 0; 0 0.5 0; 0 0 1];
clf 
hold on

for wi = 1:meta.nWells

    n=histc(cellDataWells{wi,ti}, bins);
    n = n./sum(n);
    n = cumsum(n);
    plot(bins,n,'Color', colors(wi,:));
end
hold off
xlim([rmin rmax]);
ylim([0 1]);

legend(meta.conditions);

%% integrals

treatmentTime = 10;
t = ((1:tmax) - treatmentTime)*dt;

lateT = treatmentTime + 420/dt;

F = ratioMean - min(ratioMean);
I = cumsum(F*dt);

Ipulse = I;
Ipulse(lateT:end) = Ipulse(lateT);
Ibase = mean(F(lateT:end))*t;

thr = t/60;
plot(thr,I)
hold on
plot(thr,Ibase,'r')
plot(thr,Ipulse,'g')
hold off
xlim([thr(1) thr(end)]);
xlabel('time (hours)');

legend({'adaptive response','pulse','baseline'},'Location','SouthEast');
title('integrated signal');
