# Supplementary material for: Rapid changes in morphogen concentration control self-organized patterning in human embryonic stem cells
Source: eLife. 2019 Mar 4;8:e40526. doi: 10.7554/eLife.40526 (PMC6398983; doi:10.7554/eLife.40526)
Supplement: Figure 5—source data 1. — Requires the github repository – idse/stemcells. [file elife-40526-fig5-data1.zip]

Archive with 58 entries (43 files):
- figure5/
- figure5/171005_BraDoseResponse/
- figure5/171005_BraDoseResponse/34 hours/
- figure5/171005_BraDoseResponse/34 hours/analyze_SnapshotsEpi.m
- __MACOSX/
- __MACOSX/figure5/
- __MACOSX/figure5/171005_BraDoseResponse/
- __MACOSX/figure5/171005_BraDoseResponse/34 hours/
- __MACOSX/figure5/171005_BraDoseResponse/34 hours/._analyze_SnapshotsEpi.m
- figure5/171005_BraDoseResponse/34 hours/results/
- figure5/171005_BraDoseResponse/34 hours/results/stats_BraSox2NanogDAPI.mat
- __MACOSX/figure5/171005_BraDoseResponse/34 hours/results/
- __MACOSX/figure5/171005_BraDoseResponse/34 hours/results/._stats_BraSox2NanogDAPI.mat
- __MACOSX/figure5/171005_BraDoseResponse/34 hours/._results
- figure5/171005_BraDoseResponse/34 hours/overviewIlim_BraSox2NanogDAPI_set1.mat
- __MACOSX/figure5/171005_BraDoseResponse/34 hours/._overviewIlim_BraSox2NanogDAPI_set1.mat
- __MACOSX/figure5/171005_BraDoseResponse/._34 hours
- __MACOSX/figure5/._171005_BraDoseResponse
- figure5/170815_PulsesLive/
- figure5/170815_PulsesLive/positions.mat
- __MACOSX/figure5/170815_PulsesLive/
- __MACOSX/figure5/170815_PulsesLive/._positions.mat
- figure5/170815_PulsesLive/analyze_LiveAndor.m
- __MACOSX/figure5/170815_PulsesLive/._analyze_LiveAndor.m
- figure5/170815_PulsesLive/ManualPulsesRound8.txt
- __MACOSX/figure5/170815_PulsesLive/._ManualPulsesRound8.txt
- __MACOSX/figure5/._170815_PulsesLive
- figure5/170803_PulsesStaining/
- figure5/170803_PulsesStaining/analyze_SnapshotsEpi.m
- __MACOSX/figure5/170803_PulsesStaining/
- __MACOSX/figure5/170803_PulsesStaining/._analyze_SnapshotsEpi.m
- figure5/170803_PulsesStaining/results/
- figure5/170803_PulsesStaining/results/Process_3376_positions.mat
- __MACOSX/figure5/170803_PulsesStaining/results/
- __MACOSX/figure5/170803_PulsesStaining/results/._Process_3376_positions.mat
- figure5/170803_PulsesStaining/results/Process_3371_positions.mat
- __MACOSX/figure5/170803_PulsesStaining/results/._Process_3371_positions.mat
- figure5/170803_PulsesStaining/results/stats_BraSox2NanogDAPI_set1.mat
- __MACOSX/figure5/170803_PulsesStaining/results/._stats_BraSox2NanogDAPI_set1.mat
- figure5/170803_PulsesStaining/results/Process_3381_positions.mat
- __MACOSX/figure5/170803_PulsesStaining/results/._Process_3381_positions.mat
- figure5/170803_PulsesStaining/results/Process_3368_positions.mat
- __MACOSX/figure5/170803_PulsesStaining/results/._Process_3368_positions.mat
- figure5/170803_PulsesStaining/results/Process_3378_positions.mat
- __MACOSX/figure5/170803_PulsesStaining/results/._Process_3378_positions.mat
- figure5/170803_PulsesStaining/results/overviewIlim_BraSox2NanogDAPI.mat
- __MACOSX/figure5/170803_PulsesStaining/results/._overviewIlim_BraSox2NanogDAPI.mat
- figure5/170803_PulsesStaining/results/Process_3369_positions.mat
- __MACOSX/figure5/170803_PulsesStaining/results/._Process_3369_positions.mat
- figure5/170803_PulsesStaining/results/overviewIlim_BraSox2NanogDAPI_set1.mat
- __MACOSX/figure5/170803_PulsesStaining/results/._overviewIlim_BraSox2NanogDAPI_set1.mat
- figure5/170803_PulsesStaining/results/Process_3370_positions.mat
- __MACOSX/figure5/170803_PulsesStaining/results/._Process_3370_positions.mat
- figure5/170803_PulsesStaining/results/Process_3367_positions.mat
- __MACOSX/figure5/170803_PulsesStaining/results/._Process_3367_positions.mat
- __MACOSX/figure5/170803_PulsesStaining/._results
- __MACOSX/figure5/._170803_PulsesStaining
- __MACOSX/._figure5
