# Supplementary material for: Rapid changes in morphogen concentration control self-organized patterning in human embryonic stem cells
Source: eLife. 2019 Mar 4;8:e40526. doi: 10.7554/eLife.40526 (PMC6398983; doi:10.7554/eLife.40526)
Supplement: Figure 5—source data 1. — Requires the github repository – idse/stemcells. [file elife-40526-fig5-data1.zip › figure5/170815_PulsesLive/ManualPulsesRound8.txt]

Name : ManualPulsesRound8 	16/08/2017	3:35:35 AM	

Type : 16 bit grey/pseudo
Intensity : 1.000000 lux
x : 1024 * 0.325000 : um
y : 1024 * 0.325000 : um
Wavelength : 2
Z : 3
XY : 32
Time : 196


[Environment]
User=D5WCD22
Configuration=SD Confocal
Version=Andor iQ 3.4.1 
[Environment End]
[Created]
Date=14/08/2017
Time=1:10:53 PM
[Created End]
[Protocol Description]
Protocol - Protocol1
	6D View Compatible - Yes
	Image - ManualPulsesRound8 
		Camera Binning - Use Current
		Wait Allocation - Off
		Camera Selection - Use Current
		Scan - 160210_kB
		Events
		Repeat T - 210 times (10 min)
			Auto Focus Activate - Every time
			Repeat - XY
				XY Positions - (32)
					XY 1 - (50876,-6509,6380.28 (IXBX Z Motor (ZDC) 13))
					XY 2 - (51331,-9029,6374.27 (IXBX Z Motor (ZDC) 13))
					XY 3 - (49037,-8543,6381.67 (IXBX Z Motor (ZDC) 13))
					XY 4 - (46290,-8520,6363.07 (IXBX Z Motor (ZDC) 12))
					XY 5 - (37382,-8825,6370.26 (IXBX Z Motor (ZDC) 12))
					XY 6 - (37667,-8855,6373.06 (IXBX Z Motor (ZDC) 13))
					XY 7 - (35928,-8908,6375.85 (IXBX Z Motor (ZDC) 14))
					XY 8 - (34004,-9051,6385.25 (IXBX Z Motor (ZDC) 12))
					XY 9 - (26120,-6894,6378.85 (IXBX Z Motor (ZDC) 15))
					XY 10 - (25292,-7329,6381.05 (IXBX Z Motor (ZDC) 13))
					XY 11 - (23591,-6115,6376.25 (IXBX Z Motor (ZDC) 11))
					XY 12 - (20274,-8998,6363.05 (IXBX Z Motor (ZDC) 12))
					XY 13 - (13360,-8565,6345.85 (IXBX Z Motor (ZDC) 13))
					XY 14 - (12475,-9074,6338.05 (IXBX Z Motor (ZDC) 13))
					XY 15 - (11051,-9894,6345.05 (IXBX Z Motor (ZDC) 12))
					XY 16 - (7611,-7918,6349.85 (IXBX Z Motor (ZDC) 12))
					XY 17 - (8489,1880,6313.05 (IXBX Z Motor (ZDC) 14))
					XY 18 - (9481,2848,6312.45 (IXBX Z Motor (ZDC) 14))
					XY 19 - (11073,1125,6312.44 (IXBX Z Motor (ZDC) 14))
					XY 20 - (13191,3231,6311.03 (IXBX Z Motor (ZDC) 13))
					XY 21 - (19922,4024,6331.02 (IXBX Z Motor (ZDC) 13))
					XY 22 - (22125,3257,6344.82 (IXBX Z Motor (ZDC) 13))
					XY 23 - (24142,3681,6352.61 (IXBX Z Motor (ZDC) 12))
					XY 24 - (25500,2981,6354 (IXBX Z Motor (ZDC) 12))
					XY 25 - (32799,2528,6367.8 (IXBX Z Motor (ZDC) 13))
					XY 26 - (34810,3914,6361 (IXBX Z Motor (ZDC) 13))
					XY 27 - (36348,2914,6356.6 (IXBX Z Motor (ZDC) 13))
					XY 28 - (38684,2441,6364.2 (IXBX Z Motor (ZDC) 12))
					XY 29 - (45263,3505,6345.59 (IXBX Z Motor (ZDC) 14))
					XY 30 - (47872,3383,6361.99 (IXBX Z Motor (ZDC) 14))
					XY 31 - (49841,2301,6364.18 (IXBX Z Motor (ZDC) 13))
					XY 32 - (49469,2821,6365.18 (IXBX Z Motor (ZDC) 13))
				Auto Focus - IXBX Z Motor (ZDC)
				Repeat - Channel (Confocal 488,Confocal 561)
					Channel Description
						Channel - Confocal 488
							Camera EM Gain - 240
							Camera Binning X - CURRENT
							Camera Binning Y - CURRENT
							Camera Exposure Time (s) - 0.9
							Camera Exposure Units - 1
							DSD Imaging Mode - 3
							LUT - Green
							Map Min - 607
							Map Max - 2095
							Trigger - Pre : X,X,X,X,X,X,X,X, :: Post : X,X,X,X,X,X,X,X,
							IXBX AFMirror - Current
							IXBX Analyzer - Current
							IXBX Condenser - Current
							IXBX DIC - Current
							IXBX Fluo Filter 1 - 8
							IXBX Fluo Filter 2 - Current
							IXBX Fluo Filter 3 - Current
							IXBX Fluo Shutter 1 - Current
							IXBX Polarizer - Current
							IXBX Port - 1
							IXBX Trans Filter 1 - Current
							IXBX Trans Shutter 1 - Closed
							IXBX Z Motor (ZDC) - Current
							Sutter Shutter Shutter 1 - Current
							Sutter Shutter Shutter 2 - Current
							Sutter Wheel Wheel 1 - Current
							Sutter Wheel Wheel 2 - Current
							Sutter Wheel Wheel 3 - Current
							CSU Aperture - 18.5
							CSU Camera Port - Current
							CSU Lens 1 - Current
							CSU Lens 2 - Current
							CSU NIR Shutter - Current
							CSU PB Mirror - Current
							CSU PB Shutter - Current
							CSU Port - 0
							CSU Shutter - Current
							Dichroic - 488
							Emmision - Current
							Excitation - 525
							NDFilter - Current
							AOTF Channel 1 Intensity - -1
							AOTF Channel 2 Intensity - -1
							AOTF Channel 3 Intensity - 20
							AOTF Channel 4 Intensity - -1
							AOTF Channel 5 Intensity - -1
							AOTF Channel 6 Intensity - -1
							AOTF Laser 1 Enabled - 0
							AOTF Laser 1 External Control - 0
							AOTF Laser 2 Enabled - 1
							AOTF Laser 2 External Control - 0
							AOTF Laser 3 Enabled - 1
							AOTF Laser 3 External Control - Current
							AOTF Laser 4 Enabled - 0
							AOTF Laser 4 External Control - Current
							AOTF Laser 5 Enabled - 1
							AOTF Laser 5 External Control - Current
							AOTF Laser 6 Enabled - 0
							AOTF Laser 6 External Control - 0
							AOTF MPD - Current
							AOTF Position - 488
							AOTF Shutter - Open-Closed
						Channel - Confocal 561
							Camera EM Gain - 240
							Camera Binning X - CURRENT
							Camera Binning Y - CURRENT
							Camera Exposure Time (s) - 0.5
							Camera Exposure Units - 1
							DSD Imaging Mode - 3
							LUT - Red
							Map Min - 463
							Map Max - 1151
							Trigger - Pre : X,X,X,X,X,X,X,X, :: Post : X,X,X,X,X,X,X,X,
							IXBX AFMirror - Current
							IXBX Analyzer - Current
							IXBX Condenser - Current
							IXBX DIC - Current
							IXBX Fluo Filter 1 - 8
							IXBX Fluo Filter 2 - Current
							IXBX Fluo Filter 3 - Current
							IXBX Fluo Shutter 1 - Current
							IXBX Polarizer - Current
							IXBX Port - 1
							IXBX Trans Filter 1 - Current
							IXBX Trans Shutter 1 - Current
							IXBX Z Motor (ZDC) - Current
							Sutter Shutter Shutter 1 - Current
							Sutter Shutter Shutter 2 - Current
							Sutter Wheel Wheel 1 - Current
							Sutter Wheel Wheel 2 - Current
							Sutter Wheel Wheel 3 - Current
							CSU Aperture - 18.5
							CSU Camera Port - Current
							CSU Lens 1 - Current
							CSU Lens 2 - Current
							CSU NIR Shutter - Current
							CSU PB Mirror - Current
							CSU PB Shutter - Current
							CSU Port - 0
							CSU Shutter - Current
							Dichroic - 488
							Emmision - Current
							Excitation - 607
							NDFilter - Current
							AOTF Channel 1 Intensity - -1
							AOTF Channel 2 Intensity - -1
							AOTF Channel 3 Intensity - -1
							AOTF Channel 4 Intensity - -1
							AOTF Channel 5 Intensity - 20
							AOTF Channel 6 Intensity - -1
							AOTF Laser 1 Enabled - 0
							AOTF Laser 1 External Control - 0
							AOTF Laser 2 Enabled - 1
							AOTF Laser 2 External Control - 0
							AOTF Laser 3 Enabled - 1
							AOTF Laser 3 External Control - Current
							AOTF Laser 4 Enabled - 0
							AOTF Laser 4 External Control - Current
							AOTF Laser 5 Enabled - 1
							AOTF Laser 5 External Control - Current
							AOTF Laser 6 Enabled - 0
							AOTF Laser 6 External Control - 0
							AOTF MPD - Current
							AOTF Position - 561
							AOTF Shutter - Open-Closed
					Repeat Z - 4 um in 3 planes (centre)
						Snap - Frame
					End - Z
				End - Channel
			End - XY
		End - T

[Protocol Description End]
[XYZScan]
ScanName=160210_kB
FileVersion=2
Centre=False
Channel=
WellPattern=
Density=0
Calibration=
XYFields=32	57615,-5000,6379.28	58070,-7520,6380.69	55593,-6922,6368.08	53029,-7086,6384.86	45493,-7318,6379.06	44144,-7495,6396.06	42623,-7285,6392.65	40743,-7542,6388.64	32859,-5611,6355.84	32170,-5878,6351.03	30292,-4733,6351.43	26945,-7245,6334.02	20422,-8037,6313.61	19131,-7588,6310.81	17748,-8297,6300.01	15034,-6239,6268.4	15108,3315,6280.8	16125,4293,6296.8	17677,2374,6307.2	20008,4032,6319.79	26379,4201,6337.38	29039,4104,6340.38	30915,4987,6356.18	32157,4425,6351.18	39659,2303,6372.18	41200,3822,6383.78	43214,4353,6391.56	45780,4146,6372.96	52179,5353,6384.15	54650,4624,6360.35	56729,3576,6370.14	58886,-1056,6375.34
ZScan=
Montage=
Plates=
MontageOffsets=
MF Scan Present=True
[XYZScan End]
[Region Info (Fields) Field]
Width=332.800000
Height=332.800000
[Region Info (Fields) Field End]
[Region Info (Fields)]
32	5	RegionData6.0	14/08/2017	1:10:53 PM	
Class Name	Class Colour	Position X	Position Y	Position Z	
Fields	32768	50876.000000	-6509.000000
6380.280000
Fields	32768	51331.000000	-9029.000000
6374.270000
Fields	32768	49037.000000	-8543.000000
6381.670000
Fields	32768	46290.000000	-8520.000000
6363.070000
Fields	32768	37382.000000	-8825.000000
6370.260000
Fields	32768	37667.000000	-8855.000000
6373.060000
Fields	32768	35928.000000	-8908.000000
6375.850000
Fields	32768	34004.000000	-9051.000000
6385.250000
Fields	32768	26120.000000	-6894.000000
6378.850000
Fields	32768	25292.000000	-7329.000000
6381.050000
Fields	32768	23591.000000	-6115.000000
6376.250000
Fields	32768	20274.000000	-8998.000000
6363.050000
Fields	32768	13360.000000	-8565.000000
6345.850000
Fields	32768	12475.000000	-9074.000000
6338.050000
Fields	32768	11051.000000	-9894.000000
6345.050000
Fields	32768	7611.000000	-7918.000000
6349.850000
Fields	32768	8489.000000	1880.000000
6313.050000
Fields	32768	9481.000000	2848.000000
6312.450000
Fields	32768	11073.000000	1125.000000
6312.440000
Fields	32768	13191.000000	3231.000000
6311.030000
Fields	32768	19922.000000	4024.000000
6331.020000
Fields	32768	22125.000000	3257.000000
6344.820000
Fields	32768	24142.000000	3681.000000
6352.610000
Fields	32768	25500.000000	2981.000000
6354.000000
Fields	32768	32799.000000	2528.000000
6367.800000
Fields	32768	34810.000000	3914.000000
6361.000000
Fields	32768	36348.000000	2914.000000
6356.600000
Fields	32768	38684.000000	2441.000000
6364.200000
Fields	32768	45263.000000	3505.000000
6345.590000
Fields	32768	47872.000000	3383.000000
6361.990000
Fields	32768	49841.000000	2301.000000
6364.180000
Fields	32768	49469.000000	2821.000000
6365.180000

[Region Info (Fields) End]
[Grab Parameters]
Camera=iXon Ultra
Window Left=0
Window Top=0
Window Right=1023
Window Bottom=1023
Window Width=1024
Window Height=1024
BinningX=1
BinningY=1
Image Width=1024
Image Height=1024
Exposure=900.0 ms
Rotation=3
FlipV=0
FlipH=0
TimeStamps=Hardware
[Grab Parameters End]
[Tab Device Info]
Camera=DU888_BV 9462
ControllerCard=USB
DriverVersion=2.100.33036.0
CofVersion=0
VxDVersion=0.0
SoftwareTrigger=Supported
BitDepth=16
FPGA_Version=205.205
Ocx_Version=5.4.15.3
Ocx_Time=07:16:02 Jan 22 2016
Ocx_File=C:\PROGRA~2\ANDORB~1\COMMON~1\KIDAND~1.OCX

[Tab Device Info End]
[Tab Exposure]
Window=1024 : 1024
Shutter=Open
Binning=1 x 1
Temperature - Actual =-60
Display Control - Fastest=Checked
Display Control - Display Rate=1
Gains - Pre-Amp-Gain=Gain 2
EM Gain - Enabled=Checked
Gains - EMGain=240
Exposure Time - Frame Transfer=Unchecked
Exposure Time - unit=ms
Exposure Time - exposure value=900.0
Exposure Time - Readout in ms=42.209
Experiment Control - FLZ=Unchecked
Experiment Control - Trig Mode=Free Run
Use Frame averaging=Unchecked
Frames to be averaged=2
Fastest Grab=Unchecked
Available memory=4095
[Tab Exposure End]
[Tab Temperature/Shutter]
Temperature Setting=-60
Actual Temperature=-60
Cooling=Steady
Fan=Full
TTL High Open=Checked
Shutter Open Transfer Time=60
Shutter Close Transfer Time=80
[Tab Temperature/Shutter End]
[Tab Speed/Amplifer]
Horizontal Readout=30.000
Vertical Readout time=[2.200]
ADC Channel=0
Vertical Clock Voltage=Normal
Output Amplifier=EM Port
Baseline Clamp=Checked
[Tab Speed/Amplifer End]
[Tab Image Orientation]
Flip=None
Rotation in Degrees=180
[Tab Image Orientation End]
[Image Info]
Window Left=0
Window Top=0
Window Right=1023
Window Bottom=1023
Window Width=1024
Window Height=1024
Window BinningX=1
Window BinningY=1
[Image Info End]
[First Frame]
SavedTime=8/14/2017 1:11:00 PM.62
[First Frame End]
