# Supplementary material for: Rapid changes in morphogen concentration control self-organized patterning in human embryonic stem cells
Source: eLife. 2019 Mar 4;8:e40526. doi: 10.7554/eLife.40526 (PMC6398983; doi:10.7554/eLife.40526)
Supplement: Figure 6—source data 1. — Requires Figure 6—source data 2 and the github repository – idse/stemcells. [file elife-40526-fig6-data1.zip]

Archive with 17 entries (16 files):
- liveMP20x.txt
- __MACOSX/
- __MACOSX/._liveMP20x.txt
- colony13.mat
- __MACOSX/._colony13.mat
- upperleft.mat
- __MACOSX/._upperleft.mat
- colony14.mat
- __MACOSX/._colony14.mat
- colony15.mat
- __MACOSX/._colony15.mat
- colony16.mat
- __MACOSX/._colony16.mat
- S4front.mat
- __MACOSX/._S4front.mat
- analyze_LiveAndorMultiMontage.m
- __MACOSX/._analyze_LiveAndorMultiMontage.m
