# Supplementary material for: Rapid changes in morphogen concentration control self-organized patterning in human embryonic stem cells
Source: eLife. 2019 Mar 4;8:e40526. doi: 10.7554/eLife.40526 (PMC6398983; doi:10.7554/eLife.40526)
Supplement: Figure 6—source data 1. — Requires Figure 6—source data 2 and the github repository – idse/stemcells. [file elife-40526-fig6-data1.zip › liveMP20x.txt]

Name : liveMP20x	02/08/2017	6:53:05 PM	

Type : 16 bit grey/pseudo
Intensity : 1.000000 lux
x : 1024 * 0.650000 : um
y : 1024 * 0.650000 : um
Wavelength : 2
Z : 3
XY : 64
Time : 168


[Environment]
User=D5WCD22
Configuration=SD Confocal
Version=Andor iQ 3.4.1 
[Environment End]
[Created]
Date=31/07/2017
Time=4:06:45 PM
[Created End]
[Protocol Description]
Protocol - Protocol1
	6D View Compatible - Yes
	Image - pSmad1X24_p0004
		Camera Binning - Use Current
		Wait Allocation - Off
		Camera Selection - Use Current
		Scan - 160731_IH_montageMP_montage2
		Events
		Repeat T - 168 times (15 min)
			Auto Focus Activate - Every time
			Repeat - XY
				XY Positions - (64)
					XY 1 - (68247,2082,9851.11 (IXBX Z Motor (ZDC) 47))
					XY 2 - (68523,2082,9851.11 (IXBX Z Motor (ZDC) 47))
					XY 3 - (68247,2358,9851.11 (IXBX Z Motor (ZDC) 47))
					XY 4 - (68523,2358,9851.11 (IXBX Z Motor (ZDC) 47))
					XY 5 - (68247,3204,9750.95 (IXBX Z Motor (ZDC) 46))
					XY 6 - (68523,3204,9750.95 (IXBX Z Motor (ZDC) 46))
					XY 7 - (68247,3479,9750.95 (IXBX Z Motor (ZDC) 46))
					XY 8 - (68523,3479,9750.95 (IXBX Z Motor (ZDC) 46))
					XY 9 - (69152,1572,9734.95 (IXBX Z Motor (ZDC) 46))
					XY 10 - (69427,1572,9734.95 (IXBX Z Motor (ZDC) 46))
					XY 11 - (69152,1847,9734.95 (IXBX Z Motor (ZDC) 46))
					XY 12 - (69427,1847,9734.95 (IXBX Z Motor (ZDC) 46))
					XY 13 - (69164,2655,9733.6 (IXBX Z Motor (ZDC) 46))
					XY 14 - (69440,2655,9733.6 (IXBX Z Motor (ZDC) 46))
					XY 15 - (69164,2930,9733.6 (IXBX Z Motor (ZDC) 46))
					XY 16 - (69440,2930,9733.6 (IXBX Z Motor (ZDC) 46))
					XY 17 - (68266,11112,9741.87 (IXBX Z Motor (ZDC) 47))
					XY 18 - (68542,11112,9741.87 (IXBX Z Motor (ZDC) 47))
					XY 19 - (68266,11388,9741.87 (IXBX Z Motor (ZDC) 47))
					XY 20 - (68542,11388,9741.87 (IXBX Z Motor (ZDC) 47))
					XY 21 - (68266,12230,9739.36 (IXBX Z Motor (ZDC) 47))
					XY 22 - (68542,12230,9739.36 (IXBX Z Motor (ZDC) 47))
					XY 23 - (68266,12505,9739.36 (IXBX Z Motor (ZDC) 47))
					XY 24 - (68542,12505,9739.36 (IXBX Z Motor (ZDC) 47))
					XY 25 - (69165,12778,9720.94 (IXBX Z Motor (ZDC) 47))
					XY 26 - (69441,12778,9720.94 (IXBX Z Motor (ZDC) 47))
					XY 27 - (69165,13054,9720.94 (IXBX Z Motor (ZDC) 47))
					XY 28 - (69441,13054,9720.94 (IXBX Z Motor (ZDC) 47))
					XY 29 - (69165,10582,9725.44 (IXBX Z Motor (ZDC) 47))
					XY 30 - (69441,10582,9725.44 (IXBX Z Motor (ZDC) 47))
					XY 31 - (69165,10857,9725.44 (IXBX Z Motor (ZDC) 47))
					XY 32 - (69441,10857,9725.44 (IXBX Z Motor (ZDC) 47))
					XY 33 - (60189,10572,9762.94 (IXBX Z Motor (ZDC) 47))
					XY 34 - (60465,10572,9762.94 (IXBX Z Motor (ZDC) 47))
					XY 35 - (60189,10847,9762.94 (IXBX Z Motor (ZDC) 47))
					XY 36 - (60465,10847,9762.94 (IXBX Z Motor (ZDC) 47))
					XY 37 - (60189,11692,9760.03 (IXBX Z Motor (ZDC) 46))
					XY 38 - (60465,11692,9760.03 (IXBX Z Motor (ZDC) 46))
					XY 39 - (60189,11967,9760.03 (IXBX Z Motor (ZDC) 46))
					XY 40 - (60465,11967,9760.03 (IXBX Z Motor (ZDC) 46))
					XY 41 - (61097,12238,9743.51 (IXBX Z Motor (ZDC) 48))
					XY 42 - (61373,12238,9743.51 (IXBX Z Motor (ZDC) 48))
					XY 43 - (61097,12513,9743.51 (IXBX Z Motor (ZDC) 48))
					XY 44 - (61373,12513,9743.51 (IXBX Z Motor (ZDC) 48))
					XY 45 - (61097,11111,9744.29 (IXBX Z Motor (ZDC) 47))
					XY 46 - (61372,11111,9744.29 (IXBX Z Motor (ZDC) 47))
					XY 47 - (61097,11387,9744.29 (IXBX Z Motor (ZDC) 47))
					XY 48 - (61372,11387,9744.29 (IXBX Z Motor (ZDC) 47))
					XY 49 - (61096,2130,9751.87 (IXBX Z Motor (ZDC) 47))
					XY 50 - (61372,2130,9751.87 (IXBX Z Motor (ZDC) 47))
					XY 51 - (61096,2406,9751.87 (IXBX Z Motor (ZDC) 47))
					XY 52 - (61372,2406,9751.87 (IXBX Z Motor (ZDC) 47))
					XY 53 - (61096,3219,9750.78 (IXBX Z Motor (ZDC) 46))
					XY 54 - (61372,3219,9750.78 (IXBX Z Motor (ZDC) 46))
					XY 55 - (61096,3495,9750.78 (IXBX Z Motor (ZDC) 46))
					XY 56 - (61372,3495,9750.78 (IXBX Z Motor (ZDC) 46))
					XY 57 - (62038,3752,9741.67 (IXBX Z Motor (ZDC) 47))
					XY 58 - (62314,3752,9741.67 (IXBX Z Motor (ZDC) 47))
					XY 59 - (62038,4027,9741.67 (IXBX Z Motor (ZDC) 47))
					XY 60 - (62314,4027,9741.67 (IXBX Z Motor (ZDC) 47))
					XY 61 - (62050,2660,9740.66 (IXBX Z Motor (ZDC) 47))
					XY 62 - (62326,2660,9740.66 (IXBX Z Motor (ZDC) 47))
					XY 63 - (62050,2936,9740.66 (IXBX Z Motor (ZDC) 47))
					XY 64 - (62326,2936,9740.66 (IXBX Z Motor (ZDC) 47))
				Auto Focus - IXBX Z Motor (ZDC)
				Repeat - Channel (Confocal 488,Confocal 561)
					Channel Description
						Channel - Confocal 488
							Camera EM Gain - 240
							Camera Binning X - CURRENT
							Camera Binning Y - CURRENT
							Camera Exposure Time (s) - 1.2
							Camera Exposure Units - 1
							DSD Imaging Mode - 3
							LUT - Green
							Map Min - 607
							Map Max - 2095
							Trigger - Pre : X,X,X,X,X,X,X,X, :: Post : X,X,X,X,X,X,X,X,
							IXBX AFMirror - Current
							IXBX Analyzer - Current
							IXBX Condenser - Current
							IXBX DIC - Current
							IXBX Fluo Filter 1 - 8
							IXBX Fluo Filter 2 - Current
							IXBX Fluo Filter 3 - Current
							IXBX Fluo Shutter 1 - Current
							IXBX Polarizer - Current
							IXBX Port - 1
							IXBX Trans Filter 1 - Current
							IXBX Trans Shutter 1 - Closed
							IXBX Z Motor (ZDC) - Current
							Sutter Shutter Shutter 1 - Current
							Sutter Shutter Shutter 2 - Current
							Sutter Wheel Wheel 1 - Current
							Sutter Wheel Wheel 2 - Current
							Sutter Wheel Wheel 3 - Current
							CSU Aperture - 18.5
							CSU Camera Port - Current
							CSU Lens 1 - Current
							CSU Lens 2 - Current
							CSU NIR Shutter - Current
							CSU PB Mirror - Current
							CSU PB Shutter - Current
							CSU Port - 0
							CSU Shutter - Current
							Dichroic - 488
							Emmision - Current
							Excitation - 525
							NDFilter - Current
							AOTF Channel 1 Intensity - -1
							AOTF Channel 2 Intensity - -1
							AOTF Channel 3 Intensity - 20
							AOTF Channel 4 Intensity - -1
							AOTF Channel 5 Intensity - -1
							AOTF Channel 6 Intensity - -1
							AOTF Laser 1 Enabled - 0
							AOTF Laser 1 External Control - 0
							AOTF Laser 2 Enabled - 1
							AOTF Laser 2 External Control - 0
							AOTF Laser 3 Enabled - 1
							AOTF Laser 3 External Control - Current
							AOTF Laser 4 Enabled - 0
							AOTF Laser 4 External Control - Current
							AOTF Laser 5 Enabled - 1
							AOTF Laser 5 External Control - Current
							AOTF Laser 6 Enabled - 0
							AOTF Laser 6 External Control - 0
							AOTF MPD - Current
							AOTF Position - 488
							AOTF Shutter - Open-Closed
						Channel - Confocal 561
							Camera EM Gain - 240
							Camera Binning X - CURRENT
							Camera Binning Y - CURRENT
							Camera Exposure Time (s) - 0.5
							Camera Exposure Units - 1
							DSD Imaging Mode - 3
							LUT - Red
							Map Min - 463
							Map Max - 1151
							Trigger - Pre : X,X,X,X,X,X,X,X, :: Post : X,X,X,X,X,X,X,X,
							IXBX AFMirror - Current
							IXBX Analyzer - Current
							IXBX Condenser - Current
							IXBX DIC - Current
							IXBX Fluo Filter 1 - 8
							IXBX Fluo Filter 2 - Current
							IXBX Fluo Filter 3 - Current
							IXBX Fluo Shutter 1 - Current
							IXBX Polarizer - Current
							IXBX Port - 1
							IXBX Trans Filter 1 - Current
							IXBX Trans Shutter 1 - Current
							IXBX Z Motor (ZDC) - Current
							Sutter Shutter Shutter 1 - Current
							Sutter Shutter Shutter 2 - Current
							Sutter Wheel Wheel 1 - Current
							Sutter Wheel Wheel 2 - Current
							Sutter Wheel Wheel 3 - Current
							CSU Aperture - 18.5
							CSU Camera Port - Current
							CSU Lens 1 - Current
							CSU Lens 2 - Current
							CSU NIR Shutter - Current
							CSU PB Mirror - Current
							CSU PB Shutter - Current
							CSU Port - 0
							CSU Shutter - Current
							Dichroic - 488
							Emmision - Current
							Excitation - 607
							NDFilter - Current
							AOTF Channel 1 Intensity - -1
							AOTF Channel 2 Intensity - -1
							AOTF Channel 3 Intensity - -1
							AOTF Channel 4 Intensity - -1
							AOTF Channel 5 Intensity - 20
							AOTF Channel 6 Intensity - -1
							AOTF Laser 1 Enabled - 0
							AOTF Laser 1 External Control - 0
							AOTF Laser 2 Enabled - 1
							AOTF Laser 2 External Control - 0
							AOTF Laser 3 Enabled - 1
							AOTF Laser 3 External Control - Current
							AOTF Laser 4 Enabled - 0
							AOTF Laser 4 External Control - Current
							AOTF Laser 5 Enabled - 1
							AOTF Laser 5 External Control - Current
							AOTF Laser 6 Enabled - 0
							AOTF Laser 6 External Control - 0
							AOTF MPD - Current
							AOTF Position - 561
							AOTF Shutter - Open-Closed
					Repeat Z - 4 um in 3 planes (start)
						Snap - Frame
					End - Z
				End - Channel
			End - XY
		End - T

[Protocol Description End]
[XYZScan]
ScanName=160731_IH_montageMP_montage2
FileVersion=2
Centre=False
Channel=
WellPattern=
Density=0
Calibration=
XYFields=64	6.824720e+04,2.082200e+03,9851.11	6.852280e+04,2.082200e+03,9851.11	6.824720e+04,2.357800e+03,9851.11	6.852280e+04,2.357800e+03,9851.11	6.824720e+04,3.203700e+03,9750.96	6.852280e+04,3.203700e+03,9750.96	6.824720e+04,3.479300e+03,9750.96	6.852280e+04,3.479300e+03,9750.96	6.915170e+04,1.571700e+03,9734.96	6.942730e+04,1.571700e+03,9734.96	6.915170e+04,1.847300e+03,9734.96	6.942730e+04,1.847300e+03,9734.96	6.916420e+04,2.654700e+03,9733.60	6.943980e+04,2.654700e+03,9733.60	6.916420e+04,2.930300e+03,9733.60	6.943980e+04,2.930300e+03,9733.60	6.826620e+04,1.111220e+04,9741.88	6.854180e+04,1.111220e+04,9741.88	6.826620e+04,1.138780e+04,9741.88	6.854180e+04,1.138780e+04,9741.88	6.826620e+04,1.222970e+04,9739.36	6.854180e+04,1.222970e+04,9739.36	6.826620e+04,1.250530e+04,9739.36	6.854180e+04,1.250530e+04,9739.36	6.916520e+04,1.277820e+04,9720.94	6.944080e+04,1.277820e+04,9720.94	6.916520e+04,1.305380e+04,9720.94	6.944080e+04,1.305380e+04,9720.94	6.916520e+04,1.058170e+04,9725.44	6.944080e+04,1.058170e+04,9725.44	6.916520e+04,1.085730e+04,9725.44	6.944080e+04,1.085730e+04,9725.44	6.018920e+04,1.057170e+04,9762.94	6.046480e+04,1.057170e+04,9762.94	6.018920e+04,1.084730e+04,9762.94	6.046480e+04,1.084730e+04,9762.94	6.018920e+04,1.169170e+04,9760.03	6.046480e+04,1.169170e+04,9760.03	6.018920e+04,1.196730e+04,9760.03	6.046480e+04,1.196730e+04,9760.03	6.109720e+04,1.223770e+04,9743.51	6.137280e+04,1.223770e+04,9743.51	6.109720e+04,1.251330e+04,9743.51	6.137280e+04,1.251330e+04,9743.51	6.109670e+04,1.111120e+04,9744.30	6.137230e+04,1.111120e+04,9744.30	6.109670e+04,1.138680e+04,9744.30	6.137230e+04,1.138680e+04,9744.30	6.109620e+04,2.130200e+03,9751.88	6.137180e+04,2.130200e+03,9751.88	6.109620e+04,2.405800e+03,9751.88	6.137180e+04,2.405800e+03,9751.88	6.109620e+04,3.219200e+03,9750.78	6.137180e+04,3.219200e+03,9750.78	6.109620e+04,3.494800e+03,9750.78	6.137180e+04,3.494800e+03,9750.78	6.203820e+04,3.751700e+03,9741.67	6.231380e+04,3.751700e+03,9741.67	6.203820e+04,4.027300e+03,9741.67	6.231380e+04,4.027300e+03,9741.67	6.205020e+04,2.660200e+03,9740.66	6.232580e+04,2.660200e+03,9740.66	6.205020e+04,2.935800e+03,9740.66	6.232580e+04,2.935800e+03,9740.66
ZScan=
Montage=
Plates=
MontageOffsets=
MF Scan Present=True
[XYZScan End]
[Region Info (Fields) Field]
Width=665.600000
Height=665.600000
[Region Info (Fields) Field End]
[Region Info (Fields)]
64	5	RegionData6.0	31/07/2017	4:06:45 PM	
Class Name	Class Colour	Position X	Position Y	Position Z	
Fields	32768	68247.200000	2082.200000
9851.110000
Fields	32768	68522.800000	2082.200000
9851.110000
Fields	32768	68247.200000	2357.800000
9851.110000
Fields	32768	68522.800000	2357.800000
9851.110000
Fields	32768	68247.200000	3203.700000
9750.960000
Fields	32768	68522.800000	3203.700000
9750.960000
Fields	32768	68247.200000	3479.300000
9750.960000
Fields	32768	68522.800000	3479.300000
9750.960000
Fields	32768	69151.700000	1571.700000
9734.960000
Fields	32768	69427.300000	1571.700000
9734.960000
Fields	32768	69151.700000	1847.300000
9734.960000
Fields	32768	69427.300000	1847.300000
9734.960000
Fields	32768	69164.200000	2654.700000
9733.600000
Fields	32768	69439.800000	2654.700000
9733.600000
Fields	32768	69164.200000	2930.300000
9733.600000
Fields	32768	69439.800000	2930.300000
9733.600000
Fields	32768	68266.200000	11112.200000
9741.880000
Fields	32768	68541.800000	11112.200000
9741.880000
Fields	32768	68266.200000	11387.800000
9741.880000
Fields	32768	68541.800000	11387.800000
9741.880000
Fields	32768	68266.200000	12229.700000
9739.360000
Fields	32768	68541.800000	12229.700000
9739.360000
Fields	32768	68266.200000	12505.300000
9739.360000
Fields	32768	68541.800000	12505.300000
9739.360000
Fields	32768	69165.200000	12778.200000
9720.940000
Fields	32768	69440.800000	12778.200000
9720.940000
Fields	32768	69165.200000	13053.800000
9720.940000
Fields	32768	69440.800000	13053.800000
9720.940000
Fields	32768	69165.200000	10581.700000
9725.440000
Fields	32768	69440.800000	10581.700000
9725.440000
Fields	32768	69165.200000	10857.300000
9725.440000
Fields	32768	69440.800000	10857.300000
9725.440000
Fields	32768	60189.200000	10571.700000
9762.940000
Fields	32768	60464.800000	10571.700000
9762.940000
Fields	32768	60189.200000	10847.300000
9762.940000
Fields	32768	60464.800000	10847.300000
9762.940000
Fields	32768	60189.200000	11691.700000
9760.030000
Fields	32768	60464.800000	11691.700000
9760.030000
Fields	32768	60189.200000	11967.300000
9760.030000
Fields	32768	60464.800000	11967.300000
9760.030000
Fields	32768	61097.200000	12237.700000
9743.510000
Fields	32768	61372.800000	12237.700000
9743.510000
Fields	32768	61097.200000	12513.300000
9743.510000
Fields	32768	61372.800000	12513.300000
9743.510000
Fields	32768	61096.700000	11111.200000
9744.300000
Fields	32768	61372.300000	11111.200000
9744.300000
Fields	32768	61096.700000	11386.800000
9744.300000
Fields	32768	61372.300000	11386.800000
9744.300000
Fields	32768	61096.200000	2130.200000
9751.880000
Fields	32768	61371.800000	2130.200000
9751.880000
Fields	32768	61096.200000	2405.800000
9751.880000
Fields	32768	61371.800000	2405.800000
9751.880000
Fields	32768	61096.200000	3219.200000
9750.780000
Fields	32768	61371.800000	3219.200000
9750.780000
Fields	32768	61096.200000	3494.800000
9750.780000
Fields	32768	61371.800000	3494.800000
9750.780000
Fields	32768	62038.200000	3751.700000
9741.670000
Fields	32768	62313.800000	3751.700000
9741.670000
Fields	32768	62038.200000	4027.300000
9741.670000
Fields	32768	62313.800000	4027.300000
9741.670000
Fields	32768	62050.200000	2660.200000
9740.660000
Fields	32768	62325.800000	2660.200000
9740.660000
Fields	32768	62050.200000	2935.800000
9740.660000
Fields	32768	62325.800000	2935.800000
9740.660000

[Region Info (Fields) End]
[Grab Parameters]
Camera=iXon Ultra
Window Left=0
Window Top=0
Window Right=1023
Window Bottom=1023
Window Width=1024
Window Height=1024
BinningX=1
BinningY=1
Image Width=1024
Image Height=1024
Exposure=1200.0 ms
Rotation=3
FlipV=0
FlipH=0
TimeStamps=Hardware
[Grab Parameters End]
[Tab Device Info]
Camera=DU888_BV 9462
ControllerCard=USB
DriverVersion=2.100.33036.0
CofVersion=0
VxDVersion=0.0
SoftwareTrigger=Supported
BitDepth=16
FPGA_Version=205.205
Ocx_Version=5.4.15.3
Ocx_Time=07:16:02 Jan 22 2016
Ocx_File=C:\PROGRA~2\ANDORB~1\COMMON~1\KIDAND~1.OCX

[Tab Device Info End]
[Tab Exposure]
Window=1024 : 1024
Shutter=Open
Binning=1 x 1
Temperature - Actual =-60
Display Control - Fastest=Checked
Display Control - Display Rate=1
Gains - Pre-Amp-Gain=Gain 2
EM Gain - Enabled=Checked
Gains - EMGain=240
Exposure Time - Frame Transfer=Unchecked
Exposure Time - unit=ms
Exposure Time - exposure value=1200.0
Exposure Time - Readout in ms=42.209
Experiment Control - FLZ=Unchecked
Experiment Control - Trig Mode=Free Run
Use Frame averaging=Unchecked
Frames to be averaged=2
Fastest Grab=Unchecked
Available memory=4095
[Tab Exposure End]
[Tab Temperature/Shutter]
Temperature Setting=-60
Actual Temperature=-60
Cooling=Steady
Fan=Full
TTL High Open=Checked
Shutter Open Transfer Time=60
Shutter Close Transfer Time=80
[Tab Temperature/Shutter End]
[Tab Speed/Amplifer]
Horizontal Readout=30.000
Vertical Readout time=[2.200]
ADC Channel=0
Vertical Clock Voltage=Normal
Output Amplifier=EM Port
Baseline Clamp=Checked
[Tab Speed/Amplifer End]
[Tab Image Orientation]
Flip=None
Rotation in Degrees=180
[Tab Image Orientation End]
[Image Info]
Window Left=0
Window Top=0
Window Right=1023
Window Bottom=1023
Window Width=1024
Window Height=1024
Window BinningX=1
Window BinningY=1
[Image Info End]
[First Frame]
SavedTime=7/31/2017 4:06:53 PM.935
[First Frame End]
