# Supplementary material for: Rapid changes in morphogen concentration control self-organized patterning in human embryonic stem cells
Source: eLife. 2019 Mar 4;8:e40526. doi: 10.7554/eLife.40526 (PMC6398983; doi:10.7554/eLife.40526)
Supplement: Figure 6—source data 1. — Requires Figure 6—source data 2 and the github repository – idse/stemcells. [file elife-40526-fig6-data1.zip › analyze_LiveAndorMultiMontage.m]

clear all; close all;

addpath(genpath('/Users/idse/repos/Warmflash/stemcells')); 

[scriptPath,~,ext] = fileparts(matlab.desktop.editor.getActiveFilename);
dataDir = scriptPath;

meta = MetadataAndor(dataDir);

filenameFormat = meta.filename;

% manual metadata
%-------------------

% TODO : modify MetadataAndor to contain all info below

barefname = 'liveMP20x';
treatmentTime = 2;
% workaround to not have to deal with changing stitched previews, actually
% it is 4x4
meta.posPerCondition = 4; 
meta.nWells = 16;

% well 1 (BMP) was treated an hour later after seeing no response
% (pipetting error)
% well 4 (BMP) (13-16) looked morphologically better
% GOOD BMP: 1,3; 13-16
% GOOD BMP+SB: 5-8; 9 (rest have "holes" of flat cells)

nucChannel = 2;
S4Channel = 1;

meta.montageGridSize = [2 2];
meta.montageOverlap = 58; % percentage 

tmax = 167;

% visualize positions
%---------------------

% meta.displayPositions;

% TODO: create merged cellData for montage
% movies of distribution over time

%%
upperleft = stitchedPreviews(dataDir, meta); 
save(fullfile(dataDir,'upperleft'),'upperleft');

%% extract nuclear and cytoplasmic levels

% externally I will have all indices starting at 1
% the Andor offset to start at 0 will be internal

opts = struct(...
                    'dataChannels',     [S4Channel nucChannel],... %'fgChannel',        S4Channel,...
                    'cytoplasmicLevels',true,... 
                    'segmentationDir',  fullfile(dataDir,'MIP'),...
                    'MIPidxDir',        fullfile(dataDir,'MIP'),...
                    'tMax',             5,...
                    'nucShrinkage',     2,...
                    'cytoSize',         5,...
                    'bgMargin',         10,...
                    'NCRcutoff',        [3 Inf]);

opts.cleanupOptions = struct('separateFused', true,...
    'clearBorder',true, 'minAreaStd', 0, 'minSolidity',0.95, 'minArea',100);


%% check that the options are set right

pi = 49;
P = DynamicPositionAndor(meta, pi);
time = 1;
opts.tMax = time;

% try out the nuclear cleanup settings on some frame:
% bla = nuclearCleanup(seg(:,:,time), opts.cleanupOptions);
% imshow(bla)

debugInfo = P.extractData(dataDir, nucChannel, opts);

bgmask = debugInfo.bgmask;
nucmask = debugInfo.nucmask;
cytmask = false(size(nucmask));
cytmask(cat(1,debugInfo.cytCC.PixelIdxList{:}))=true;

bg = P.cellData(time).background
nucl = P.cellData(time).nucLevelAvg
cytl = P.cellData(time).cytLevelAvg
(nucl-bg)./(cytl - bg)

im = P.loadImage(dataDir, S4Channel, time);
MIP = max(im,[],3);
A = imadjust(mat2gray(MIP));
s = 0.4;
imshow(cat(3, A + s*debugInfo.nucmaskraw, A + s*nucmask, A + s*cytmask));

% %%
% nucmaskraw = debugInfo.segall{2}(:,:,1);
% 
% opts.cleanupOptions = struct('separateFused', true,...
%     'clearBorder',true, 'minAreaStd', 0, 'minSolidity',0.95, 'minArea',100);
% 
% nuclearMask = nucmaskraw;
% options = opts.cleanupOptions;
% options.openSize = 5;
% 
% nuclearMask = bwareaopen(nuclearMask, options.minArea/5);
% nuclearMask = imopen(nuclearMask, strel('disk',options.openSize));
% % fill smaller holes that can appear in nuclear segmentation:
% nuclearMask = ~bwareaopen(~nuclearMask,options.minArea/5); 
% nuclearMaskDefused = separateFusedNuclei(nuclearMask,options);
% 
% figure, imshow(cat(3,double(nucmaskraw),nuclearMask,nuclearMaskDefused))

%% run the analysis on all time points

opts.tMax = tmax;

tic
positions(meta.nPositions) = DynamicPositionAndor();

for pi = 57:meta.nPositions

    positions(pi) = DynamicPositionAndor(meta, pi);
    positions(pi).extractData(dataDir, nucChannel, opts);
    positions(pi).makeTimeTraces();
    save(fullfile(dataDir,'positions'), 'positions');
end
toc

%%
load(fullfile(dataDir,'positions'));
load(fullfile(dataDir,'upperleft'),'upperleft');
% positions_before = load(fullfile(dataDir,'positions_before'));
% positions_before = positions_before.positions;
% 
% for pi = 1:meta.nPositions
%     positions(pi).cellData = cat(2, positions_before(pi).cellData,...
%                                             positions(pi).cellData);
%     positions(pi).ncells = cat(2, positions_before(pi).ncells,...
%                                             positions(pi).ncells);
% 	positions(pi).nTime = positions_before(pi).nTime + positions(pi).nTime;
%     positions(pi).makeTimeTraces;
% end
% 
% save(fullfile(dataDir,'positions'), 'positions');

%% superimpose cell coordinates from different frames

ti = 1;
dmax = 5;
coli = 13;

pixelOverlap = round(meta.xSize*meta.montageOverlap/100);
colstarti = (coli - 1)*4 + 1;
colendi = (coli - 1)*4 + 4;
conditionPositions = colstarti:colendi;

for pi = conditionPositions

    [i,j] = ind2sub(meta.montageGridSize, pi - conditionPositions(1) + 1);
    ci = S4Channel;
    fname = fullfile(dataDir,'MIP',[barefname sprintf(['_MIP_p%.4d_w%.4d.tif'],pi-1,ci-1)]);
    imgs{j,i} = imread(fname,ti);
end
%upperleft = registerImageGrid(imgs, pixelOverlap);
stitched = stitchImageGrid(upperleft{coli}{ti}, imgs);

figure,
imshow(imadjust(stitched),[])
XY = {};
hold on
for pi = conditionPositions
    
    [i,j] = ind2sub(meta.montageGridSize, pi - conditionPositions(1) + 1);
    %XY{pi} = positions(pi).cellData(ti).XY + fliplr(upperleft{ti}{j,i});
    % for old matlab
    XYpi = positions(pi).cellData(ti).XY;
    XY{pi} = XYpi + repmat(fliplr(upperleft{coli}{ti}{j,i}),[size(XYpi,1) 1]);
    scatter(XY{pi}(:,1),XY{pi}(:,2),200,'.');
end
hold off
%saveas(gcf, fullfile(dataDir,['superimposed_col' num2str(coli) '.png']));

%%

XYall = {};
for ti = 1:meta.nTime-1
    for pi = conditionPositions
        
        [i,j] = ind2sub(meta.montageGridSize, pi - conditionPositions(1) + 1);
        %XY{pi} = positions(pi).cellData(ti).XY + fliplr(upperleft{ti}{j,i});
        XYpi = positions(pi).cellData(ti).XY;
        XY{pi} = XYpi + repmat(fliplr(upperleft{coli}{ti}{j,i}),[size(XYpi,1) 1]);
    end
    XYall{ti} = cat(1,XY{:});
end

%% make single position object for entire colony

dmax = 5;

radiusMicron = 350;

% objected to store the whole colony
% Colony(nChannels, center, radiusPixel, radiusMicron, boundingBox, well, nTime)
% used to be P = DynamicColonyAndor(meta, coli, radiusMicron);
center = [];
radiusPixel = radiusMicron/meta.xres;
boundingBox = [];
wellnr = 1;
P = Colony(meta.nChannels, center, radiusPixel, radiusMicron, ...
                                        boundingBox, wellnr, meta.nTime);
P.setID(coli);

cellDataAll = cat(1,positions(conditionPositions).cellData);
cellDataComb = struct();
    
times = 1:meta.nTime - 1;
for ti = times 

    fprintf('.');
    
    % match cells
    matched = distmat(XYall{ti}) < dmax;
    cells = unique(matched,'rows');
    %cells = cells./sum(cells,2);
    cells = bsxfun(@rdivide, cells, sum(cells,2));
    XYcomb = cells*XYall{ti};

    % remove cells that are not on the pattern
    %XYcm = XYcomb - mean(XYcomb);
    XYcm = bsxfun(@minus, XYcomb, mean(XYcomb));
    bad = sqrt(sum(XYcm.^2,2)) > 1.1*P.radiusPixel;
    cells(bad,:) = [];
    XYcomb = cells*XYall{ti};

    % combine cellData
    cellDataComb(ti).XY  = XYcomb;
    cellDataComb(ti).area = cells*cat(1, cellDataAll(:,ti).area);
    cellDataComb(ti).cytLevel = cells*cat(1, cellDataAll(:,ti).cytLevel);
    cellDataComb(ti).nucLevel = cells*cat(1, cellDataAll(:,ti).nucLevel);
    cellDataComb(ti).background = mean(cat(1, cellDataAll(:,ti).background));
    
    if mod(ti,80)==0
        fprintf('\n');
    end
end
fprintf('\n');

P.cellData = cellDataComb;
P.dataChannels = positions(conditionPositions(1)).dataChannels;
%save(fullfile(dataDir,['colony' num2str(coli)]), 'P');

%%
channels = [];
normChannel = []; %nucChannel
P.makeRadialAvgSeg(channels,normChannel);

%% load data

col = {};
for coli = 13:16
    S = load(fullfile(dataDir,['colony' num2str(coli)]));
    col{coli} = S.P;
end

%% distributions

clf
hold on

for ti = [1 2:10:100]
    
    R = col{coli}.cellData(ti).nucLevel./col{coli}.cellData(ti).cytLevel;
    R = R(:,S4Channel);
    [n, binEdges] = histcounts(R,50);

    dx = binEdges(2)-binEdges(1);
    %bar(binEdges(1:end-1)+dx,n)

    [x,y] = histForBarlikePlot(binEdges(1:end-1)+dx/2,n');

    plot(x,y,'-');
end

hold off

%%
% load stitched image
for coli = 16

colstarti = (coli - 1)*4 + 1;
colendi = (coli - 1)*4 + 4;
conditionPositions = colstarti:colendi;

times = 1:160;%[1 10 100 160];

for ti = times%1:meta.nTime
    
    for pi = conditionPositions

        [i,j] = ind2sub(meta.montageGridSize, pi - conditionPositions(1) + 1);
        ci = S4Channel;
        fname = fullfile(dataDir,'MIP',[barefname sprintf(['_MIP_p%.4d_w%.4d.tif'],pi-1,ci-1)]);
        imgs{j,i} = imread(fname,ti);
    end
    [stitched, ~] = stitchImageGrid(upperleft{coli}{ti}, imgs);

    %cellDataComb = col{coli}.cellData;
    cellDataComb = col{coli}.cellData;
    
    % try to exclude some dead cells
    nucI = cellDataComb(ti).nucLevel(:,nucChannel) - cellDataComb(ti).background(nucChannel);
    bad = nucI > 3000; %hist(N,50)

    % calc N:C ratio
    N = cellDataComb(ti).nucLevel(~bad,S4Channel) - cellDataComb(ti).background(S4Channel);
    C = cellDataComb(ti).cytLevel(~bad,S4Channel) - cellDataComb(ti).background(S4Channel);
    R = N./C;
    ncrmin = 0.5;
    ncrmax = 1;
    R(R > ncrmax) = ncrmax;
    R(R < ncrmin) = ncrmin;
    Rnorm = (R - min(R))./(max(R)-min(R));
    
    if ~all(isnan(R)) % THIS HAPPENED IN ONE VIDEO, WHY?
        colidx = round(Rnorm*255 + 1);
    else
        colidx = ones(size(Rnorm),'uint16');
    end

    tic
    %figure,
    imshow(imadjust(stitched),[])
    %saveas(gcf, fullfile(dataDir,['col' num2str(coli) '_t' num2str(ti) '_NCRnooverlay.png']));
    hold on
    colors = jet(256);
    XYcomb = cellDataComb(ti).XY;    
    scatter(XYcomb(~bad,1),XYcomb(~bad,2), 1000, colors(colidx,:),'.','LineWidth',1.5)
    hold off
    toc 
    %saveas(gcf, fullfile(dataDir,['col' num2str(coli) '_t' num2str(ti) '_NCR.png']));
    %saveas(gcf, fullfile(dataDir,['col' num2str(coli) '_t' num2str(ti) '_NCRoverlay.pdf']));
    %close;
    axis off
    
    frame{ti} = export_fig(gcf,'-native -m2');
end

% 180628: VISUALIZE MOMENTS: SOMETHING IS WRONG WITH MOMENT CALCULATION
%
% CM = mean(cellDataComb(ti).XY)
% U = 100*P.timeTraces.moment{1}(ti,:)
% 
% hold on
% quiver(CM(:,1),CM(:,2),U(1),U(2),'LineWidth',4)
% hold off

% write to video
bla = cellfun(@size, frame,'UniformOutput',false);
bla = cat(1,bla{:});
frameSize = min(min(bla(:,1:2)));

%[X, Y] = ndgrid(1:size(frame{times(1)},1),1:size(frame{times(1)},2));
[X,Y] = ndgrid(1:frameSize,1:frameSize);
R = 280;%floor(size(frame{1},1)/2);
l = frameSize/2 - R;

mask = (X - l - R).^2 + (Y - l -R).^2 > R.^2;
mask3 = repmat(mask,[1 1 3]);
%imshow((X - R).^2 + (Y-R).^2 > R.^2,[])

saveResult = true;
if saveResult
    disp('saving');
    v = VideoWriter(fullfile(dataDir,['signalingPattern_col' num2str(coli)]));
    %v = VideoWriter(fullfile(dataDir,['signalingPatternX_col' num2str(coli) '.mp4']),'MPEG-4');
    %v = VideoWriter(fullfile(dataDir,['signalingColoredMean_col' num2str(coli)]),'Uncompressed AVI');
    v.FrameRate = 5;
    open(v)
    for ti = times%meta.nTime

        
        ymax = min(frameSize,size(frame{ti},1));
        xmax = min(frameSize,size(frame{ti},2));
        im = frame{ti}(1:ymax, 1:xmax,:);
%         if ti == 12
%             R = floor(size(im,1)/2);
%             [X, Y] = ndgrid(1:size(im,1),1:size(im,2));
%             mask = (X - R).^2 + (Y-R).^2 > R.^2;
%             mask3 = repmat(mask,[1 1 3]);
%         end
        im(mask3) = 255;
        
        ymin = round(l); xmin = ymin;
        ymax = round(l) + 2*R; xmax = ymax;
        im = im(ymin:ymax, xmin:xmax,:);
        
        %imshow(im)
        writeVideo(v,im)
    end
    close(v);
end
end

%% make radial profiles

for coli = 13:16
    col{coli}.makeRadialAvgSeg();
end

%% make average for all times

% nucAvgWell collects the nuclear averages for one condition,
% each column is one colony
nucAvgWell = {};

tmax = meta.nTime-1;
for ti = 1:tmax

    for ci = S4Channel
       
        nucAvgWell{ci, ti} = [];
        for coli = 13:16

            P = col{coli};
            cytAvg = P.radialProfile(ti).CytAvg(:,ci);
            nucAvg = P.radialProfile(ti).NucAvg(:,ci);
            %cytStd = P.radialProfiltie(ti).CytStd(:,ci);
            nucStd = P.radialProfile(ti).NucStd(:,ci);
            R = P.radialProfile(ti).NucCytRatio(:,ci);
            %OR: bit of smoothing in time
            %R = mean(cat(3,P.radialProfile(ti-1:ti).NucCytRatio),3);
            %R = R(:,ci);
            nucAvgWell{ci, ti} = cat(2, nucAvgWell{ci, ti}, R);
        end
    end
end

% roughly normalize to endogenous Smad4 peak,
% so it is not scaled away by exogenous BMP at early times and border
% max and min of at 40h (ti=16) away from border (ri<=28)
kymographAvg = squeeze(nanmean(cat(3,nucAvgWell{:}),2));
minVal =  min(min(kymographAvg(1:28,160)));
maxVal =  max(max(kymographAvg(1:28,160)));

nucAvgNorm = nucAvgWell;
for ti = 1:meta.nTime-1
    nucAvgNorm{ci,ti} = (nucAvgNorm{ci,ti} - minVal)/(maxVal - minVal);
end

%% visualize radial profiles

figure, 

condition = {'24h', '32h', '36h', '40h', '44h', '48h'};
ylimits = [800 2500; 100 1100; 400 2200; 200 1600];

res = meta.xres;
times = [20 24 28 32 36 40]*4;
colors = jet(numel(times));

for ti = times

    for ci = S4Channel
        clf
        hold on
        for i = 1:4
            bins = col{coli}.radialProfile(ti).BinEdges(1:end-1)';
            revbins = max(bins) - bins;

            %errorbar(bins*res, nucAvg, nucStd,'-','Color',colors(i,:),'LineWidth',2)
            % this is plotting the mean of a single colony
            plot(revbins*res, nucAvgWell{ci,ti}(:,i),'Color',colors(i,:),'LineWidth',2)
        end
        %ylim(ylimits(ci,:));
        %title(['DAPI normalized nuclear ' channelNames{ci}]);
        legend(strread(num2str(1:4),'%s'),'Location','NorthEast');
        plot(revbins*res,mean(nucAvgWell{ci, ti},2),'Color','k','LineWidth',3)
        hold off
        ylim([0.6 1]);
        saveas(gcf, fullfile(dataDir,['radialProfilesNew_' num2str(ti/4) 'h.png']));
    end
end

%% plot time course PAPER FIGURE

ci = S4Channel;
times = [20 24 28 32 36 40]*4;
colors = jet(numel(times));
binsrev = max(bins)-bins;

figure,
hold on 
i = 1;
for ti = times
    plot(binsrev*res,nanmean(nucAvgNorm{ci,ti},2),'Color',colors(i,:),'LineWidth',3)
    i = i+1;
end
i = 1;
for ti = times
    errorbar(binsrev*res,nanmean(nucAvgNorm{ci,ti},2),std(nucAvgNorm{ci,ti},1,2),'Color',colors(i,:),'LineWidth',1)
    i = i+1;
end

hold off
legend(strcat(strread(num2str(times/4),'%s'),'h'),'Position',[0.7 0.6 0.1 0.1],'FontSize',20);
xlim([0 300]);
ylim([-0.1 1.3]);
%ylim([0 0.25]);
%ylim([0.6 1]);
%title('SMAD4 (N:C)','Position',[150 1.24]);
ylabel('SMAD4 (scaled N:C)         ');
xlabel('edge distance (um)');
axis square
fs = 28;
set(gcf,'color','w');
set(gca, 'LineWidth', 2);
set(gca,'FontSize', fs)
set(gca,'FontWeight', 'bold')
saveas(gcf, fullfile(dataDir,'normradialProfilesAvgSmad4New.png'));
    %close;

%% kymograph PAPER FIGURE

% param : parameter structure with fields
    %   - xres    : xy resolution
    %   - tres    : time resolution
    %   - Irange  : intensity range
    %   - revbins : reverse bins boolean
    %   - label   : x-axis label
   
% convert cell array of DynamicColonyAndor to array of Colony 
% (new convention)
X = Colony;
for i = 1:4
    X(i).radiusPixel = col{i+12}.radiusPixel;
    X(i).radialProfile = col{i+12}.radialProfile;
    X(i).cellData = col{i+12}.cellData;
end
    
param = struct('xres', meta.xres, 'tres', 15, 'Irange', [minVal maxVal],...
                'revbins', true, 'label', 'SMAD4 (scaled N:C)',...
                'rescale', true, 'trange', [2 meta.nTime-1]);
[kymograph, ybins] = makeKymograph(X, param);
colormap jet
saveas(gcf, fullfile(dataDir,'colAvg_kymographNew.png'));

%% plot front movement for PAPER FIGURE

edge = {}; 
edgeMean = {};
edgeStd = {};

colors = lines(4);

ci = S4Channel;

figure, hold on

times = 80:160;

edge{ci} = nan([numel(times) 4]);
for ti = times
    for i = 1:size(nucAvgNorm{ci,ti},2)
        edge{ci}(ti,i) = min(intersections(binsrev*res,nucAvgNorm{ci,ti}(:,i),[0 350],[0.5 0.5]));
        %plot(binsrev*res,nucAvgNorm{ci,ti}(:,i),[0 350],[0.5 0.5]);
    end
end
edgeci = edge{ci}(times,:);
edgeMean{ci} = nanmean(edgeci,2);
edgeStd{ci} = nanmean(sqrt((edgeci - nanmean(edgeci,2)).^2),2);
hold off
errorbar(times/4, edgeMean{ci}, edgeStd{ci}, '-x', 'LineWidth',1,'Color',colors(4,:));
hold on
plot(times/4, edgeMean{ci}, '-', 'LineWidth',3,'Color',colors(4,:));
hold off

S4front =  struct('edge', edgeMean{ci}, 'edgeStd', edgeStd{ci}, 'times', times/4);
%save(fullfile(dataDir,'S4front'), 'S4front');


%% OLD STUFF BELOW

%% a little smoothing in time

N = 2;
M = 3;

ratioInTime = P.timeTraces.radAvgRatio{1}(2:167,:)';
ratioInTime = conv2(ratioInTime, ones([M N])/(M*N),'valid');
imshow(ratioInTime)

thr = (1:size(ratioInTime,2))/4;
bins = P.radialProfile(ti).BinEdges(1:end-1)';

i = 1;
clf
times = [80 100];
colors = jet(numel(times));
hold on
for ti = times
    plot(bins(2:end-1)*meta.xres,ratioInTime(:,ti),'Color',colors(i,:),'LineWidth',2);
    i = i+1;
end
hold off
legend(strcat(strread([num2str(round(times/4))],'%s'),' h'),'location','northwest')
axis([0 bins(end-1)*meta.xres 0.6 1])

fs = 24;
xlabel('radial position (micron)', 'FontSize',fs, 'FontWeight','Bold');
ylabel('nuclear:cyto Smad4', 'FontSize',fs, 'FontWeight','Bold');
set(gcf,'color','w');
set(gca, 'LineWidth', 2);
set(gca,'FontSize', fs)
set(gca,'FontWeight', 'bold')

%saveas(gcf, fullfile(dataDir,['col' num2str(coli) '_radialProfiles.png']));

%% plot fixed radial position in time

plot(thr, ratioInTime(1:5:end,:),'LineWidth',2)
xlim([thr(1) thr(end)]);
fs = 20;
xlabel('time', 'FontSize',fs, 'FontWeight','Bold');
ylabel('nuc:cyt', 'FontSize',fs, 'FontWeight','Bold');
set(gcf,'color','w');
set(gca, 'LineWidth', 2);
set(gca,'FontSize', fs)
set(gca,'FontWeight', 'bold')

legend(strread(num2str(round(bins(2:5:end))'),'%s'),'location','southwest')

%saveas(gcf, fullfile(dataDir,['col' num2str(coli) '_differentRadii.png']));

% see derivative of ~ -0.5/60 = -0.008

%% old kymograph with scaling error from nonlinear bin spacing
% even though the cell array is called nucAvgNorm, it is N:C, see def above

ratioInTime = squeeze(nanmean(cat(3,nucAvgNorm{:}),2));
ratioInTime = ratioInTime(:,2:end);
ncrmin = 0;
ncrmax = 1;

figure,
colormap jet
RIT = ratioInTime';
RIT(RIT < ncrmin) = ncrmin;
RIT(RIT > ncrmax) = ncrmax;
%RIT = (RIT - 0.5)*2;

revbins = max(bins) - bins;
imagesc(RIT','YData',revbins*meta.xres,'XData',thr)
axis square
fs = 28;
ylabel('edge distance (um)    ', 'FontSize',fs, 'FontWeight','Bold');
xlabel('time (hrs)', 'FontSize',fs, 'FontWeight','Bold');
set(gcf,'color','w');
set(gca, 'LineWidth', 2);
set(gca,'FontSize', fs)
set(gca,'FontWeight', 'bold')
h = colorbar('Ticks',[0 1]);
xticks([0 10 20 30 40]);
%xlabel(h, 'intensity (a.u.)','LineWidth', 2, 'FontSize', fs,'FontWeight', 'bold')
xlabel(h, 'Smad4 signaling','LineWidth', 2, 'FontSize', fs,'FontWeight', 'bold')
set(gca,'Ydir','Normal')
title('Smad4');
%saveas(gcf, fullfile(dataDir,['colAvg_kymographForSlides.png']));

% 100 microns in 10 hours: 10 micron per hour, one cell per hour

%% nuclei colored by mean superimposed, for nature journalist

% load stitched image
coli = 13;
times = 90:166;%[1 10 100 160];
for ti = 90%times%1:meta.nTime
    
    for pi = conditionPositions

        [i,j] = ind2sub(meta.montageGridSize, pi - conditionPositions(1) + 1);
        ci = S4Channel;
        fname = fullfile(dataDir,'MIP',[barefname sprintf(['_MIP_p%.4d_w%.4d.tif'],pi-1,ci-1)]);
        imgs{j,i} = imread(fname,ti);
    end
    [stitched, ~] = stitchImageGrid(upperleft{coli}{ti}, imgs);

    cellDataComb = col{coli}.cellData;
    
    % try to exclude some dead cells
    nucI = cellDataComb(ti).nucLevel(:,nucChannel) - cellDataComb(ti).background(nucChannel);
    bad = nucI > 3000; %hist(N,50)

    tic
    %figure,
    imshow(imadjust(stitched),[])
    %saveas(gcf, fullfile(dataDir,['col' num2str(coli) '_t' num2str(ti) '_NCRnooverlay.png']));
    hold on
    colors = jet(256);
    XYcomb = cellDataComb(ti).XY;
    
    % for coloring by mean profile
    XY = XYcomb;
    XY(:,1) = XY(:,1) - 722;%mean(XY(:,1));
    XY(:,2) = XY(:,2) - 730;%mean(XY(:,2));
    r = sqrt(sum(XY(:,1:2).^2,2));
    bad = bad | r > 550;
    r = r(~bad);
    [n,bini] = histc(r, bins);
    bini(bini == 0) = 35;
    R = RIT(ti, bini);
    Rnorm = (R - min(RIT(:)))./(max(RIT(:))-min(RIT(:)));
    colidx = round(Rnorm*255 + 1);
    
    scatter(XYcomb(~bad,1),XYcomb(~bad,2), 1500, colors(colidx,:),'.','LineWidth',1.5)
    hold off
    toc 
    %saveas(gcf, fullfile(dataDir,['col' num2str(coli) '_t' num2str(ti) '_NCR.png']));
    %saveas(gcf, fullfile(dataDir,['col' num2str(coli) '_t' num2str(ti) '_NCRoverlay.pdf']));
    %close;
    axis off
    
    frame{ti} = export_fig(gcf,'-native -m2');
end
