# Supplementary material for: Rapid changes in morphogen concentration control self-organized patterning in human embryonic stem cells
Source: eLife. 2019 Mar 4;8:e40526. doi: 10.7554/eLife.40526 (PMC6398983; doi:10.7554/eLife.40526)
Supplement: Figure 6—source data 3. — Requires the github repository – idse/stemcells. [file elife-40526-fig6-data3.zip]

Archive with 46 entries (27 files):
- 170819_smad2MP/
- 170819_smad2MP/analyze_Smad2MP.m
- __MACOSX/
- __MACOSX/170819_smad2MP/
- __MACOSX/170819_smad2MP/._analyze_Smad2MP.m
- 170819_smad2MP/alignedImages/
- 170819_smad2MP/alignedImages/28h/
- 170819_smad2MP/alignedImages/28h/output_28h.mat
- __MACOSX/170819_smad2MP/alignedImages/
- __MACOSX/170819_smad2MP/alignedImages/28h/
- __MACOSX/170819_smad2MP/alignedImages/28h/._output_28h.mat
- __MACOSX/170819_smad2MP/alignedImages/._28h
- 170819_smad2MP/alignedImages/44h/
- 170819_smad2MP/alignedImages/44h/output_44h.mat
- __MACOSX/170819_smad2MP/alignedImages/44h/
- __MACOSX/170819_smad2MP/alignedImages/44h/._output_44h.mat
- __MACOSX/170819_smad2MP/alignedImages/._44h
- 170819_smad2MP/alignedImages/40h/
- 170819_smad2MP/alignedImages/40h/output_40h.mat
- __MACOSX/170819_smad2MP/alignedImages/40h/
- __MACOSX/170819_smad2MP/alignedImages/40h/._output_40h.mat
- __MACOSX/170819_smad2MP/alignedImages/._40h
- 170819_smad2MP/alignedImages/colonies.mat
- __MACOSX/170819_smad2MP/alignedImages/._colonies.mat
- 170819_smad2MP/alignedImages/36h/
- 170819_smad2MP/alignedImages/36h/output_36h.mat
- __MACOSX/170819_smad2MP/alignedImages/36h/
- __MACOSX/170819_smad2MP/alignedImages/36h/._output_36h.mat
- __MACOSX/170819_smad2MP/alignedImages/._36h
- 170819_smad2MP/alignedImages/48h/
- 170819_smad2MP/alignedImages/48h/output_48h.mat
- __MACOSX/170819_smad2MP/alignedImages/48h/
- __MACOSX/170819_smad2MP/alignedImages/48h/._output_48h.mat
- __MACOSX/170819_smad2MP/alignedImages/._48h
- 170819_smad2MP/alignedImages/24h/
- 170819_smad2MP/alignedImages/24h/output_24h.mat
- __MACOSX/170819_smad2MP/alignedImages/24h/
- __MACOSX/170819_smad2MP/alignedImages/24h/._output_24h.mat
- __MACOSX/170819_smad2MP/alignedImages/._24h
- 170819_smad2MP/alignedImages/32h/
- 170819_smad2MP/alignedImages/32h/output_32h.mat
- __MACOSX/170819_smad2MP/alignedImages/32h/
- __MACOSX/170819_smad2MP/alignedImages/32h/._output_32h.mat
- __MACOSX/170819_smad2MP/alignedImages/._32h
- __MACOSX/170819_smad2MP/._alignedImages
- __MACOSX/._170819_smad2MP
