# Supplementary material for: Rapid changes in morphogen concentration control self-organized patterning in human embryonic stem cells
Source: eLife. 2019 Mar 4;8:e40526. doi: 10.7554/eLife.40526 (PMC6398983; doi:10.7554/eLife.40526)
Supplement: Figure 6—source data 3. — Requires the github repository – idse/stemcells. [file elife-40526-fig6-data3.zip › 170819_smad2MP/analyze_Smad2MP.m]

clear all; close all;

addpath(genpath('/Users/idse/repos/Warmflash/stemcells')); 

[scriptPath,~,ext] = fileparts(matlab.desktop.editor.getActiveFilename);
mainDataDir = fullfile(scriptPath, 'alignedImages');
dataDirs = fullfile(mainDataDir, {'24h', '32h', '36h', '40h', '44h', '48h'});


% metadata
nChannels = 4;
nucChannel = 1;
BraChannel = 2;
S2Channel = 3;
S1Channel = 4;
channelNames = {'DAPI','Bra','Smad2','pSmad1'};

% more metadata
% resolution 0.414, was z-stack with 3um
% 800 micron colonies
center = 512;
radiusPixel = 967;
radiusMicron = 400;
res = radiusMicron/radiusPixel;
boundingBox = [];
nTime = 1;

%% save nuclear channel separately for Ilastik

tic
ti = 1;
for coli = 1:numel(col)
    
    
    dataDir = dataDirs{col(coli).well};
    im = col(coli).loadImage(dataDir, nucChannel, ti);
    imwrite(im, fullfile(dataDir, ['Colony' num2str(coli) '_MIP.tif']));
end

%%

nWells = numel(dataDirs);
goodwells = 1:nWells;
coli = 1;
for well = goodwells

    dataDir = dataDirs{well};
    listing = dir(fullfile(dataDir, '*_*tif'));
    
    for colid = 1:numel(listing)
    
        col(coli) = Colony(nChannels, center, radiusPixel, radiusMicron, boundingBox, well, nTime);
        col(coli).setID(colid);
        col(coli).filename = ['Colony' num2str(colid) '.tif'];
        coli = coli + 1;
    end
end

%% extract nuclear and cytoplasmic levels

% externally I will have all indices starting at 1
% the Andor offset to start at 0 will be internal

opts = struct(...
                    'dataChannels',     1:nChannels,... %'fgChannel',        S4Channel,...
                    'cytoplasmicLevels',true,... 
                    'segmentationDir',  [],...
                    'segFG',            1,...
                    'nucShrinkage',     2,...
                    'cytoSize',         5,...
                    'bgMargin',         10,...
                    'cytoMargin',       1);
                %    'NCRcutoff',        [3 Inf]);

opts.cleanupOptions = struct('separateFused', true,...
    'clearBorder',true, 'minAreaStd', 0, 'minSolidity',0.99, 'minArea',100,... 
    'erodeSize', 10, 'openSize', 7);

%% check that the options are set right

coli = 1;
dataDir = dataDirs{col(coli).well};
P = col(coli);%DynamicPositionAndor(meta, pi);
time = 1;
opts.tMax = time;

% try out the nuclear cleanup settings on some frame:
% bla = nuclearCleanup(seg(:,:,time), opts.cleanupOptions);
% imshow(bla)
opts.segmentationDir = dataDir;
debugInfo = P.extractData(dataDir, nucChannel, opts);

bgmask = debugInfo.bgmask;
nucmask = debugInfo.nucmask;
cytmask = false(size(nucmask));
cytmask(cat(1,debugInfo.cytCC.PixelIdxList{:}))=true;

bg = P.cellData(time).background
nucl = P.cellData(time).nucLevelAvg
cytl = P.cellData(time).cytLevelAvg
(nucl-bg)./(cytl - bg)

im = P.loadImage(dataDir, nucChannel, time);
MIP = max(im,[],3);
A = imadjust(mat2gray(MIP));
s = 0.4;
imshow(cat(3, A + s*debugInfo.nucmaskraw, A + s*nucmask, A + s*cytmask));
XY = col(coli).cellData.XY;
hold on
scatter(XY(:,1),XY(:,2),'.');
hold off

% %%
% nucmaskraw = debugInfo.segall{2}(:,:,1);
% 
% opts.cleanupOptions = struct('separateFused', true,...
%     'clearBorder',true, 'minAreaStd', 0, 'minSolidity',0.99, 'minArea',100);
% 
% nuclearMask = nucmaskraw;
% options = opts.cleanupOptions;
% options.openSize = 7;
% 
% %%
% options.erodeSize = 6;
% bla = imerode(nuclearMask, strel('disk',options.erodeSize));%nuclearCleanup(nuclearMask, options);
% 
% bla3 = imopen(imerode(nuclearMask, strel('disk',options.erodeSize)), strel('disk',2));
% % bla2 = imerode(nuclearMask, strel('disk',options.erodeSize));
% bla2 = bwmorph(bwmorph(nuclearMask,'shrink', 5), 'majority');
% 
% figure, 
% imshow(cat(3, double(nucmaskraw), bla2, bla3))
% 
% %%
% nuclearMask = bwareaopen(nuclearMask, options.minArea/5);
% nuclearMask = imopen(nuclearMask, strel('disk',options.openSize));
% 
% % fill smaller holes that can appear in nuclear segmentation:
% nuclearMask = ~bwareaopen(~nuclearMask,options.minArea/5); 
% nuclearMaskDefused = separateFusedNuclei(nuclearMask,options);
% 
% figure, imshow(cat(3,double(nucmaskraw),nuclearMask,nuclearMaskDefused))

%% run the analysis on all time points

tic
ti = 1;
for coli = 1:numel(col)

    dataDir = dataDirs{col(coli).well};
    opts.segmentationDir = dataDir;
    debugInfo = col(coli).extractData(dataDir, nucChannel, opts);
    save(fullfile(mainDataDir,'colonies'), 'col');
    
    im = col(coli).loadImage(dataDir, nucChannel, ti);
    A = imadjust(mat2gray(im));
    s = 0.4;
    nucmask = debugInfo.nucmask;
    imshow(cat(3, A + s*debugInfo.nucmaskraw, A + s*nucmask, A));
    axis off
    saveas(gcf, fullfile(dataDir,['Colony' num2str(coli) '_newsegmentation.png']));
    close;
end
toc
    
%%
load(fullfile(mainDataDir,'colonies'), 'col');

%% visualize spatial pattern of signaling

ti = 1;
for coli = 1:numel(col)
    
    dataDir = dataDirs{col(coli).well};
    %imS2 = col(coli).loadImage(dataDir, S2Channel, ti);
    imDAPI = col(coli).loadImage(dataDir, nucChannel, ti);
    cellData = col(coli).cellData;

    % try to exclude some dead cells
    nucI = cellData(ti).nucLevel(:,nucChannel) - cellData(ti).background(nucChannel);
    [dist, bins] = hist(nucI,80);
    dist = dist/sum(dist);
    cutoff = bins(find(cumsum(dist) > 0.95, 1, 'first'));
    bad = nucI > cutoff; 

    % calc N:C ratio
    for ci = 3%2:4
        
        N = cellData(ti).nucLevel(~bad,ci) - cellData(ti).background(ci);
        C = cellData(ti).cytLevel(~bad,ci) - cellData(ti).background(ci);
        %C = cellData(ti).nucLevel(~bad,nucChannel) - cellData(ti).background(nucChannel);
        R = N./C;
        ncrmin = [0 0 0.5 0]; % cyt norm
        ncrmax = [Inf Inf 1.6 Inf]; % cyt norm
        %ncrmin = [0 0 0.5 0]; % DAPI norm
        %ncrmax = [Inf Inf 3.5 3.5]; % DAPI norm
        R(R > ncrmax(ci)) = ncrmax(ci);
        R(R < ncrmin(ci)) = ncrmin(ci);
        Rnorm = (R - min(R))./(max(R)-min(R));
        colidx = round(Rnorm*255 + 1);

        tic
        figure,
        im = col(coli).loadImage(dataDir, ci, ti);
        imshow(cat(3,mat2gray(im), mat2gray(im), mat2gray(im)),[])
        axis off
        saveas(gcf, fullfile(dataDir,['Colony' num2str(coli) '_c' num2str(ci) '.png']));
        hold on
        colors = jet(256);
        XYcomb = cellData(ti).XY;
        scatter(XYcomb(~bad,1),XYcomb(~bad,2), 800, colors(colidx,:),'.','LineWidth',1.5)
        hold off
        toc 
        %saveas(gcf, fullfile(dataDir,['Colony' num2str(coli) '_c' num2str(ci) '_newoverlay.png']));
        close;
    end
    
    %frame{ti} = export_fig(gcf,'-native -m2');
end

%% make radial profiles

for coli = 1:numel(col)
    
    col(coli).radiusPixel = radiusPixel;
    if isfield(col(coli).radialProfile, 'BinEdges')
        col(coli).radialProfile = rmfield(col(coli).radialProfile, 'BinEdges');
    end
    
    % try to exclude some dead cells
    nucI = col(coli).cellData.nucLevel(:,nucChannel) - col(coli).cellData.background(nucChannel);
    [dist, bins] = hist(nucI,80);
    dist = dist/sum(dist);
    cutoff = bins(find(cumsum(dist) > 0.95, 1, 'first'));
    badidx = nucI > cutoff; 
    
    normChannel = 0; % cytoplasmic norm
    channels = S2Channel;
    col(coli).makeRadialAvgSegOld(channels, normChannel, badidx);
    
    normChannel = nucChannel; 
    channels = [BraChannel S1Channel];
    col(coli).makeRadialAvgSegOld(channels, normChannel, badidx);
end

%% visualize radial profiles

figure, 
ti = 1;
nWells = col(end).well;
nCols = hist([col.well], nWells);

condition = {'24h', '32h', '36h', '40h', '44h', '48h'};
ylimits = [800 2500; 100 1100; 400 2200; 200 1600];
nucAvgWell = {};
colors = jet(7); % maximal number of colonies in one condition

exclude = {[],[],[3],[5],[2,4,5,6],[]};

for well = 1:nWells

    for ci = 2:4

        nucAvgWell{ci, well} = [];
        
        i = 1;    
        clf
        hold on
        for coli = find([col.well]==well)

            if ~any(exclude{well}==i)
                P = col(coli);
                %cytAvg = P.radialProfile(ti).CytAvgSeg(:,ci);
                nucAvg = P.radialProfile(ti).NucAvgSeg(:,ci);
                %cytStd = P.radialProfile(ti).CytStdSeg(:,ci);
                nucStd = P.radialProfile(ti).NucStdSeg(:,ci);
                %R = P.radialProfile(ti).NucCytRatio(:,ci);
                bins = P.radialProfile(ti).BinEdges(1:end-1)';

                nucAvgWell{ci, well} = cat(2, nucAvgWell{ci, well}, nucAvg);

                %errorbar(bins*res, nucAvg, nucStd,'-','Color',colors(i,:),'LineWidth',2)

                plot(bins*res,nucAvg,'Color',colors(i,:),'LineWidth',2)
            end
            i = i + 1;
        end
        %ylim(ylimits(ci,:));
        %title(['DAPI normalized nuclear ' channelNames{ci}]);
        legend(strread(num2str(1:sum([col.well]==well)),'%s'),'Location','NorthWest');
        plot(bins*res,mean(nucAvgWell{ci, well},2),'Color','k','LineWidth',3)
        hold off
        %saveas(gcf, fullfile(mainDataDir,['newerradialProfiles_c' num2str(ci) '_' condition{well} '.png']));
    end
end

%% plot time course PAPER FIGURE

% normalize
nucAvgNorm = nucAvgWell;
ci = 3;
for well = 1:nWells
    nucAvgMean = nanmean(nucAvgNorm{ci,well},2);
    nucAvgNorm{ci,well} = (nucAvgNorm{ci,well} - min(nucAvgMean))/(max(nucAvgMean) - min(nucAvgMean));
    max(nucAvgNorm{ci,well})
end
   
colors = jet(nWells);
goodwells = 1:nWells;
binsrev = max(bins)-bins;
nucAvgNorm = nucAvgWell;
ylabels = {'','BRA (scaled N)       ','SMAD2/3 (scaled N:C)           ',...
            'pSMAD1 (scaled N)         '};

for ci = 2:4

    for well = 1:nWells
        if ci == S2Channel || ci == S1Channel
            nucAvgMean = nanmean(nucAvgNorm{ci,well},2);
        elseif ci == BraChannel
            nucAvgMean = nanmean(nucAvgNorm{ci,nWells},2);
            %nucAvgMean = nanmean(nucAvgNorm{ci,well},2);
        end
        nucAvgNorm{ci,well} = (nucAvgNorm{ci,well} - min(nucAvgMean))/(max(nucAvgMean) - min(nucAvgMean));
    end
    
    figure,
    hold on 
    for well = goodwells
        plot(binsrev*res,nanmean(nucAvgNorm{ci,well},2),'Color',colors(well,:),'LineWidth',3)
    end
    for well = goodwells
        errorbar(binsrev*res,nanmean(nucAvgNorm{ci,well},2),std(nucAvgNorm{ci,well},1,2),'Color',colors(well,:),'LineWidth',1)
    end
    hold off
    legend(condition(goodwells),'Location','NorthEast','Position',[0.7 0.6 0.1 0.1],'FontSize',20);
    xlim([0 300]);
    ylim([-0.1 1.2]);
    axis square
    %titleList = {'','Bra (mesoderm)', 'Smad2 (Nodal signaling)','pSmad1 (BMP signaling)'};
    %title(titleList{ci},'Position',[150 1.2]);
    %title(channelNames{ci},'Position',[150 1]);
    ylabel(ylabels{ci});
    xlabel('edge distance (um)');
    
    fs = 28;
    set(gcf,'color','w');
    set(gca, 'LineWidth', 2);
    set(gca,'FontSize', fs)
    set(gca,'FontWeight', 'bold')
    
    saveas(gcf, fullfile(mainDataDir,['normradialProfilesAvg_' channelNames{ci} '.png']));
    %close;
end

%% plot front movement

S = load(fullfile(mainDataDir,'S4front'),'S4front');
S4front = S.S4front;

edge = {}; 
edgeMean = {};
edgeStd = {};

colors = lines(4);

j = 1;

figure, hold on

h = [];

% bra width
edge = {}; 
edgeMean = {};
edgeStd = {};

ci = BraChannel;
edge{ci} = nan([nWells 6 2]);
for well = 2:nWells
    for i = 1:size(nucAvgNorm{ci,well},2)
        isects = intersections(binsrev*res,nucAvgNorm{ci,well}(:,i),[0 350],[0.5 0.5]);
        if numel(isects) > 1
            minisect = min(isects);
        else
            minisect = 0;
        end
        edge{ci}(well,i,:) = [minisect max(isects)];
    end
end

edgeMean{ci} = squeeze(nanmean(edge{ci},2));
% override for t=1, which is noisy
[~,i] = max(mean(nucAvgNorm{ci,1},2));
edgeMean{ci}(1,1) = binsrev(32)*res;
edgeMean{ci}(1,2) = binsrev(32)*res;
edgeStd{ci} = nanmean(sqrt((edge{ci} - nanmean(edge{ci},2)).^2),2);
h(ci) = patch([32 36 40 44 48 48 44 40 36 32],[edgeMean{ci}(2:end,1)' edgeMean{ci}(end:-1:2,2)'],colors(3,:),'EdgeColor','none','FaceAlpha','.3');
% errorbar([32 36 40 44 48], edgeMean{ci}(2:end,1), edgeStd{ci}(2:end,1), '-', 'LineWidth',3,'Color',colors(3,:));
% hold on
% errorbar([32 36 40 44 48], edgeMean{ci}(2:end,2), edgeStd{ci}(2:end,2), '-', 'LineWidth',3,'Color',colors(3,:));
% hold off

% Smad1,2
for ci = 3:4
    edge{ci} = nan([nWells 6]);
    for well = 1:nWells
        for i = 1:size(nucAvgNorm{ci,well},2)
            edge{ci}(well,i) = max(intersections(binsrev*res,nucAvgNorm{ci,well}(:,i),[0 350],[0.5 0.5]));
        end
    end
    edgeMean{ci} = nanmean(edge{ci},2);
    edgeStd{ci} = nanmean(sqrt((edge{ci} - nanmean(edge{ci},2)).^2),2);
    errorbar([24 32 36 40 44 48], edgeMean{ci}, edgeStd{ci}, '-', 'LineWidth',1,'Color',colors(j,:));
    h(ci) = plot([24 32 36 40 44 48], edgeMean{ci}, '-', 'LineWidth',4,'Color',colors(j,:));
    j = j+1;
end

% Smad4
errorbar(S4front.times, S4front.edge, S4front.edgeStd, '-', 'LineWidth',1,'Color',colors(4,:));
h(1) = plot(S4front.times, S4front.edge, '-', 'LineWidth',3,'Color',colors(4,:));

hold off
fs = 28;
box off
set(gcf,'color','w');
set(gca, 'LineWidth', 2);
set(gca,'FontSize', fs)
set(gca,'FontWeight', 'bold')
ylim([0 160]);
xticks([20 30 40 48]);
xlim([20 48]);
%axis square
xlabel('time (hrs)');
ylabel('half-max position (um)      ');
legend(h([4 3 1 2]), [channelNames([4 3]) 'Smad4', 'Bra'],'Location','NorthWest');
saveas(gcf, fullfile(mainDataDir,'frontDynamics.png'));


% plot([24 32 36 40 44 48], edgeMean{ci}(:,1), '-', 'LineWidth',3,'Color','r');
% hold on
% plot([24 32 36 40 44 48], edgeMean{ci}(:,2), '-', 'LineWidth',3,'Color','r');
% hold off


%% plot cell numbers

hold on
for well = 1:nWells
    
    ncols = sum([col.well]==well);
    i = 1;
    
    for coli = find([col.well]==well)
        scatter(well, col(coli).ncells,200,'.','MarkerEdgeColor',colors(i,:));
        i = i + 1;
    end
    xticks(1:nWells);
    xticklabels(condition)
end
hold off
saveas(gcf, fullfile(mainDataDir,['cellNumbers.png']));
